# Supplementary material for: Genome Profiling of H3k4me3 Histone Modification in Human Adipose Tissue during Obesity and Insulin Resistance
Source: Biomedicines. 2021 Sep 30;9(10):1363. doi: 10.3390/biomedicines9101363 (PMC8533428; doi:10.3390/biomedicines9101363)
Supplement: Supplementary file 1 [file biomedicines-09-01363-s001.zip]

Archive with 2 entries (2 files):
- Supplementary figures and Tables .pdf
- Supplementary File 2.xls
