# Supplementary material for: Genome Profiling of H3k4me3 Histone Modification in Human Adipose Tissue during Obesity and Insulin Resistance
Source: Biomedicines. 2021 Sep 30;9(10):1363. doi: 10.3390/biomedicines9101363 (PMC8533428; doi:10.3390/biomedicines9101363)
Supplement: Supplementary file 1 [file biomedicines-09-01363-s001.zip › Supplementary File 2.xls]

## Sheet: Index
Sheet
1	Reactome, GO and KEGG enrichment analysis of 3000 TOP peaks ranked by q-value in AT
2	Reactome, GO and KEGG enrichment analysis of 3000 TOP peaks ranked by q-value for mRNA expressed genes in AT
3	DeSeq analysis of O.LIR vs Lean mRNA
4	differentially expressed mRNA FC and enriched H3K4me3 peaks of O.LIR vs Lean
5	DeSeq analysis of O.HIR vs Lean mRNA
6	differentially expressed mRNA FC and enriched H3K4me3 peaks of O.HIR vs Lean
7	DeSeq analysis of O.HIR vs O.LIR mRNA
8	differentially expressed mRNA FC and enriched H3K4me3 peaks of O.HIR vs O.LIR
9	Pathways for differentially H3K4me3-enriched and mRNA expressed genes for O.LIR vs Lean
10	Pathways for differentially H3K4me3-enriched and mRNA expressed genes for O.HIR vs Lean
11	Pathways for differentially H3K4me3-enriched and mRNA expressed genes for O.HIR vs O.LIR

## Sheet: (1) AT H3K4me3 Pathways
Reactome
ID	Description	GeneRatio	BgRatio	pvalue	p.adjust	qvalue	geneID	Count
R-HSA-72766	Translation	93/1843	291/10554	7.70623223765489e-10	9.89480219314888e-07	7.98203423352885e-07	RPN1/RPL18A/EIF3F/SSR1/AARS2/EIF3B/MRPS7/YARS2/TSFM/RPS15A/EIF2S2/MRPS30/MRPS35/RPL27A/IARS2/GADD45GIP1/RPS12/RPLP1/MARS2/MRPL11/EEF2/MRPL40/EIF4H/SEC61B/RPL22/RPLP2/EIF3A/OXA1L/MRPS5/SPCS1/SRP19/GARS/APEH/FARSB/RPL5/MRPL18/RPL28/HARS2/RPS21/EIF2B5/EIF3H/MRPL44/MRPL17/MTIF3/MRPL16/MRPS15/CHCHD1/EIF3M/MRPS25/RPS15/RPL37A/MRPL37/MRPL52/MRPS2/SARS/RPL13/RPS7/RPL31/DDOST/SRPRB/EIF4EBP1/AIMP1/RPL38/SE…	93
R-HSA-983168	Antigen processing: Ubiquitination & Proteasome degradation	94/1843	309/10554	1.04793908970929e-08	6.72776895593364e-06	5.42722139091548e-06	UBE3A/KLHL21/UBE2D1/TRIM21/TRIM4/FBXL15/UBE2N/RBCK1/PSMD1/HERC4/BLMH/UBE2G1/MGRN1/RNF19B/TRIM11/PSMF1/PSMD13/RNF213/HACE1/HERC6/FBXL12/RNF123/RNF7/ASB1/PSMD7/PSMD11/ANAPC1/CDC23/PSME1/MYLIP/FBXO9/RBBP6/FBXL3/TPP2/FBXL4/RNF126/KLHL11/KLHL42/SH3RF1/FBXL8/CUL1/PSMD12/UBE2B/MKRN1/SKP2/DTX3L/RNF19A/TRIM36/UBA5/FBXW2/UBA3/ASB7/ANAPC7/FBXO32/LRR1/SKP1/FBXW9/UBE2L3/UBR2/TMEM189-UBE2V1/KEAP1/HERC3/UBOX5/R…	94
R-HSA-983169	Class I MHC mediated antigen processing & presentation	105/1843	371/10554	9.71028002356442e-08	4.15599985008557e-05	3.35260194497803e-05	UBE3A/KLHL21/UBE2D1/SEC24D/TRIM21/TRIM4/FBXL15/UBE2N/RBCK1/CALR/PSMD1/HERC4/BLMH/SEC24A/UBE2G1/MGRN1/RNF19B/TRIM11/PSMF1/PSMD13/ITGAV/RNF213/HACE1/HERC6/FBXL12/RNF123/RNF7/ASB1/PSMD7/PSMD11/ANAPC1/CDC23/PSME1/MYLIP/SEC61B/SEC13/FBXO9/RBBP6/FBXL3/TPP2/FBXL4/RNF126/KLHL11/KLHL42/SH3RF1/FBXL8/VAMP3/CUL1/PSMD12/UBE2B/MKRN1/SKP2/DTX3L/RNF19A/TRIM36/MYD88/UBA5/FBXW2/UBA3/ASB7/ANAPC7/FBXO32/LRR1/SKP1/FB…	105
R-HSA-1169408	ISG15 antiviral mechanism	30/1843	71/10554	8.38135328486132e-07	0.000269041440444048	0.000217032937692198	UBE2N/NUP214/EIF4G2/NUP50/FLNB/PPM1B/STAT1/NUP98/RANBP2/RAE1/NUPL2/NUP160/NUP54/NUP107/UBE2L6/NUP155/NUP205/PIN1/NDC1/HERC5/EIF4E3/EIF2AK2/NEDD4/NUP153/TRIM25/EIF4A3/UBC/KPNA3/NUP43/EIF4A1	30
R-HSA-446203	Asparagine N-linked glycosylation	86/1843	302/10554	1.06848284434707e-06	0.000274386394428329	0.000221344656597373	ALG11/GLB1/RPN1/SEC24D/DYNC1H1/COG3/UGGT1/CALR/MAN1A1/SEC24A/MAN2A1/CMAS/DYNC1LI2/SLC17A5/ARFGAP2/ARF1/VCP/DYNC1LI1/LMAN2/TMED7-TICAM2/PMM2/TRAPPC5/SEC13/FUK/GMPPB/EDEM1/ANKRD28/COG6/CAPZB/MAN1C1/STX17/EDEM3/KDELR1/PPP6C/DCTN3/TRAPPC9/NAPA/PREB/UGGT2/CTSC/LMAN1/ST3GAL3/FUT8/TRAPPC2L/ST3GAL6/SPTAN1/MAN1A2/SEC22A/ST6GAL1/CD55/SEL1L/GFPT1/CHST10/ANK3/ARCN1/COPG1/USO1/DDOST/SYVN1/TMED9/MARCH6/PDIA3/M…	86
R-HSA-5663205	Infectious disease	103/1843	382/10554	1.60237215808753e-06	0.00030870817932738	0.000249031684258192	ERCC3/RPL18A/CALR/VAMP2/PSMD1/CD9/RPS15A/POLR2B/NUP214/DNAJC3/HGS/PSMF1/RPL27A/PSMD13/ANTXR2/ARF1/VPS28/CBLL1/NUP50/RPS12/RPLP1/EEF2/PSMD7/TBP/PSMD11/MAP2K3/PSME1/RPL22/TSG101/RPLP2/RANGAP1/TAF5/NUP98/ELL/RANBP2/ELOA/PACS1/CALM1/RAE1/NUPL2/RPL5/PSMD12/RPL28/AP1G1/RPS21/NUP160/GTF2H1/NUP54/NUP107/RPS15/SKP1/ATP6V1H/RPL37A/CALM3/NCBP1/CHMP2B/RPL13/TAF4B/RPS7/RPL31/CCNK/AP1M1/SUPT5H/MAP2K1/SH3GL1/NU…	103
R-HSA-2565942	Regulation of PLK1 Activity at G2/M Transition	34/1843	88/10554	1.92277433996357e-06	0.00030870817932738	0.000249031684258192	DYNC1H1/NEDD1/CENPJ/BORA/YWHAG/HAUS2/PPP1R12B/OPTN/CEP57/FGFR1OP/NINL/CUL1/DCTN3/PCM1/RAB8A/PPP1CB/SKP1/TUBG1/CEP192/PLK4/AKAP9/CDK5RAP2/PAFAH1B1/BTRC/DYNC1I2/ODF2/CEP164/UBC/SFI1/PPP1R12A/HSP90AA1/CEP152/HAUS4/TUBA1A	34
R-HSA-72312	rRNA processing	63/1843	205/10554	1.92341544752262e-06	0.00030870817932738	0.000249031684258192	RPL18A/TEX10/TBL3/WDR43/RPS15A/EXOSC3/UTP20/RIOK3/RPL27A/ELAC2/RPS12/RPLP1/XRN2/MRM3/RPL22/RPLP2/RCL1/NIP7/BUD23/RPL5/DDX21/WDR3/RIOK1/RPL28/ERI1/RPS21/WDR36/RPP38/DDX49/NOB1/KRR1/PNO1/NOC4L/RPS15/RPL37A/NAT10/RPL13/RPS7/RPL31/EXOSC8/RPL38/NOL11/NOL6/RPL14/RPL30/NOL9/PDCD11/RRP7A/RPSA/NHP2/DHX37/UTP3/RPL15/RPS29/RPL36/MRM2/IMP3/TSR1/EXOSC1/RPL35/TSR3/RPS16/EXOSC5	63
R-HSA-8868773	rRNA processing in the nucleus and cytosol	60/1843	195/10554	3.21362248355053e-06	0.000458476807653209	0.000369848482317394	RPL18A/TEX10/TBL3/WDR43/RPS15A/EXOSC3/UTP20/RIOK3/RPL27A/RPS12/RPLP1/XRN2/RPL22/RPLP2/RCL1/NIP7/BUD23/RPL5/DDX21/WDR3/RIOK1/RPL28/ERI1/RPS21/WDR36/RPP38/DDX49/NOB1/KRR1/PNO1/NOC4L/RPS15/RPL37A/NAT10/RPL13/RPS7/RPL31/EXOSC8/RPL38/NOL11/NOL6/RPL14/RPL30/NOL9/PDCD11/RRP7A/RPSA/NHP2/DHX37/UTP3/RPL15/RPS29/RPL36/IMP3/TSR1/EXOSC1/RPL35/TSR3/RPS16/EXOSC5	60
R-HSA-159234	Transport of Mature mRNAs Derived from Intronless Transcripts	20/1843	41/10554	3.97942762439516e-06	0.000510958506972339	0.000412184924463667	NUP214/NUP50/NUP98/RANBP2/RAE1/NUPL2/WDR33/NUP160/NUP54/NUP107/NCBP1/NUP155/NUP205/NDC1/FIP1L1/CPSF2/CPSF3/NUP153/SLBP/NUP43	20
R-HSA-6791226	Major pathway of rRNA processing in the nucleolus and cytosol	57/1843	185/10554	5.36797647610908e-06	0.000622859938072306	0.000502454647534964	RPL18A/TEX10/TBL3/WDR43/RPS15A/EXOSC3/UTP20/RIOK3/RPL27A/RPS12/RPLP1/XRN2/RPL22/RPLP2/RCL1/NIP7/BUD23/RPL5/DDX21/WDR3/RIOK1/RPL28/ERI1/RPS21/WDR36/RPP38/DDX49/NOB1/KRR1/PNO1/NOC4L/RPS15/RPL37A/RPL13/RPS7/RPL31/EXOSC8/RPL38/NOL11/NOL6/RPL14/RPL30/NOL9/PDCD11/RRP7A/RPSA/DHX37/UTP3/RPL15/RPS29/RPL36/IMP3/TSR1/EXOSC1/RPL35/RPS16/EXOSC5	57
R-HSA-69275	G2/M Transition	59/1843	194/10554	5.8211209165636e-06	0.000622859938072306	0.000502454647534964	DYNC1H1/NEDD1/PSMD1/CENPJ/PSMF1/PSMD13/MZT2B/PSMD7/BORA/LCMT1/PSMD11/YWHAG/PSME1/HAUS2/PPP1R12B/OPTN/CEP57/FGFR1OP/NINL/LIN9/CUL1/PSMD12/DCTN3/PCM1/RAB8A/PPP1CB/TUBGCP3/SKP1/TUBG1/CEP192/MZT2A/PLK4/PPP2R1B/PSMC2/CCNH/PSMD6/AKAP9/CDK5RAP2/PAFAH1B1/TUBGCP6/MNAT1/BTRC/PSMD3/DYNC1I2/ODF2/CEP164/UBC/SFI1/PPP2CA/MZT1/PSMB1/PPP1R12A/HSP90AA1/CEP152/TUBA1B/HAUS4/TUBA1A/PSME4/PHLDA1	59
R-HSA-1428517	The citric acid (TCA) cycle and respiratory electron transport	54/1843	174/10554	7.44019545923612e-06	0.000641012601288519	0.000517098212549519	LRPPRC/ACO2/MDH2/SUCLG1/SDHA/CYC1/FH/COX4I1/ATP5F1A/FAHD1/COX7C/NDUFAB1/NDUFS6/ATP5F1B/NDUFB7/NDUFV3/GSTZ1/TACO1/ATP5F1C/COX5A/NDUFAF6/ATP5MG/ME3/COX14/SDHD/ECSIT/NDUFB6/NUBPL/NDUFB2/ATP5MC3/SLC25A27/UQCRC1/PDK1/ATP5F1E/ETFDH/D2HGDH/ATP5PB/LDHB/COX7A2L/TIMMDC1/SDHC/ETFB/COX6C/LDHA/PDK2/MPC1/NDUFS3/IDH3B/ATP5PD/HAGH/UQCR11/CS/NDUFB1/PDK4	54
R-HSA-948021	Transport to the Golgi and subsequent modification	56/1843	183/10554	8.12951158166241e-06	0.000641012601288519	0.000517098212549519	SEC24D/DYNC1H1/COG3/MAN1A1/SEC24A/MAN2A1/DYNC1LI2/ARFGAP2/ARF1/DYNC1LI1/LMAN2/TMED7-TICAM2/TRAPPC5/SEC13/ANKRD28/COG6/CAPZB/MAN1C1/STX17/KDELR1/PPP6C/DCTN3/TRAPPC9/NAPA/PREB/CTSC/LMAN1/FUT8/TRAPPC2L/SPTAN1/MAN1A2/SEC22A/ST6GAL1/CD55/CHST10/ANK3/ARCN1/COPG1/USO1/TMED9/MIA3/GBF1/SAR1B/CHST8/DYNC1I2/COG5/TMED7/MCFD2/MGAT5/COPE/TMEM115/GOSR2/COG7/TUBA1B/TUBA1A/ARF5	56
R-HSA-453274	Mitotic G2-G2/M phases	59/1843	196/10554	8.28512280849566e-06	0.000641012601288519	0.000517098212549519	DYNC1H1/NEDD1/PSMD1/CENPJ/PSMF1/PSMD13/MZT2B/PSMD7/BORA/LCMT1/PSMD11/YWHAG/PSME1/HAUS2/PPP1R12B/OPTN/CEP57/FGFR1OP/NINL/LIN9/CUL1/PSMD12/DCTN3/PCM1/RAB8A/PPP1CB/TUBGCP3/SKP1/TUBG1/CEP192/MZT2A/PLK4/PPP2R1B/PSMC2/CCNH/PSMD6/AKAP9/CDK5RAP2/PAFAH1B1/TUBGCP6/MNAT1/BTRC/PSMD3/DYNC1I2/ODF2/CEP164/UBC/SFI1/PPP2CA/MZT1/PSMB1/PPP1R12A/HSP90AA1/CEP152/TUBA1B/HAUS4/TUBA1A/PSME4/PHLDA1	59
R-HSA-4085377	SUMOylation of SUMOylation proteins	17/1843	33/10554	8.32181638146876e-06	0.000641012601288519	0.000517098212549519	NUP214/NUP50/NUP98/RANBP2/RAE1/NUPL2/NUP160/NUP54/NUP107/PIAS4/SUMO1/NUP155/NUP205/NDC1/SUMO2/NUP153/NUP43	17
R-HSA-1169410	Antiviral mechanism by IFN-stimulated genes	30/1843	78/10554	8.48692696410033e-06	0.000641012601288519	0.000517098212549519	UBE2N/NUP214/EIF4G2/NUP50/FLNB/PPM1B/STAT1/NUP98/RANBP2/RAE1/NUPL2/NUP160/NUP54/NUP107/UBE2L6/NUP155/NUP205/PIN1/NDC1/HERC5/EIF4E3/EIF2AK2/NEDD4/NUP153/TRIM25/EIF4A3/UBC/KPNA3/NUP43/EIF4A1	30
R-HSA-3700989	Transcriptional Regulation by TP53	96/1843	365/10554	1.11928407399488e-05	0.000765773960207475	0.00061774190592241	LRPPRC/ERCC3/MAPKAPK5/CDK13/AGO1/BRPF1/COX4I1/CENPJ/PERP/POLR2B/MAPK14/RPTOR/ING2/TOPBP1/MBD3/COX7C/NOC2L/FAS/TBP/YWHAG/GLS/TACO1/RRAGA/PIP4K2A/APAF1/TAF5/JMY/COX5A/CDKN1B/ELL/ELOA/SESN1/MTA2/E2F4/PRELID1/PLAGL1/GADD45A/TP73/SLC38A9/CNOT2/SESN2/COX14/TFDP2/JUN/CNOT11/GTF2H1/LAMTOR2/SMYD2/HIPK1/RMI1/MSH2/PTEN/YWHAQ/RICTOR/PLK2/L3MBTL1/DDIT4/DYRK2/TAF4B/CCNK/RFFL/SUPT5H/PCNA/RRAGC/MTOR/PPP2R1B/PLK3…	96
R-HSA-159231	Transport of Mature mRNA Derived from an Intronless Transcript	19/1843	40/10554	1.13315461401418e-05	0.000765773960207475	0.00061774190592241	NUP214/NUP50/NUP98/RANBP2/RAE1/NUPL2/WDR33/NUP160/NUP54/NUP107/NCBP1/NUP155/NUP205/NDC1/FIP1L1/CPSF2/CPSF3/NUP153/NUP43	19
R-HSA-4615885	SUMOylation of DNA replication proteins	20/1843	44/10554	1.52587379060782e-05	0.000979610973570223	0.000790242005241105	TOP1/NUP214/NUP50/RANGAP1/NUP98/RANBP2/RAE1/NUPL2/NUP160/NUP54/NUP107/PIAS4/SUMO1/PCNA/NUP155/NUP205/NDC1/SUMO2/NUP153/NUP43	20
R-HSA-168273	Influenza Viral RNA Transcription and Replication	43/1843	133/10554	2.04674363550079e-05	0.00125143753713477	0.00100952167284851	RPL18A/RPS15A/POLR2B/NUP214/DNAJC3/RPL27A/NUP50/RPS12/RPLP1/RPL22/RPLP2/NUP98/RANBP2/RAE1/NUPL2/RPL5/RPL28/RPS21/NUP160/NUP54/NUP107/RPS15/RPL37A/RPL13/RPS7/RPL31/NUP155/RPL38/NUP205/RPL14/RPL30/NDC1/RPSA/POLR2D/RPL15/NUP153/POLR2C/RPS29/RPL36/NUP43/HSP90AA1/RPL35/RPS16	43
R-HSA-381119	Unfolded Protein Response (UPR)	34/1843	97/10554	2.27469833027767e-05	0.00132759666185297	0.00107095844832212	CREBRF/HERPUD1/SSR1/CTDSP2/CALR/LMNA/PDIA5/EXOSC3/DNAJC3/ATF4/SEC61B/EDEM1/WFS1/CREB3L2/EXTL1/PREB/HDGF/GFPT1/NFYA/EXOSC8/SYVN1/ACADVL/SRPRB/ERN1/DDIT3/DCP2/DNAJB11/EIF2AK3/XBP1/FKBP14/ATP6V0D1/EXOSC1/GOSR2/EXOSC5	34
R-HSA-72203	Processing of Capped Intron-Containing Pre-mRNA	68/1843	243/10554	2.6297369519759e-05	0.00145853220143533	0.0011765827891559	POLR2B/NUP214/BUD31/RBM5/RBM22/NUP50/HNRNPM/CDC40/PPIL1/PPIH/LSM6/NUP98/RANBP2/RAE1/PPIL4/DHX15/NUPL2/WDR33/RNPC3/SART1/PRPF38A/NUP160/NUP54/NUP107/HNRNPH1/NCBP1/HNRNPUL1/CCAR1/THOC6/SNRNP70/PPWD1/NUP155/NUP205/SF3B1/SMNDC1/GCFC2/TXNL4A/NDC1/CWC27/TRA2B/U2AF2/FIP1L1/CPSF2/SF3B5/PRCC/DHX38/POLR2D/CPSF3/SRSF4/SNRPD3/HNRNPU/NUP153/PRPF19/SLBP/EIF4A3/POLR2C/SRSF1/NUP43/SRSF2/ELAVL1/SF3B2/SNRPA1/CHERP…	68
R-HSA-71387	Metabolism of carbohydrates	75/1843	275/10554	2.72622841389782e-05	0.00145853220143533	0.0011765827891559	GLB1/MDH2/GYG1/AKR1B1/ABCC5/NUP214/UST/CD44/PGM2/PAPSS1/NUP50/ENO3/AGL/TPI1/CSGALNACT2/DSE/HS6ST1/HGSNAT/CRYL1/MANBA/B3GNT2/NUP98/GAPDH/RANBP2/CALM1/CHST14/CHSY3/HYAL2/RAE1/NUPL2/TALDO1/B3GAT2/SLC25A13/PYGL/PYGB/NUP160/ST3GAL3/ST3GAL6/NUP54/NUP107/CALM3/HK1/PGLS/CHPF2/NUP155/HS3ST3B1/XYLB/ARSB/NUP205/PPP2R1B/PHKB/NDC1/PGD/MAN2B2/SDC2/ALDOA/GAPDHS/SLC37A1/RPIA/EXT2/SLC25A1/ADPGK/PFKFB2/NUP153/MAN2…	75
R-HSA-199977	ER to Golgi Anterograde Transport	47/1843	152/10554	3.15714447097499e-05	0.00162150940029275	0.00130805480397448	SEC24D/DYNC1H1/COG3/SEC24A/DYNC1LI2/ARFGAP2/ARF1/DYNC1LI1/LMAN2/TMED7-TICAM2/TRAPPC5/SEC13/ANKRD28/COG6/CAPZB/STX17/KDELR1/PPP6C/DCTN3/TRAPPC9/NAPA/PREB/CTSC/LMAN1/TRAPPC2L/SPTAN1/SEC22A/CD55/ANK3/ARCN1/COPG1/USO1/TMED9/MIA3/GBF1/SAR1B/DYNC1I2/COG5/TMED7/MCFD2/COPE/TMEM115/GOSR2/COG7/TUBA1B/TUBA1A/ARF5	47
R-HSA-168254	Influenza Infection	47/1843	154/10554	4.55778044948268e-05	0.00225084234505222	0.00181573115882225	RPL18A/CALR/RPS15A/POLR2B/NUP214/DNAJC3/RPL27A/NUP50/RPS12/RPLP1/RPL22/RPLP2/NUP98/RANBP2/RAE1/NUPL2/RPL5/RPL28/RPS21/NUP160/NUP54/NUP107/RPS15/RPL37A/RPL13/RPS7/RPL31/NUP155/RPL38/NUP205/RPL14/RPL30/NDC1/RPSA/POLR2D/EIF2AK2/RPL15/NUP153/POLR2C/RPS29/RPL36/KPNA3/NUP43/HSP90AA1/TGFB1/RPL35/RPS16	47
R-HSA-1852241	Organelle biogenesis and maintenance	78/1843	294/10554	5.34371053405207e-05	0.00254123123174921	0.00204998485984688	DNAJC11/CCT5/DYNC1H1/BBS2/NEDD1/SAMM50/LZTFL1/CENPJ/ATP5F1A/MAPK14/NCOR1/PPARGC1B/NR1D1/ATP5F1B/CCT2/YWHAG/HAUS2/ATP5F1C/HSPA9/CEP57/FGFR1OP/CCT8/CALM1/INPP5E/IFT74/NINL/MEF2D/ALAS1/DCTN3/ATP5MG/RAB3IP/PCM1/RAB8A/EXOC2/CLUAP1/EXOC1/SMO/CHCHD3/ATP5MC3/BBS5/TUBG1/CALM3/CEP97/CEP192/EXOC6/CEP162/ATP5F1E/TGS1/PLK4/KIF3C/ATP5PB/RAB11A/AKAP9/WDR60/CDK5RAP2/PAFAH1B1/GBF1/IFT81/TCTN2/TTC30B/DYNC1I2/TWNK/…	78
R-HSA-3232142	SUMOylation of ubiquitinylation proteins	17/1843	37/10554	5.59745705693498e-05	0.0025668338789659	0.00207063824963309	NUP214/NUP50/NUP98/RANBP2/RAE1/NUPL2/NUP160/NUP54/NUP107/PIAS4/SUMO1/NUP155/NUP205/NDC1/PIAS1/NUP153/NUP43	17
R-HSA-168255	Influenza Life Cycle	44/1843	143/10554	6.35429888513513e-05	0.00276069541318963	0.00222702433725086	RPL18A/CALR/RPS15A/POLR2B/NUP214/DNAJC3/RPL27A/NUP50/RPS12/RPLP1/RPL22/RPLP2/NUP98/RANBP2/RAE1/NUPL2/RPL5/RPL28/RPS21/NUP160/NUP54/NUP107/RPS15/RPL37A/RPL13/RPS7/RPL31/NUP155/RPL38/NUP205/RPL14/RPL30/NDC1/RPSA/POLR2D/RPL15/NUP153/POLR2C/RPS29/RPL36/NUP43/HSP90AA1/RPL35/RPS16	44
R-HSA-159230	Transport of the SLBP Dependant Mature mRNA	16/1843	34/10554	6.45022292801316e-05	0.00276069541318963	0.00222702433725086	NUP214/NUP50/NUP98/RANBP2/RAE1/NUPL2/NUP160/NUP54/NUP107/NCBP1/NUP155/NUP205/NDC1/NUP153/SLBP/NUP43	16
R-HSA-72306	tRNA processing	35/1843	106/10554	7.22966270894451e-05	0.00279395097438283	0.00225385125331423	TRMT44/NUP214/ELAC2/NUP50/ALKBH8/TRMU/NUP98/TRIT1/RANBP2/RAE1/DDX1/NUPL2/CTU2/DUS2/FAM98B/RPP38/NUP160/NUP54/NUP107/RTCB/MTO1/RTRAF/TRMT61A/GTPBP3/NUP155/NUP205/NDC1/QTRT1/THADA/TSEN54/NUP153/NUP43/TYW5/NSUN2/WDR4	35
R-HSA-8949613	Cristae formation	15/1843	31/10554	7.30281276540287e-05	0.00279395097438283	0.00225385125331423	DNAJC11/SAMM50/ATP5F1A/ATP5F1B/ATP5F1C/HSPA9/ATP5MG/CHCHD3/ATP5MC3/ATP5F1E/ATP5PB/IMMT/TMEM11/ATP5PD/C19orf70	15
R-HSA-380270	Recruitment of mitotic centrosome proteins and complexes	29/1843	82/10554	7.3983125489888e-05	0.00279395097438283	0.00225385125331423	DYNC1H1/NEDD1/CENPJ/MZT2B/YWHAG/HAUS2/CEP57/FGFR1OP/NINL/DCTN3/PCM1/TUBGCP3/TUBG1/CEP192/MZT2A/PLK4/AKAP9/CDK5RAP2/PAFAH1B1/TUBGCP6/DYNC1I2/ODF2/CEP164/SFI1/MZT1/HSP90AA1/CEP152/HAUS4/TUBA1A	29
R-HSA-380287	Centrosome maturation	29/1843	82/10554	7.3983125489888e-05	0.00279395097438283	0.00225385125331423	DYNC1H1/NEDD1/CENPJ/MZT2B/YWHAG/HAUS2/CEP57/FGFR1OP/NINL/DCTN3/PCM1/TUBGCP3/TUBG1/CEP192/MZT2A/PLK4/AKAP9/CDK5RAP2/PAFAH1B1/TUBGCP6/DYNC1I2/ODF2/CEP164/SFI1/MZT1/HSP90AA1/CEP152/HAUS4/TUBA1A	29
R-HSA-6798695	Neutrophil degranulation	116/1843	479/10554	7.98509766994209e-05	0.0028379754678919	0.00228936535530877	VAT1/CAB39/GLB1/CDK13/DYNC1H1/RAB14/SLC15A4/PSAP/GYG1/PSMD1/SCAMP1/MAPK14/DNAJC3/PDXK/PSMD13/CD44/ITGAV/PGM2/CST3/NHLRC3/PRDX6/NPC2/ACTR2/VCP/AGL/EEF2/DYNC1LI1/PSMD7/PLAU/CCT2/PSMD11/CTSB/TMED7-TICAM2/VCL/CPNE1/APAF1/BRI3/HGSNAT/TMEM63A/MANBA/SDCBP/CCT8/ROCK1/C6orf120/CPNE3/APEH/CSTB/IGF2R/AGPAT2/PYGL/SLC44A2/NFKB1/FCGR2A/PSMD12/RAB10/STBD1/PYGB/RAB7A/GCA/CTSC/DYNLT1/LAMTOR2/SPTAN1/CREG1/CAND1/CD…	116
R-HSA-191859	snRNP Assembly	21/1843	52/10554	8.17796669096576e-05	0.0028379754678919	0.00228936535530877	NUP214/NUP50/NUP98/RANBP2/RAE1/GEMIN5/NUPL2/NUP160/GEMIN4/NUP54/NUP107/PHAX/NCBP1/TGS1/NUP155/NUP205/NDC1/GEMIN7/SNRPD3/NUP153/NUP43	21
R-HSA-194441	Metabolism of non-coding RNA	21/1843	52/10554	8.17796669096576e-05	0.0028379754678919	0.00228936535530877	NUP214/NUP50/NUP98/RANBP2/RAE1/GEMIN5/NUPL2/NUP160/GEMIN4/NUP54/NUP107/PHAX/NCBP1/TGS1/NUP155/NUP205/NDC1/GEMIN7/SNRPD3/NUP153/NUP43	21
R-HSA-68886	M Phase	98/1843	393/10554	8.93106386463578e-05	0.00301775947426114	0.00243439524731346	MAD1L1/UBE2D1/ANKLE2/DYNC1H1/NEDD1/PSMD1/KIF23/LMNA/TMPO/PPP2R5A/CENPJ/NUP214/DYNC1LI2/PSMF1/PSMD13/MZT2B/NUP50/CNEP1R1/DYNC1LI1/PSMD7/PSMD11/ANAPC1/CDC23/YWHAG/PSME1/HAUS2/RANGAP1/SEC13/CEP57/NUP98/MAU2/FGFR1OP/RANBP2/NDEL1/LEMD3/RB1/NINL/RAE1/NUPL2/PSMD12/GORASP2/DCTN3/PCM1/MASTL/NUP160/TUBGCP3/NIPBL/ANAPC7/NUP54/NUP107/H3F3B/CLASP2/VRK1/TUBG1/NUDC/CENPU/CEP192/MZT2A/USO1/RAB2A/PLK4/NUP155/NUP2…	98
R-HSA-162599	Late Phase of HIV Life Cycle	42/1843	138/10554	0.000121421024136952	0.00399755371773966	0.00322478509448748	ERCC3/POLR2B/NUP214/VPS28/NUP50/TBP/TSG101/RANGAP1/TAF5/NUP98/ELL/RANBP2/ELOA/RAE1/NUPL2/NUP160/GTF2H1/NUP54/NUP107/NCBP1/CHMP2B/TAF4B/CCNK/SUPT5H/NUP155/GTF2B/NUP205/CCNH/NDC1/CCNT2/RNMT/MNAT1/POLR2D/GTF2E2/CDK9/PDCD6IP/NEDD4L/NUP153/ELOB/POLR2C/UBC/NUP43	42
R-HSA-170834	Signaling by TGF-beta Receptor Complex	26/1843	73/10554	0.0001503003476894	0.00482464116082976	0.00389198795069395	UBE2D1/CDK8/TRIM33/NCOR1/ARHGEF18/USP15/JUNB/PPP1CA/E2F4/BAMBI/ZFYVE9/PPP1CB/TFDP2/TGFBR2/CCNK/NCOR2/CCNT2/PPP1CC/CDK9/PPP1R15A/NEDD4L/UBC/CCNC/SNW1/TGFB1/RHOA	26
R-HSA-5625900	RHO GTPases activate CIT	11/1843	20/10554	0.000159742623638229	0.00488356020836871	0.00393951733483752	MYL12B/RHOB/PPP1R12B/CDKN1B/MYH9/PPP1CB/MYH10/MYL12A/PPP1R12A/RHOA/DLG4	11
R-HSA-5627117	RHO GTPases Activate ROCKs	11/1843	20/10554	0.000159742623638229	0.00488356020836871	0.00393951733483752	MYL12B/RHOB/PPP1R12B/ROCK1/MYH9/PPP1CB/MYH10/MYL12A/PPP1R12A/CFL1/RHOA	11
R-HSA-159227	Transport of the SLBP independent Mature mRNA	15/1843	33/10554	0.00017763969783143	0.00507943312851751	0.00409752598660537	NUP214/NUP50/NUP98/RANBP2/RAE1/NUPL2/NUP160/NUP54/NUP107/NCBP1/NUP155/NUP205/NDC1/NUP153/NUP43	15
R-HSA-165054	Rev-mediated nuclear export of HIV RNA	15/1843	33/10554	0.00017763969783143	0.00507943312851751	0.00409752598660537	NUP214/NUP50/RANGAP1/NUP98/RANBP2/RAE1/NUPL2/NUP160/NUP54/NUP107/NUP155/NUP205/NDC1/NUP153/NUP43	15
R-HSA-72613	Eukaryotic Translation Initiation	37/1843	119/10554	0.000186583948616071	0.00507943312851751	0.00409752598660537	RPL18A/EIF3F/EIF3B/RPS15A/EIF2S2/RPL27A/RPS12/RPLP1/EIF4H/RPL22/RPLP2/EIF3A/RPL5/RPL28/RPS21/EIF2B5/EIF3H/EIF3M/RPS15/RPL37A/RPL13/RPS7/RPL31/EIF4EBP1/RPL38/EIF3J/RPL14/RPL30/RPSA/EIF5B/RPL15/RPS29/RPL36/EIF2B4/EIF4A1/RPL35/RPS16	37
R-HSA-72737	Cap-dependent Translation Initiation	37/1843	119/10554	0.000186583948616071	0.00507943312851751	0.00409752598660537	RPL18A/EIF3F/EIF3B/RPS15A/EIF2S2/RPL27A/RPS12/RPLP1/EIF4H/RPL22/RPLP2/EIF3A/RPL5/RPL28/RPS21/EIF2B5/EIF3H/EIF3M/RPS15/RPL37A/RPL13/RPS7/RPL31/EIF4EBP1/RPL38/EIF3J/RPL14/RPL30/RPSA/EIF5B/RPL15/RPS29/RPL36/EIF2B4/EIF4A1/RPL35/RPS16	37
R-HSA-70326	Glucose metabolism	30/1843	90/10554	0.000191248429312011	0.00507943312851751	0.00409752598660537	MDH2/NUP214/NUP50/ENO3/TPI1/NUP98/GAPDH/RANBP2/RAE1/NUPL2/SLC25A13/NUP160/NUP54/NUP107/HK1/NUP155/NUP205/PPP2R1B/NDC1/ALDOA/GAPDHS/SLC37A1/SLC25A1/ADPGK/PFKFB2/NUP153/PPP2CA/NUP43/SLC25A10/GOT1	30
R-HSA-6807505	RNA polymerase II transcribes snRNA genes	26/1843	74/10554	0.0001937460722157	0.00507943312851751	0.00409752598660537	INTS1/POLR2B/TBP/TAF5/RPRD1B/ELL/RPRD1A/POU2F1/SNAPC3/PHAX/RPAP2/ICE1/INTS8/NCBP1/CCNK/SUPT5H/GTF2B/INTS10/CCNT2/POLR2D/GTF2E2/CDK9/SSU72/POLR2C/SNAPC4/INTS9	26
R-HSA-2980766	Nuclear Envelope Breakdown	20/1843	51/10554	0.000193841295402927	0.00507943312851751	0.00409752598660537	LMNA/TMPO/NUP214/NUP50/CNEP1R1/NUP98/RANBP2/LEMD3/RAE1/NUPL2/NUP160/NUP54/NUP107/VRK1/NUP155/NUP205/NDC1/NUP153/NUP43/CTDNEP1	20
R-HSA-168271	Transport of Ribonucleoproteins into the Host Nucleus	14/1843	30/10554	0.00020671396425314	0.00510424480963522	0.00411754131224877	NUP214/NUP50/NUP98/RANBP2/RAE1/NUPL2/NUP160/NUP54/NUP107/NUP155/NUP205/NDC1/NUP153/NUP43	14
R-HSA-168333	NEP/NS2 Interacts with the Cellular Export Machinery	14/1843	30/10554	0.00020671396425314	0.00510424480963522	0.00411754131224877	NUP214/NUP50/NUP98/RANBP2/RAE1/NUPL2/NUP160/NUP54/NUP107/NUP155/NUP205/NDC1/NUP153/NUP43	14
R-HSA-170822	Regulation of Glucokinase by Glucokinase Regulatory Protein	14/1843	30/10554	0.00020671396425314	0.00510424480963522	0.00411754131224877	NUP214/NUP50/NUP98/RANBP2/RAE1/NUPL2/NUP160/NUP54/NUP107/NUP155/NUP205/NDC1/NUP153/NUP43	14
R-HSA-5368286	Mitochondrial translation initiation	29/1843	87/10554	0.000242982515230812	0.00585619798903238	0.00472413413773394	MRPS7/MRPS30/MRPS35/GADD45GIP1/MRPL11/MRPL40/OXA1L/MRPS5/MRPL18/MRPL44/MRPL17/MTIF3/MRPL16/MRPS15/CHCHD1/MRPS25/MRPL37/MRPL52/MRPS2/MRPL3/MRPS14/MRPL19/MRPL20/MRPL39/MRPL49/MTFMT/MRPS26/MRPL2/MRPS11	29
R-HSA-72202	Transport of Mature Transcript to Cytoplasm	28/1843	83/10554	0.000246288700473324	0.00585619798903238	0.00472413413773394	NUP214/NUP50/CDC40/NUP98/RANBP2/RAE1/NUPL2/WDR33/NUP160/NUP54/NUP107/NCBP1/THOC6/NUP155/NUP205/NDC1/U2AF2/FIP1L1/CPSF2/DHX38/CPSF3/SRSF4/NUP153/SLBP/EIF4A3/SRSF1/NUP43/SRSF2	28
R-HSA-168253	Host Interactions with Influenza Factors	17/1843	41/10554	0.000263874148575739	0.00616026194129543	0.00496941937222062	NUP214/NUP50/NUP98/RANBP2/RAE1/NUPL2/NUP160/NUP54/NUP107/NUP155/NUP205/NDC1/EIF2AK2/NUP153/KPNA3/NUP43/TGFB1	17
R-HSA-6784531	tRNA processing in the nucleus	21/1843	56/10554	0.000281955744510965	0.00645941614901823	0.00521074396674368	NUP214/ELAC2/NUP50/NUP98/RANBP2/RAE1/DDX1/NUPL2/FAM98B/RPP38/NUP160/NUP54/NUP107/RTCB/RTRAF/NUP155/NUP205/NDC1/TSEN54/NUP153/NUP43	21
R-HSA-72163	mRNA Splicing - Major Pathway	51/1843	183/10554	0.00028674978231623	0.00645941614901823	0.00521074396674368	POLR2B/BUD31/RBM5/RBM22/HNRNPM/CDC40/PPIL1/PPIH/LSM6/PPIL4/DHX15/WDR33/SART1/PRPF38A/HNRNPH1/NCBP1/HNRNPUL1/CCAR1/SNRNP70/PPWD1/SF3B1/SMNDC1/GCFC2/TXNL4A/CWC27/TRA2B/U2AF2/FIP1L1/CPSF2/SF3B5/PRCC/DHX38/POLR2D/CPSF3/SRSF4/SNRPD3/HNRNPU/PRPF19/EIF4A3/POLR2C/SRSF1/SRSF2/ELAVL1/SF3B2/SNRPA1/CHERP/SF3A1/SNW1/NUDT21/HNRNPK/DDX5	51
R-HSA-380320	Recruitment of NuMA to mitotic centrosomes	30/1843	92/10554	0.000295575172416198	0.00654143067875964	0.00527690423667772	DYNC1H1/NEDD1/CENPJ/MZT2B/YWHAG/HAUS2/CEP57/FGFR1OP/NINL/DCTN3/PCM1/TUBGCP3/TUBG1/CEP192/MZT2A/PLK4/AKAP9/CDK5RAP2/PAFAH1B1/TUBGCP6/DYNC1I2/ODF2/CEP164/SFI1/MZT1/HSP90AA1/CEP152/TUBA1B/HAUS4/TUBA1A	30
R-HSA-3371556	Cellular response to heat stress	29/1843	88/10554	0.000302891803593104	0.00654143067875964	0.00527690423667772	HSF1/NUP214/RPTOR/HSPA14/NUP50/VCP/HSPA9/HIKESHI/NUP98/CCAR2/RANBP2/PTGES3/RAE1/NUPL2/HSPA12A/NUP160/NUP54/NUP107/NUP155/MTOR/NUP205/ATR/NDC1/BAG3/NUP153/NUP43/HSP90AA1/HSPA6/DNAJC2	29
R-HSA-450294	MAP kinase activation	23/1843	64/10554	0.000305674330783161	0.00654143067875964	0.00527690423667772	UBE2N/MAPK14/ATF1/MAP2K3/MAP3K8/RIPK2/CUL1/NFKB1/MAP3K7/JUN/SKP1/TMEM189-UBE2V1/MAP2K1/PPP2R1B/UBE2V1/DUSP3/DUSP4/BTRC/DUSP6/UBC/PPP2CA/CHUK/MAPK9	23
R-HSA-3371453	Regulation of HSF1-mediated heat shock response	24/1843	68/10554	0.000311942129438446	0.00656612613440926	0.00529682580444229	HSF1/NUP214/HSPA14/NUP50/HSPA9/HIKESHI/NUP98/CCAR2/RANBP2/RAE1/NUPL2/HSPA12A/NUP160/NUP54/NUP107/NUP155/NUP205/ATR/NDC1/BAG3/NUP153/NUP43/HSPA6/DNAJC2	24
R-HSA-5368287	Mitochondrial translation	30/1843	93/10554	0.000364621521794445	0.00755119409651721	0.00609146990570006	MRPS7/TSFM/MRPS30/MRPS35/GADD45GIP1/MRPL11/MRPL40/OXA1L/MRPS5/MRPL18/MRPL44/MRPL17/MTIF3/MRPL16/MRPS15/CHCHD1/MRPS25/MRPL37/MRPL52/MRPS2/MRPL3/MRPS14/MRPL19/MRPL20/MRPL39/MRPL49/MTFMT/MRPS26/MRPL2/MRPS11	30
R-HSA-168325	Viral Messenger RNA Synthesis	17/1843	42/10554	0.000371927624170153	0.00758023919737265	0.00611490028710829	POLR2B/NUP214/NUP50/NUP98/RANBP2/RAE1/NUPL2/NUP160/NUP54/NUP107/NUP155/NUP205/NDC1/POLR2D/NUP153/POLR2C/NUP43	17
R-HSA-163200	Respiratory electron transport, ATP synthesis by chemiosmotic coupling, and heat production by uncoupling proteins.	37/1843	123/10554	0.000387305041707266	0.0077517324686881	0.00625324212919257	LRPPRC/SDHA/CYC1/COX4I1/ATP5F1A/COX7C/NDUFAB1/NDUFS6/ATP5F1B/NDUFB7/NDUFV3/TACO1/ATP5F1C/COX5A/NDUFAF6/ATP5MG/COX14/SDHD/ECSIT/NDUFB6/NUBPL/NDUFB2/ATP5MC3/SLC25A27/UQCRC1/ATP5F1E/ETFDH/ATP5PB/COX7A2L/TIMMDC1/SDHC/ETFB/COX6C/NDUFS3/ATP5PD/UQCR11/NDUFB1	37
R-HSA-177243	Interactions of Rev with host cellular proteins	15/1843	35/10554	0.000392416363290286	0.0077517324686881	0.00625324212919257	NUP214/NUP50/RANGAP1/NUP98/RANBP2/RAE1/NUPL2/NUP160/NUP54/NUP107/NUP155/NUP205/NDC1/NUP153/NUP43	15
R-HSA-4570464	SUMOylation of RNA binding proteins	18/1843	46/10554	0.000413408497191524	0.00804267439990784	0.00648794196549378	NUP214/NUP50/NUP98/RANBP2/RAE1/NUPL2/PHC3/NUP160/NUP54/NUP107/SUMO1/NUP155/NUP205/NDC1/SUMO2/NUP153/NUP43/HNRNPK	18
R-HSA-5620912	Anchoring of the basal body to the plasma membrane	31/1843	98/10554	0.000430946924832325	0.00806356455442056	0.00650479383632549	DYNC1H1/NEDD1/CENPJ/YWHAG/HAUS2/CEP57/FGFR1OP/NINL/DCTN3/RAB3IP/PCM1/RAB8A/TUBG1/CEP97/CEP192/CEP162/PLK4/RAB11A/AKAP9/CDK5RAP2/PAFAH1B1/TCTN2/DYNC1I2/ODF2/CEP164/SFI1/HSP90AA1/CEP152/HAUS4/TUBA1A/MARK4	31
R-HSA-162906	HIV Infection	61/1843	232/10554	0.000434360527282808	0.00806356455442056	0.00650479383632549	ERCC3/PSMD1/POLR2B/NUP214/PSMF1/PSMD13/ARF1/VPS28/NUP50/PSMD7/TBP/PSMD11/PSME1/TSG101/RANGAP1/TAF5/NUP98/ELL/RANBP2/ELOA/PACS1/RAE1/NUPL2/PSMD12/AP1G1/NUP160/GTF2H1/NUP54/NUP107/SKP1/ATP6V1H/NCBP1/CHMP2B/TAF4B/CCNK/AP1M1/SUPT5H/NUP155/GTF2B/NUP205/PSMC2/CCNH/NDC1/CCNT2/PSMD6/RNMT/MNAT1/BTRC/POLR2D/GTF2E2/CDK9/PDCD6IP/NEDD4L/PSMD3/NUP153/ELOB/POLR2C/UBC/NUP43/PSMB1/PSME4	61
R-HSA-168276	NS1 Mediated Effects on Host Pathways	16/1843	39/10554	0.000459455254736739	0.00806356455442056	0.00650479383632549	NUP214/NUP50/NUP98/RANBP2/RAE1/NUPL2/NUP160/NUP54/NUP107/NUP155/NUP205/NDC1/EIF2AK2/NUP153/KPNA3/NUP43	16
R-HSA-9007101	Rab regulation of trafficking	37/1843	124/10554	0.000460865700434551	0.00806356455442056	0.00650479383632549	GABARAPL2/TRAPPC11/RAB14/DENND4C/ALS2/ALS2CL/TRAPPC5/RABGEF1/OPTN/MON1B/ST5/RAB10/TRAPPC9/RAB3IP/ARF6/RAB8A/RAB7A/TRAPPC2L/TBC1D17/DENND5A/TBC1D7-LOC100130357/RAB5A/RIN3/DENND2D/RAB11A/RAB31/TBC1D2/SBF2/TSC2/RGP1/TBC1D24/ANKRD27/GGA3/RAB6A/TRAPPC13/RAB5C/TBC1D10C	37
R-HSA-72172	mRNA Splicing	52/1843	191/10554	0.000464548815636026	0.00806356455442056	0.00650479383632549	POLR2B/BUD31/RBM5/RBM22/HNRNPM/CDC40/PPIL1/PPIH/LSM6/PPIL4/DHX15/WDR33/RNPC3/SART1/PRPF38A/HNRNPH1/NCBP1/HNRNPUL1/CCAR1/SNRNP70/PPWD1/SF3B1/SMNDC1/GCFC2/TXNL4A/CWC27/TRA2B/U2AF2/FIP1L1/CPSF2/SF3B5/PRCC/DHX38/POLR2D/CPSF3/SRSF4/SNRPD3/HNRNPU/PRPF19/EIF4A3/POLR2C/SRSF1/SRSF2/ELAVL1/SF3B2/SNRPA1/CHERP/SF3A1/SNW1/NUDT21/HNRNPK/DDX5	52
R-HSA-168274	Export of Viral Ribonucleoproteins from Nucleus	14/1843	32/10554	0.000473459397276784	0.00806356455442056	0.00650479383632549	NUP214/NUP50/NUP98/RANBP2/RAE1/NUPL2/NUP160/NUP54/NUP107/NUP155/NUP205/NDC1/NUP153/NUP43	14
R-HSA-180746	Nuclear import of Rev protein	14/1843	32/10554	0.000473459397276784	0.00806356455442056	0.00650479383632549	NUP214/NUP50/NUP98/RANBP2/RAE1/NUPL2/NUP160/NUP54/NUP107/NUP155/NUP205/NDC1/NUP153/NUP43	14
R-HSA-180910	Vpr-mediated nuclear import of PICs	14/1843	32/10554	0.000473459397276784	0.00806356455442056	0.00650479383632549	NUP214/NUP50/NUP98/RANBP2/RAE1/NUPL2/NUP160/NUP54/NUP107/NUP155/NUP205/NDC1/NUP153/NUP43	14
R-HSA-71403	Citric acid cycle (TCA cycle)	11/1843	22/10554	0.000476581007566303	0.00806356455442056	0.00650479383632549	ACO2/MDH2/SUCLG1/SDHA/FH/FAHD1/ME3/SDHD/SDHC/IDH3B/CS	11
R-HSA-5628897	TP53 Regulates Metabolic Genes	28/1843	86/10554	0.000477282637177541	0.00806356455442056	0.00650479383632549	LRPPRC/AGO1/COX4I1/RPTOR/COX7C/YWHAG/GLS/TACO1/RRAGA/COX5A/SESN1/SLC38A9/SESN2/COX14/LAMTOR2/PTEN/YWHAQ/DDIT4/RRAGC/MTOR/COX7A2L/TXN/TSC2/COX6C/PRKAA1/AGO3/PRKAB2/PRDX2	28
R-HSA-6790901	rRNA modification in the nucleus and cytosol	22/1843	62/10554	0.000502806820743213	0.00813233062792211	0.00656026671411326	TBL3/WDR43/UTP20/RCL1/BUD23/WDR3/WDR36/DDX49/KRR1/PNO1/NOC4L/NAT10/RPS7/NOL11/NOL6/PDCD11/RRP7A/NHP2/DHX37/UTP3/IMP3/TSR3	22
R-HSA-380259	Loss of Nlp from mitotic centrosomes	24/1843	70/10554	0.000509745486632047	0.00813233062792211	0.00656026671411326	DYNC1H1/NEDD1/CENPJ/YWHAG/HAUS2/CEP57/FGFR1OP/NINL/DCTN3/PCM1/TUBG1/CEP192/PLK4/AKAP9/CDK5RAP2/PAFAH1B1/DYNC1I2/ODF2/CEP164/SFI1/HSP90AA1/CEP152/HAUS4/TUBA1A	24
R-HSA-380284	Loss of proteins required for interphase microtubule organization from the centrosome	24/1843	70/10554	0.000509745486632047	0.00813233062792211	0.00656026671411326	DYNC1H1/NEDD1/CENPJ/YWHAG/HAUS2/CEP57/FGFR1OP/NINL/DCTN3/PCM1/TUBG1/CEP192/PLK4/AKAP9/CDK5RAP2/PAFAH1B1/DYNC1I2/ODF2/CEP164/SFI1/HSP90AA1/CEP152/HAUS4/TUBA1A	24
R-HSA-70171	Glycolysis	24/1843	70/10554	0.000509745486632047	0.00813233062792211	0.00656026671411326	NUP214/NUP50/ENO3/TPI1/NUP98/GAPDH/RANBP2/RAE1/NUPL2/NUP160/NUP54/NUP107/HK1/NUP155/NUP205/PPP2R1B/NDC1/ALDOA/GAPDHS/ADPGK/PFKFB2/NUP153/PPP2CA/NUP43	24
R-HSA-8876725	Protein methylation	10/1843	19/10554	0.000513020857368918	0.00813233062792211	0.00656026671411326	VCP/EEF2/CALM1/CALM3/EEF2KMT/CAMKMT/METTL22/ETFB/METTL21A/KIN	10
R-HSA-72706	GTP hydrolysis and joining of the 60S ribosomal subunit	34/1843	112/10554	0.000545593686362121	0.00854319869864589	0.00689170972246889	RPL18A/EIF3F/EIF3B/RPS15A/EIF2S2/RPL27A/RPS12/RPLP1/EIF4H/RPL22/RPLP2/EIF3A/RPL5/RPL28/RPS21/EIF3H/EIF3M/RPS15/RPL37A/RPL13/RPS7/RPL31/RPL38/EIF3J/RPL14/RPL30/RPSA/EIF5B/RPL15/RPS29/RPL36/EIF4A1/RPL35/RPS16	34
R-HSA-8951664	Neddylation	61/1843	234/10554	0.000552803970996959	0.00855181082843488	0.00689865703818653	KLHL21/UBE2D1/DCAF7/FBXL15/PSMD1/FEM1B/PSMF1/PSMD13/WDR5/FBXL12/RNF7/ASB1/PSMD7/PSMD11/PSME1/FBXO9/COMMD6/FBXL3/FBXL4/HIF1A/KLHL11/KLHL42/FBXL8/CUL1/NAE1/PSMD12/DCUN1D5/FEM1A/CUL4A/SKP2/FBXW2/UBA3/ASB7/FBXO32/LRR1/SKP1/CAND1/FBXW9/DCAF10/KEAP1/UBE2D2/COPS3/GAN/EPAS1/PSMC2/COMMD2/DCAF4/COPS7B/PSMD6/PUM2/BTRC/WSB1/FBXL19/PSMD3/COMMD5/ELOB/FBXW7/UBC/PSMB1/COMMD8/PSME4	61
R-HSA-5389840	Mitochondrial translation elongation	28/1843	87/10554	0.000588475915389546	0.00899527470666877	0.0072563947461568	MRPS7/TSFM/MRPS30/MRPS35/GADD45GIP1/MRPL11/MRPL40/OXA1L/MRPS5/MRPL18/MRPL44/MRPL17/MRPL16/MRPS15/CHCHD1/MRPS25/MRPL37/MRPL52/MRPS2/MRPL3/MRPS14/MRPL19/MRPL20/MRPL39/MRPL49/MRPS26/MRPL2/MRPS11	28
R-HSA-71406	Pyruvate metabolism and Citric Acid (TCA) cycle	20/1843	55/10554	0.00062237983050209	0.00940159649840804	0.00758417031844033	ACO2/MDH2/SUCLG1/SDHA/FH/FAHD1/GSTZ1/ME3/SDHD/PDK1/D2HGDH/LDHB/SDHC/LDHA/PDK2/MPC1/IDH3B/HAGH/CS/PDK4	20
R-HSA-381070	IRE1alpha activates chaperones	21/1843	59/10554	0.00063866150767056	0.00953536483545347	0.00769207984758667	SSR1/CTDSP2/LMNA/PDIA5/DNAJC3/SEC61B/EDEM1/WFS1/EXTL1/PREB/HDGF/GFPT1/SYVN1/ACADVL/SRPRB/ERN1/DNAJB11/XBP1/FKBP14/ATP6V0D1/GOSR2	21
R-HSA-69231	Cyclin D associated events in G1	17/1843	44/10554	0.000705948239744243	0.0103004265889955	0.00830924722378391	CDKN1B/CCND2/RB1/E2F4/CUL1/SKP2/TFDP2/SKP1/PPP2R1B/CCNH/RBL2/CCND3/MNAT1/LYN/UBC/PPP2CA/CDKN2A	17
R-HSA-69236	G1 Phase	17/1843	44/10554	0.000705948239744243	0.0103004265889955	0.00830924722378391	CDKN1B/CCND2/RB1/E2F4/CUL1/SKP2/TFDP2/SKP1/PPP2R1B/CCNH/RBL2/CCND3/MNAT1/LYN/UBC/PPP2CA/CDKN2A	17
R-HSA-448424	Interleukin-17 signaling	24/1843	72/10554	0.000809286050296115	0.011675542568317	0.00941853901231671	UBE2N/MAPK14/ATF1/MAP2K3/MAP3K8/IL17RA/RIPK2/CUL1/NFKB1/MAP3K7/JUN/SKP1/TMEM189-UBE2V1/MAP2K1/PPP2R1B/UBE2V1/DUSP3/DUSP4/BTRC/DUSP6/UBC/PPP2CA/CHUK/MAPK9	24
R-HSA-162909	Host Interactions of HIV factors	37/1843	128/10554	0.000894241743581099	0.0127578488750904	0.0102916242770035	PSMD1/NUP214/PSMF1/PSMD13/ARF1/NUP50/PSMD7/PSMD11/PSME1/RANGAP1/NUP98/RANBP2/PACS1/RAE1/NUPL2/PSMD12/AP1G1/NUP160/NUP54/NUP107/SKP1/ATP6V1H/AP1M1/NUP155/NUP205/PSMC2/NDC1/PSMD6/BTRC/CDK9/PSMD3/NUP153/ELOB/UBC/NUP43/PSMB1/PSME4	37
R-HSA-202424	Downstream TCR signaling	30/1843	98/10554	0.000969250503991485	0.0135033491800752	0.0108930116356731	UBE2D1/UBE2N/PSMD1/PIK3R1/PSMF1/PSMD13/PSMD7/PSMD11/PSME1/RIPK2/CUL1/NFKB1/PSMD12/PIK3CB/MAP3K7/PIK3CA/SKP1/PTEN/TMEM189-UBE2V1/UBE2D2/PSMC2/UBE2V1/PSMD6/CDC34/BTRC/PSMD3/UBC/PSMB1/CHUK/PSME4	30
R-HSA-156827	L13a-mediated translational silencing of Ceruloplasmin expression	33/1843	111/10554	0.000978111214381075	0.0135033491800752	0.0108930116356731	RPL18A/EIF3F/EIF3B/RPS15A/EIF2S2/RPL27A/RPS12/RPLP1/EIF4H/RPL22/RPLP2/EIF3A/RPL5/RPL28/RPS21/EIF3H/EIF3M/RPS15/RPL37A/RPL13/RPS7/RPL31/RPL38/EIF3J/RPL14/RPL30/RPSA/RPL15/RPS29/RPL36/EIF4A1/RPL35/RPS16	33
R-HSA-162587	HIV Life Cycle	42/1843	151/10554	0.000988155075528213	0.0135033491800752	0.0108930116356731	ERCC3/POLR2B/NUP214/VPS28/NUP50/TBP/TSG101/RANGAP1/TAF5/NUP98/ELL/RANBP2/ELOA/RAE1/NUPL2/NUP160/GTF2H1/NUP54/NUP107/NCBP1/CHMP2B/TAF4B/CCNK/SUPT5H/NUP155/GTF2B/NUP205/CCNH/NDC1/CCNT2/RNMT/MNAT1/POLR2D/GTF2E2/CDK9/PDCD6IP/NEDD4L/NUP153/ELOB/POLR2C/UBC/NUP43	42
R-HSA-3301854	Nuclear Pore Complex (NPC) Disassembly	14/1843	34/10554	0.000988562946204885	0.0135033491800752	0.0108930116356731	NUP214/NUP50/NUP98/RANBP2/RAE1/NUPL2/NUP160/NUP54/NUP107/NUP155/NUP205/NDC1/NUP153/NUP43	14
R-HSA-8854518	AURKA Activation by TPX2	24/1843	73/10554	0.00100937532586124	0.0136425044042719	0.0110052667107751	DYNC1H1/NEDD1/CENPJ/YWHAG/HAUS2/CEP57/FGFR1OP/NINL/DCTN3/PCM1/TUBG1/CEP192/PLK4/AKAP9/CDK5RAP2/PAFAH1B1/DYNC1I2/ODF2/CEP164/SFI1/HSP90AA1/CEP152/HAUS4/TUBA1A	24
R-HSA-381038	XBP1(S) activates chaperone genes	20/1843	57/10554	0.00104804018365341	0.0140175374563644	0.0113078019815237	SSR1/CTDSP2/LMNA/PDIA5/DNAJC3/SEC61B/EDEM1/WFS1/EXTL1/PREB/HDGF/GFPT1/SYVN1/ACADVL/SRPRB/DNAJB11/XBP1/FKBP14/ATP6V0D1/GOSR2	20
R-HSA-6807878	COPI-mediated anterograde transport	30/1843	99/10554	0.00116271370526026	0.0152709118913277	0.0123188861297479	DYNC1H1/COG3/DYNC1LI2/ARFGAP2/ARF1/DYNC1LI1/TMED7-TICAM2/COG6/CAPZB/KDELR1/DCTN3/NAPA/SPTAN1/CD55/ANK3/ARCN1/COPG1/USO1/TMED9/GBF1/DYNC1I2/COG5/TMED7/COPE/TMEM115/GOSR2/COG7/TUBA1B/TUBA1A/ARF5	30
R-HSA-2871837	FCERI mediated NF-kB activation	26/1843	82/10554	0.00116553688890196	0.0152709118913277	0.0123188861297479	UBE2D1/UBE2N/PSMD1/PSMF1/PSMD13/PSMD7/PSMD11/PSME1/CUL1/NFKB1/PSMD12/MAP3K7/SKP1/TMEM189-UBE2V1/UBE2D2/PSMC2/UBE2V1/PSMD6/CDC34/BTRC/LYN/PSMD3/UBC/PSMB1/CHUK/PSME4	26
R-HSA-8854214	TBC/RABGAPs	17/1843	46/10554	0.00126832404060877	0.0164497784660773	0.0132698655604362	GABARAPL2/RABGEF1/OPTN/ARF6/RAB8A/RAB7A/TBC1D17/TBC1D7-LOC100130357/RAB5A/RAB11A/TBC1D2/TSC2/TBC1D24/GGA3/RAB6A/RAB5C/TBC1D10C	17
R-HSA-5419276	Mitochondrial translation termination	27/1843	87/10554	0.00135662798173365	0.0174132046463595	0.0140470514609098	MRPS7/MRPS30/MRPS35/GADD45GIP1/MRPL11/MRPL40/OXA1L/MRPS5/MRPL18/MRPL44/MRPL17/MRPL16/MRPS15/CHCHD1/MRPS25/MRPL37/MRPL52/MRPS2/MRPL3/MRPS14/MRPL19/MRPL20/MRPL39/MRPL49/MRPS26/MRPL2/MRPS11	27
R-HSA-176033	Interactions of Vpr with host cellular proteins	14/1843	35/10554	0.00138599400148129	0.0174132046463595	0.0140470514609098	NUP214/NUP50/NUP98/RANBP2/RAE1/NUPL2/NUP160/NUP54/NUP107/NUP155/NUP205/NDC1/NUP153/NUP43	14
R-HSA-532668	N-glycan trimming in the ER and Calnexin/Calreticulin cycle	14/1843	35/10554	0.00138599400148129	0.0174132046463595	0.0140470514609098	UGGT1/CALR/VCP/EDEM1/EDEM3/UGGT2/SEL1L/SYVN1/MARCH6/PDIA3/OS9/UBXN1/UBC/DERL1	14
R-HSA-379726	Mitochondrial tRNA aminoacylation	10/1843	21/10554	0.00139685364375002	0.0174132046463595	0.0140470514609098	AARS2/YARS2/IARS2/MARS2/GARS/HARS2/QARS/KARS/EARS2/CARS2	10
R-HSA-390471	Association of TriC/CCT with target proteins during biosynthesis	15/1843	39/10554	0.00151523721687895	0.0187073517930056	0.0150910265324787	DCAF7/FKBP9/CCT5/CCT7/XRN2/LONP2/CCT2/FBXL3/CCT8/FBXW2/FBXW9/WRAP53/GAPDHS/STAT3/FBXW7	15
R-HSA-5607764	CLEC7A (Dectin-1) signaling	30/1843	101/10554	0.00165217770702635	0.0200131714700173	0.0161444177131472	UBE2D1/UBE2N/PSMD1/PSMF1/PSMD13/PSMD7/ITPR2/PSMD11/PSME1/CALM1/CUL1/NFKB1/PSMD12/MAP3K7/UBA3/SKP1/CALM3/TMEM189-UBE2V1/ITPR1/UBE2D2/PSMC2/UBE2V1/PSMD6/CDC34/BTRC/PSMD3/UBC/PSMB1/CHUK/PSME4	30
R-HSA-72689	Formation of a pool of free 40S subunits	30/1843	101/10554	0.00165217770702635	0.0200131714700173	0.0161444177131472	RPL18A/EIF3F/EIF3B/RPS15A/RPL27A/RPS12/RPLP1/RPL22/RPLP2/EIF3A/RPL5/RPL28/RPS21/EIF3H/EIF3M/RPS15/RPL37A/RPL13/RPS7/RPL31/RPL38/EIF3J/RPL14/RPL30/RPSA/RPL15/RPS29/RPL36/RPL35/RPS16	30
R-HSA-199992	trans-Golgi Network Vesicle Budding	23/1843	72/10554	0.00196166835055636	0.0233220570566145	0.0188136613737569	AP3S1/AP4E1/VAMP2/HGS/ARF1/TFRC/SNX9/AP3B1/AP4S1/IGF2R/CPD/NAPA/AP1G1/CLTB/DNM2/AP1M1/GBF1/DTNBP1/FTH1/FTL/GNS/GAK/RAB5C	23
R-HSA-421837	Clathrin derived vesicle budding	23/1843	72/10554	0.00196166835055636	0.0233220570566145	0.0188136613737569	AP3S1/AP4E1/VAMP2/HGS/ARF1/TFRC/SNX9/AP3B1/AP4S1/IGF2R/CPD/NAPA/AP1G1/CLTB/DNM2/AP1M1/GBF1/DTNBP1/FTH1/FTL/GNS/GAK/RAB5C	23
R-HSA-68877	Mitotic Prometaphase	51/1843	198/10554	0.00199477678200498	0.0234981044779302	0.01895567700138	MAD1L1/DYNC1H1/NEDD1/PPP2R5A/CENPJ/DYNC1LI2/MZT2B/DYNC1LI1/YWHAG/HAUS2/RANGAP1/SEC13/CEP57/NUP98/FGFR1OP/RANBP2/NDEL1/NINL/DCTN3/PCM1/NUP160/TUBGCP3/NUP107/CLASP2/TUBG1/NUDC/CENPU/CEP192/MZT2A/PLK4/PPP2R1B/SMC4/AKAP9/CDK5RAP2/PAFAH1B1/TUBGCP6/PPP1CC/CLIP1/DYNC1I2/ODF2/CEP164/SFI1/PPP2CA/NUP43/MZT1/WAPL/HSP90AA1/CEP152/TUBA1B/HAUS4/TUBA1A	51
R-HSA-168142	Toll Like Receptor 10 (TLR10) Cascade	26/1843	85/10554	0.0020764296377378	0.0237735663671183	0.0191778892484378	UBE2N/MAPK14/ATF1/MAP2K3/MAP3K8/RIPK2/CUL1/NFKB1/MAP3K7/ECSIT/MYD88/JUN/SKP1/TMEM189-UBE2V1/MAP3K1/MAP2K1/PPP2R1B/UBE2V1/DUSP3/DUSP4/BTRC/DUSP6/UBC/PPP2CA/CHUK/MAPK9	26
R-HSA-168176	Toll Like Receptor 5 (TLR5) Cascade	26/1843	85/10554	0.0020764296377378	0.0237735663671183	0.0191778892484378	UBE2N/MAPK14/ATF1/MAP2K3/MAP3K8/RIPK2/CUL1/NFKB1/MAP3K7/ECSIT/MYD88/JUN/SKP1/TMEM189-UBE2V1/MAP3K1/MAP2K1/PPP2R1B/UBE2V1/DUSP3/DUSP4/BTRC/DUSP6/UBC/PPP2CA/CHUK/MAPK9	26
R-HSA-975871	MyD88 cascade initiated on plasma membrane	26/1843	85/10554	0.0020764296377378	0.0237735663671183	0.0191778892484378	UBE2N/MAPK14/ATF1/MAP2K3/MAP3K8/RIPK2/CUL1/NFKB1/MAP3K7/ECSIT/MYD88/JUN/SKP1/TMEM189-UBE2V1/MAP3K1/MAP2K1/PPP2R1B/UBE2V1/DUSP3/DUSP4/BTRC/DUSP6/UBC/PPP2CA/CHUK/MAPK9	26
R-HSA-1268020	Mitochondrial protein import	21/1843	64/10554	0.00209222196221524	0.0237735663671183	0.0191778892484378	ACO2/CHCHD7/CYC1/SAMM50/ATP5F1A/GRPEL1/ATP5F1B/HSPA9/PMPCA/TOMM20/TOMM22/SLC25A13/TIMM50/CHCHD3/CHCHD2/TIMM23/TOMM70/CHCHD4/TIMM8B/CS/TIMM9	21
R-HSA-186763	Downstream signal transduction	12/1843	29/10554	0.00214255567425556	0.0241319428574047	0.0194669878436516	PIK3R1/STAT1/PIK3CB/CRK/PIK3CA/NCK2/CRKL/PDGFA/STAT3/GRB2/PTPN11/PDGFRA	12
R-HSA-2454202	Fc epsilon receptor (FCERI) signaling	37/1843	134/10554	0.00220596544313266	0.0246300837302811	0.0198688329157211	UBE2D1/UBE2N/PSMD1/PIK3R1/PSMF1/PSMD13/PSMD7/ITPR2/PSMD11/PSME1/CALM1/CUL1/NFKB1/PSMD12/PIK3CB/MAP3K7/PIK3CA/JUN/SKP1/CALM3/TMEM189-UBE2V1/ITPR1/MAP3K1/UBE2D2/PSMC2/UBE2V1/PSMD6/CDC34/BTRC/LYN/PSMD3/GRB2/UBC/PSMB1/CHUK/MAPK9/PSME4	37
R-HSA-5617833	Cilium Assembly	51/1843	199/10554	0.00223763035714182	0.0247682532635353	0.0199802928441701	CCT5/DYNC1H1/BBS2/NEDD1/LZTFL1/CENPJ/CCT2/YWHAG/HAUS2/CEP57/FGFR1OP/CCT8/INPP5E/IFT74/NINL/DCTN3/RAB3IP/PCM1/RAB8A/EXOC2/CLUAP1/EXOC1/SMO/BBS5/TUBG1/CEP97/CEP192/EXOC6/CEP162/PLK4/KIF3C/RAB11A/AKAP9/WDR60/CDK5RAP2/PAFAH1B1/GBF1/IFT81/TCTN2/TTC30B/DYNC1I2/IFT43/ODF2/CEP164/SFI1/HSP90AA1/CEP152/TUBA1B/HAUS4/TUBA1A/MARK4	51
R-HSA-1799339	SRP-dependent cotranslational protein targeting to membrane	32/1843	112/10554	0.00236440624106687	0.0259478428506826	0.0209318555214557	RPN1/RPL18A/SSR1/RPS15A/RPL27A/RPS12/RPLP1/SEC61B/RPL22/RPLP2/SPCS1/SRP19/RPL5/RPL28/RPS21/RPS15/RPL37A/RPL13/RPS7/RPL31/DDOST/SRPRB/RPL38/SEC11C/RPL14/RPL30/RPSA/RPL15/RPS29/RPL36/RPL35/RPS16	32
R-HSA-6811442	Intra-Golgi and retrograde Golgi-to-ER traffic	51/1843	200/10554	0.00250584788174034	0.0272670227131746	0.0219960242250892	DYNC1H1/COG3/KIF23/MAN1A1/MAN2A1/KIF1B/DYNC1LI2/ARFGAP2/ARF1/BICD2/KIF21A/DYNC1LI1/TMED7-TICAM2/NAA35/GCC1/STX16/COG6/CAPZB/MAN1C1/RINT1/KDELR1/IGF2R/KLC1/VAMP3/DCTN3/KLC4/NAPA/MAN1A2/GOLGA4/VTI1A/ARCN1/COPG1/NAA30/GALNT2/KIF3C/TMED9/PAFAH1B1/GBF1/RGP1/DYNC1I2/KIF5B/COG5/TMED7/RAB6A/COPE/GOSR2/COG7/TUBA1B/TUBA1A/ARFRP1/ARF5	51
R-HSA-2262752	Cellular responses to stress	97/1843	426/10554	0.00257506396643964	0.0277847238059538	0.0224136483235437	UBE2D1/TERF2IP/MAPKAPK5/UBN1/AGO1/DYNC1H1/FKBP5/P4HB/PSMD1/HSF1/ID1/NR3C2/NUP214/DYNC1LI2/MAPK14/RPTOR/PSMF1/PSMD13/ASF1A/PRDX6/HSPA14/NUP50/VCP/DYNC1LI1/PSMD7/DNAJA1/PSMD11/ANAPC1/CDC23/MAP2K3/PSME1/HSPA9/HIKESHI/CAPZB/NUP98/CDKN1B/HMGA2/CCAR2/RANBP2/HIF1A/PTGES3/RB1/RAE1/NUPL2/ERO1A/PHC3/NFKB1/HSPA12A/PSMD12/DCTN3/CITED2/NUP160/TFDP2/JUN/ANAPC7/NUP54/MAP3K5/NUP107/H3F3B/UBE2D2/NUP155/MTOR/NUP20…	97
R-HSA-2173788	Downregulation of TGF-beta receptor signaling	11/1843	26/10554	0.00264358613649744	0.0278889917020948	0.0224977601531901	USP15/PPP1CA/BAMBI/ZFYVE9/PPP1CB/TGFBR2/PPP1CC/PPP1R15A/NEDD4L/UBC/TGFB1	11
R-HSA-901042	Calnexin/calreticulin cycle	11/1843	26/10554	0.00264358613649744	0.0278889917020948	0.0224977601531901	UGGT1/CALR/EDEM1/EDEM3/UGGT2/SEL1L/SYVN1/MARCH6/PDIA3/OS9/UBC	11
R-HSA-112382	Formation of RNA Pol II elongation complex	20/1843	61/10554	0.00267160901819133	0.0278889917020948	0.0224977601531901	ERCC3/POLR2B/IWS1/ELL/ELOA/EAF1/MLLT3/GTF2H1/NCBP1/RTF1/CCNK/SUPT5H/CCNH/CCNT2/MNAT1/POLR2D/CDK9/ELOB/POLR2C/AFF4	20
R-HSA-75955	RNA Polymerase II Transcription Elongation	20/1843	61/10554	0.00267160901819133	0.0278889917020948	0.0224977601531901	ERCC3/POLR2B/IWS1/ELL/ELOA/EAF1/MLLT3/GTF2H1/NCBP1/RTF1/CCNK/SUPT5H/CCNH/CCNT2/MNAT1/POLR2D/CDK9/ELOB/POLR2C/AFF4	20
R-HSA-5684264	MAP3K8 (TPL2)-dependent MAPK1/3 activation	8/1843	16/10554	0.00290012401463078	0.0299722818087139	0.0241783286602512	MAP3K8/CUL1/NFKB1/SKP1/MAP2K1/BTRC/UBC/CHUK	8
R-HSA-159236	Transport of Mature mRNA derived from an Intron-Containing Transcript	23/1843	74/10554	0.00291786232561467	0.0299722818087139	0.0241783286602512	NUP214/NUP50/CDC40/NUP98/RANBP2/RAE1/NUPL2/NUP160/NUP54/NUP107/NCBP1/THOC6/NUP155/NUP205/NDC1/U2AF2/DHX38/SRSF4/NUP153/EIF4A3/SRSF1/NUP43/SRSF2	23
R-HSA-5663202	Diseases of signal transduction	87/1843	378/10554	0.00304543848110619	0.0310344683312727	0.0250351835038304	TNKS/PEBP1/ZC3HAV1/CDK8/PSMD1/LMNA/PPP2R5A/RASA3/POLR2B/PIK3R1/PSMF1/TRIM24/NCOR1/PSMD13/PAPSS1/VCP/RASAL2/PSMD7/PSMD11/PSME1/VCL/STAT1/CDKN1B/BCL2L11/FGFR1OP/ACTB/AP3B1/AGK/AGGF1/LRRFIP1/HDAC10/CUL1/PSMD12/APC/ZFYVE9/PIK3CB/PIK3CA/ERBB2/AGTRAP/SKP1/CSNK1A1/TGFBR2/PTEN/SEL1L/KREMEN2/RICTOR/NCBP1/NEURL1B/TNKS2/MIB1/BRAF/SYVN1/MAP2K1/MTOR/NCOR2/PPP2R1B/PSMC2/FGFR1/SND1/PSMD6/AKAP9/HEY1/RAF1/CTBP1/P…	87
R-HSA-379724	tRNA Aminoacylation	15/1843	42/10554	0.00353816321284024	0.0357716658684006	0.0288566315908396	AARS2/YARS2/IARS2/MARS2/GARS/FARSB/HARS2/SARS/AIMP1/PPA1/QARS/KARS/EARS2/FARSA/CARS2	15
R-HSA-674695	RNA Polymerase II Pre-transcription Events	25/1843	84/10554	0.00376422210267501	0.0377598529674587	0.0304604814887518	ERCC3/POLR2B/IWS1/TBP/TAF5/ELL/ELOA/EAF1/MLLT3/GTF2H1/NCBP1/RTF1/TAF4B/CCNK/SUPT5H/GTF2B/CCNH/CCNT2/MNAT1/POLR2D/GTF2E2/CDK9/ELOB/POLR2C/AFF4	25
R-HSA-975138	TRAF6 mediated induction of NFkB and MAP kinases upon TLR7/8 or 9 activation	27/1843	93/10554	0.00391321966346013	0.0389501864176962	0.0314207111288843	UBE2N/MAPK14/ATF1/MAP2K3/MAP3K8/TMED7-TICAM2/RIPK2/CUL1/NFKB1/MAP3K7/ECSIT/MYD88/JUN/SKP1/TMEM189-UBE2V1/MAP3K1/MAP2K1/PPP2R1B/UBE2V1/DUSP3/DUSP4/BTRC/DUSP6/UBC/PPP2CA/CHUK/MAPK9	27
R-HSA-9010553	Regulation of expression of SLITs and ROBOs	44/1843	171/10554	0.00398481315319169	0.0393576929899857	0.0317494424513411	RPL18A/PSMD1/RPS15A/PSMF1/RPL27A/PSMD13/RPS12/RPLP1/PSMD7/PSMD11/PSME1/RPL22/RPLP2/RPL5/PSMD12/RPL28/RPS21/RPS15/RPL37A/USP33/NCBP1/RPL13/RPS7/RPL31/LHX4/DAG1/RPL38/PSMC2/RPL14/RPL30/PSMD6/RPSA/PSMD3/ETF1/RPL15/ELOB/EIF4A3/UBC/RPS29/RPL36/PSMB1/RPL35/RPS16/PSME4	44
R-HSA-168181	Toll Like Receptor 7/8 (TLR7/8) Cascade	27/1843	94/10554	0.00459711525607741	0.0447173938545712	0.0360730575118036	UBE2N/MAPK14/ATF1/MAP2K3/MAP3K8/TMED7-TICAM2/RIPK2/CUL1/NFKB1/MAP3K7/ECSIT/MYD88/JUN/SKP1/TMEM189-UBE2V1/MAP3K1/MAP2K1/PPP2R1B/UBE2V1/DUSP3/DUSP4/BTRC/DUSP6/UBC/PPP2CA/CHUK/MAPK9	27
R-HSA-975155	MyD88 dependent cascade initiated on endosome	27/1843	94/10554	0.00459711525607741	0.0447173938545712	0.0360730575118036	UBE2N/MAPK14/ATF1/MAP2K3/MAP3K8/TMED7-TICAM2/RIPK2/CUL1/NFKB1/MAP3K7/ECSIT/MYD88/JUN/SKP1/TMEM189-UBE2V1/MAP3K1/MAP2K1/PPP2R1B/UBE2V1/DUSP3/DUSP4/BTRC/DUSP6/UBC/PPP2CA/CHUK/MAPK9	27
R-HSA-5627123	RHO GTPases activate PAKs	10/1843	24/10554	0.00469022384188179	0.0452800557366633	0.0365269510123599	MYL12B/PPP1R12B/CALM1/NF2/MYH9/PPP1CB/MYH10/CALM3/MYL12A/PPP1R12A	10
R-HSA-1632852	Macroautophagy	21/1843	68/10554	0.00472670473118754	0.0452917080212298	0.0365363507893836	GABARAPL2/ATG16L1/RPTOR/UVRAG/ATG4D/RB1CC1/RRAGA/MTMR14/AMBRA1/ATG14/SLC38A9/WIPI2/LAMTOR2/CHMP2B/RRAGC/MTOR/ATG13/TSC2/MAP1LC3A/PRKAA1/PRKAB2	21
R-HSA-8876198	RAB GEFs exchange GTP for GDP on RABs	26/1843	90/10554	0.00492820160136563	0.0468726730085442	0.0378116988362088	TRAPPC11/RAB14/DENND4C/ALS2/ALS2CL/TRAPPC5/RABGEF1/MON1B/ST5/RAB10/TRAPPC9/RAB3IP/RAB8A/RAB7A/TRAPPC2L/DENND5A/RAB5A/RIN3/DENND2D/RAB31/SBF2/RGP1/ANKRD27/RAB6A/TRAPPC13/RAB5C	26
GO terms
ID	Description	GeneRatio	BgRatio	pvalue	p.adjust	qvalue	geneID	Count
GO:0034470	ncRNA processing	117/2824	376/18493	4.515385812303e-15	2.71058610312549e-11	2.40598768230292e-11	INTS1/TRMT44/TRUB1/TEX10/MOCS3/AARS2/AGO1/RRS1/TBL3/DUS4L/WDR43/ADAR/NSA2/USP14/UTP23/TUT4/EXOSC3/UTP20/RIOK3/ELAC2/TENT4B/ELP5/TUT7/NAF1/ALKBH8/DIS3L2/XRN2/RRP1B/MRM3/TRMU/RCL1/LSM6/MRTO4/TRIT1/ABT1/GTPBP4/BUD23/DDX1/RPL5/DDX21/CTU2/WDR3/DUS2/RIOK1/ERI1/RPS21/YBEY/WDR36/RPP38/SART1/ERI3/DDX49/MRPL44/NOB1/KRR1/CDK5RAP1/GEMIN4/RPF2/NOC4L/RPS15/RTCB/INTS8/NCBP1/NAT10/MTO1/RTRAF/SARS/SEPHS2/RPS7/EXO…	117
GO:0042254	ribosome biogenesis	93/2824	282/18493	6.51805248152252e-14	1.95639345232899e-10	1.73654640323511e-10	BCCIP/TEX10/LTO1/RRS1/TBL3/MRPS7/WDR43/NSA2/UTP23/EXOSC3/UTP20/RIOK3/TENT4B/NLE1/NOC2L/URB2/NAF1/DIS3L2/PWP1/XRN2/MRPL11/RRP1B/MRM3/RCL1/ZNF622/LSM6/MRTO4/NIP7/ABT1/GTPBP4/BUD23/NOM1/EIF2A/RPL5/DDX21/WDR3/BRIX1/RIOK1/ERI1/RPS21/YBEY/WDR36/SART1/ERI3/DDX49/NOB1/KRR1/GEMIN4/RPF2/NOC4L/RPS15/PTEN/MRPS2/NAT10/C1QBP/RPS7/EXOSC8/RPUSD2/RPL38/NOL11/NOL6/REXO4/RPL14/DDX56/NOL9/PDCD11/RRP7A/RPSA/NHP2/MALS…	93
GO:0022613	ribonucleoprotein complex biogenesis	137/2824	485/18493	1.05257325982109e-13	2.106199092902e-10	1.86951783902258e-10	BCCIP/SFSWAP/EIF3F/TEX10/AGO1/DYNC1H1/LTO1/EIF3B/RRS1/TBL3/MRPS7/WDR43/ADAR/NSA2/UTP23/EXOSC3/ATXN2L/UTP20/RIOK3/TENT4B/NLE1/RBM5/RBM22/NOC2L/URB2/NAF1/DIS3L2/PWP1/XRN2/MRPL11/CELF1/RRP1B/EIF4H/MRM3/EIF3A/RCL1/ZNF622/LSM6/MRTO4/NIP7/ABT1/GTPBP4/BUD23/NOM1/PTGES3/PAN3/GEMIN5/DDX1/EIF2A/RPL5/DDX21/WDR3/PRMT7/BRIX1/RIOK1/CNOT2/ERI1/RPS21/YBEY/WDR36/SART1/ERI3/DDX49/EIF3H/NOB1/KRR1/OGFOD1/GEMIN4/EIF3…	137
GO:0034976	response to endoplasmic reticulum stress	88/2824	264/18493	1.54432246372569e-13	2.31764193743633e-10	2.05720008194196e-10	CREBRF/ERP29/HERPUD1/SSR1/YOD1/P4HB/UGGT1/CTDSP2/CALR/LMNA/TMEM33/USP14/PDIA5/PIK3R1/DNAJC3/BAK1/TARDBP/VCP/EEF2/ATF4/UBAC2/SEC61B/SEC13/APAF1/EDEM1/WFS1/SERINC3/BCL2L11/DNAJC10/EDEM3/FAM129A/UFM1/NRBF2/HM13/STT3B/CREB3L2/ERO1A/EXTL1/PREB/SESN2/EIF2B5/SELENOK/UGGT2/UBA5/JUN/PPP1R15B/MAP3K5/NCK2/HDGF/SEL1L/SGTA/GFPT1/PTPN1/THBS4/JKAMP/ITPR1/UBE4B/SYVN1/ACADVL/SRPRB/ERN1/DDIT3/USP19/TMX1/MARCH6/CAV…	88
GO:0016072	rRNA metabolic process	80/2824	240/18493	1.95783772046215e-12	2.35057996718686e-09	2.08643674546935e-09	TEX10/RRS1/TBL3/WDR43/NSA2/UTP23/EXOSC3/CAVIN1/UTP20/RIOK3/TENT4B/NAF1/XRN1/DIS3L2/PWP1/XRN2/RRP1B/MRM3/RCL1/LSM6/MRTO4/H2AFY2/ABT1/GTPBP4/BUD23/RPL5/DDX21/WDR3/RIOK1/ERI1/RPS21/YBEY/WDR36/SART1/ERI3/DDX49/NOB1/KRR1/GEMIN4/RPF2/NOC4L/RPS15/NAT10/RPS7/EXOSC8/RPUSD2/MTOR/NOL11/NOL6/REXO4/RPL14/DDX56/NOL9/PDCD11/RRP7A/RPSA/NHP2/BTRC/DHX37/WDR74/UTP3/URB1/H2AFY/EIF4A3/POLR1B/MRM2/IMP3/TSR1/DDX51/ANG/…	80
GO:0006364	rRNA processing	71/2824	205/18493	4.43616849395e-12	4.31788845252833e-09	3.83267161975125e-09	TEX10/RRS1/TBL3/WDR43/NSA2/UTP23/EXOSC3/UTP20/RIOK3/TENT4B/NAF1/DIS3L2/XRN2/RRP1B/MRM3/RCL1/LSM6/MRTO4/ABT1/GTPBP4/BUD23/RPL5/DDX21/WDR3/RIOK1/ERI1/RPS21/YBEY/WDR36/SART1/ERI3/DDX49/NOB1/KRR1/GEMIN4/RPF2/NOC4L/RPS15/NAT10/RPS7/EXOSC8/RPUSD2/NOL11/NOL6/REXO4/RPL14/DDX56/NOL9/PDCD11/RRP7A/RPSA/NHP2/BTRC/DHX37/WDR74/UTP3/URB1/EIF4A3/MRM2/IMP3/TSR1/DDX51/RSL1D1/EXOSC1/USP36/RPL35/PIH1D2/TSR3/MRPS11/R…	71
GO:0000209	protein polyubiquitination	83/2824	257/18493	5.0350190184405e-12	4.31788845252833e-09	3.83267161975125e-09	UBE3A/UBE2D1/TRIM21/TNKS/FBXL15/UBE2N/RBCK1/BLMH/UBE2G1/MGRN1/RNF19B/OTUB1/MARCH5/RNF213/NHLRC3/HACE1/HERC6/FBXL12/ANAPC1/CDC23/MYLIP/FBXO9/RBBP6/FBXL3/TPP2/RNF40/FBXL4/RNF126/KLHL42/FBXL8/MARCH7/RNF168/TNFAIP3/CUL1/UBE2B/DYSF/MKRN1/SKP2/TTC3/DTX3L/RNF19A/TRIM36/FBXW2/ANAPC7/FBXO32/SKP1/FBXW9/UBE2L3/UBR2/TNKS2/RFFL/UBOX5/RNF4/UBE4B/SYVN1/UBE2D2/ZNF738/UBE2Q2/HECTD2/RNF152/MARCH8/UBE2V1/UBE2W/GPS2…	83
GO:0006413	translational initiation	64/2824	194/18493	5.0606266809492e-10	3.56473706305606e-07	3.16415459168482e-07	RPL18A/EIF3F/LTO1/EIF3B/RPS15A/EIF2S2/DNAJC3/RPL27A/EIF4G2/RPS12/RPLP1/ATF4/EIF4H/RPL22/RPLP2/EIF3A/YTHDF3/PPP1CA/DDX1/EIF2A/RPL5/RPL28/KHDRBS1/DHX33/RPS21/EIF2B5/UHMK1/EIF3H/MTIF3/PPP1R15B/EIF3M/RPS15/NCK2/RPL37A/CDC123/NCBP1/EIF4EBP2/RPL13/RPS7/RPL31/HSPB1/EIF4EBP1/MTOR/RPL38/EIF3J/RPL14/RPL30/RPSA/EIF4E3/PAIP1/POLR2D/TICRR/PPP1R15A/EIF2AK2/MTFMT/EIF5B/RPL15/EIF2AK3/RPS29/RPL36/EIF2B4/EIF4A1/RP…	64
GO:0048193	Golgi vesicle transport	100/2824	359/18493	5.34443337789515e-10	3.56473706305606e-07	3.16415459168482e-07	LMF1/GABARAPL2/SCYL1/SEC24D/DYNC1H1/COG3/BBS2/TRAPPC11/RAB14/VAMP2/KIF23/SEC24A/DOP1B/SCAMP1/DYNC1LI2/ARFGAP2/ARF1/UVRAG/BICD2/VCP/DYNC1LI1/ERGIC2/LMAN2/AP3D1/CNIH4/TRAPPC5/SEC13/DOP1A/OPTN/ANKRD28/COG6/CAPZB/RINT1/STX17/RER1/CREB3L2/C16orf70/KDELR1/IGF2R/KLC1/PPP6C/CNST/VAMP3/RAB10/DCTN3/TRAPPC9/NAPA/PREB/AP1G1/VTI1B/RAB8A/EXOC2/SGSM2/CTSC/LMAN1/MYO5A/TRAPPC2L/TRIM23/EXOC1/SPTAN1/SEC22A/GOLGA4/C…	100
GO:0006403	RNA localization	72/2824	231/18493	7.6163539357076e-10	4.57209726760527e-07	4.05831406553177e-07	LRPPRC/BCCIP/CCT5/TNKS/RRS1/HSF1/NUP214/IWS1/EXOSC3/AKAP8L/BICD2/CCT7/NUP50/NAF1/SFPQ/NUTF2/CDC40/CCT2/SENP2/SEC13/RFTN1/NUP98/CCT8/RANBP2/TOMM20/RAE1/NUPL2/WDR33/MRPL18/DDX19B/KHDRBS1/NUP160/IGF2BP2/ALKBH5/NUP54/NUP107/RPS15/TGFBR2/PHAX/NCBP1/RTRAF/RUVBL1/THOC6/HHEX/NUP155/WRAP53/NUP205/NOL6/ENY2/ATR/NDC1/ZFP36L1/U2AF2/RPSA/FIP1L1/NHP2/CPSF2/DHX38/DCP2/POLR2D/CPSF3/SRSF4/NMD3/HNRNPU/NUP153/SLBP/…	72
GO:0006986	response to unfolded protein	57/2824	169/18493	1.74257643404212e-09	8.95386163088306e-07	7.94768362757745e-07	CREBRF/HERPUD1/SSR1/YOD1/CTDSP2/CALR/HSF1/LMNA/TMEM33/PDIA5/PIK3R1/DNAJC3/BAK1/HSPA14/VCP/ATF4/DNAJA1/HSPA9/EDEM1/OPTN/WFS1/BCL2L11/EDEM3/STT3B/CREB3L2/ERO1A/EXTL1/PREB/PACRG/PPP1R15B/NCK2/HDGF/GFPT1/PTPN1/THBS4/JKAMP/HSPB1/SYVN1/ACADVL/SRPRB/ERN1/DDIT3/TM7SF3/PPP1R15A/EIF2AK2/DNAJB11/HERPUD2/EIF2AK3/XBP1/ERP44/HSP90AA1/FKBP14/ATP6V0D1/DERL1/HSPA6/GOSR2/TMBIM6	57
GO:0016050	vesicle organization	89/2824	314/18493	1.85443797072531e-09	8.95386163088306e-07	7.94768362757745e-07	SEC24D/SPG11/RAB14/CALR/SEC24A/FNBP1L/ARFGAP2/HGS/ALS2/ARF1/F2R/TBC1D4/ALS2CL/UVRAG/SNX3/VPS28/SQSTM1/AP3D1/STX12/TSG101/TRAPPC5/SEC13/AKTIP/STX16/ANKRD28/SDCBP/STX17/AP3B1/SNAP47/VPS16/TMEM175/PPP6C/VAMP3/PI4K2B/DYSF/TRAPPC9/NAPA/PREB/ZFYVE16/AP1G1/CHMP1B/VTI1B/RAB8A/S100A10/RAB7A/CTSC/LMAN1/TRAPPC2L/HOOK3/RAB22A/ANKFY1/CHMP2B/VTI1A/DNM2/DNM3/AP1M1/USO1/DNAJC13/SERPINE2/TMED9/RAB11A/CAV1/MIA3/PA…	89
GO:0006914	autophagy	120/2824	466/18493	2.08819028539668e-09	8.95386163088306e-07	7.94768362757745e-07	GABARAPL2/TRIM21/LGALS8/YOD1/ATG16L1/PSAP/EMC6/DAPK1/SH3GLB1/FNBP1L/TMEM208/RPTOR/HGS/EIF4G2/NSFL1C/UVRAG/VPS28/SQSTM1/VCP/TPCN2/ATG4D/RAB23/FYCO1/RB1CC1/STX12/ATP5IF1/TSG101/RRAGA/PIP4K2A/OPTN/NPC1/PIK3C2B/GAPDH/TM9SF1/BCL2L11/CAMKK2/RIPK2/STX17/ROCK1/TRIM8/CLN3/SESN1/HIF1A/MTMR14/NRBF2/AMBRA1/USP10/VPS16/ATP6V0A2/UBXN2A/PGAM5/ATG14/STBD1/PIK3CB/SLC38A9/ANXA7/MAP3K7/SESN2/RAB8A/PIK3CA/RAB7A/SNX1…	120
GO:0061919	process utilizing autophagic mechanism	120/2824	466/18493	2.08819028539668e-09	8.95386163088306e-07	7.94768362757745e-07	GABARAPL2/TRIM21/LGALS8/YOD1/ATG16L1/PSAP/EMC6/DAPK1/SH3GLB1/FNBP1L/TMEM208/RPTOR/HGS/EIF4G2/NSFL1C/UVRAG/VPS28/SQSTM1/VCP/TPCN2/ATG4D/RAB23/FYCO1/RB1CC1/STX12/ATP5IF1/TSG101/RRAGA/PIP4K2A/OPTN/NPC1/PIK3C2B/GAPDH/TM9SF1/BCL2L11/CAMKK2/RIPK2/STX17/ROCK1/TRIM8/CLN3/SESN1/HIF1A/MTMR14/NRBF2/AMBRA1/USP10/VPS16/ATP6V0A2/UBXN2A/PGAM5/ATG14/STBD1/PIK3CB/SLC38A9/ANXA7/MAP3K7/SESN2/RAB8A/PIK3CA/RAB7A/SNX1…	120
GO:0034620	cellular response to unfolded protein	48/2824	133/18493	2.67709542600578e-09	1.07137358948751e-06	9.50979441855527e-07	CREBRF/HERPUD1/SSR1/YOD1/CTDSP2/CALR/HSF1/LMNA/TMEM33/PDIA5/PIK3R1/DNAJC3/BAK1/HSPA14/VCP/ATF4/HSPA9/EDEM1/OPTN/WFS1/BCL2L11/CREB3L2/ERO1A/EXTL1/PREB/PACRG/PPP1R15B/NCK2/HDGF/GFPT1/PTPN1/SYVN1/ACADVL/SRPRB/ERN1/DDIT3/TM7SF3/PPP1R15A/EIF2AK2/DNAJB11/EIF2AK3/XBP1/FKBP14/ATP6V0D1/DERL1/HSPA6/GOSR2/TMBIM6	48
GO:0035966	response to topologically incorrect protein	61/2824	189/18493	3.33975472709869e-09	1.25303422667334e-06	1.11222621240616e-06	CREBRF/HERPUD1/SSR1/YOD1/UGGT1/CTDSP2/CALR/HSF1/LMNA/TMEM33/PDIA5/PIK3R1/DNAJC3/BAK1/HSPA14/VCP/ATF4/DNAJA1/HSPA9/EDEM1/OPTN/WFS1/BCL2L11/RNF126/EDEM3/STT3B/CREB3L2/ERO1A/EXTL1/PREB/UGGT2/PACRG/PPP1R15B/NCK2/HDGF/GFPT1/PTPN1/THBS4/JKAMP/HSPB1/SYVN1/ACADVL/SRPRB/ERN1/DDIT3/TM7SF3/UBE2W/PPP1R15A/EIF2AK2/DNAJB11/HERPUD2/EIF2AK3/XBP1/ERP44/HSP90AA1/FKBP14/ATP6V0D1/DERL1/HSPA6/GOSR2/TMBIM6	61
GO:0035967	cellular response to topologically incorrect protein	52/2824	151/18493	3.93162381682831e-09	1.38832575131884e-06	1.23231453627151e-06	CREBRF/HERPUD1/SSR1/YOD1/UGGT1/CTDSP2/CALR/HSF1/LMNA/TMEM33/PDIA5/PIK3R1/DNAJC3/BAK1/HSPA14/VCP/ATF4/HSPA9/EDEM1/OPTN/WFS1/BCL2L11/RNF126/CREB3L2/ERO1A/EXTL1/PREB/UGGT2/PACRG/PPP1R15B/NCK2/HDGF/GFPT1/PTPN1/SYVN1/ACADVL/SRPRB/ERN1/DDIT3/TM7SF3/UBE2W/PPP1R15A/EIF2AK2/DNAJB11/EIF2AK3/XBP1/FKBP14/ATP6V0D1/DERL1/HSPA6/GOSR2/TMBIM6	52
GO:0010256	endomembrane system organization	106/2824	403/18493	5.34069062285208e-09	1.78112032272117e-06	1.58096935279984e-06	ANKLE2/COG3/TRAPPC11/LMNA/TMEM33/SH3GLB1/DOP1B/FNBP1L/FHDC1/AKAP8L/HGS/ALS2/F2R/ALS2CL/NSFL1C/HACE1/SNX3/VPS28/A4GALT/SQSTM1/TARDBP/DYM/ZFYVE27/CNEP1R1/SNX9/TMEM43/LMAN2/AP3D1/TSG101/HIKESHI/AKTIP/STX16/OPTN/RTN3/RINT1/STX17/NDEL1/LEMD3/UBXN2A/PI4K2B/RAB10/GORASP2/DYSF/CHMP1B/ARHGEF7/RAB7A/MYH10/LMAN1/TOR1AIP1/HOOK3/ATL3/RAB22A/LNPK/CSNK1A1/TMCC1/CLASP2/PTEN/VRK1/SGTA/CHMP2B/REEP4/ANK3/VTI1A/SHTN…	106
GO:0006611	protein export from nucleus	58/2824	180/18493	8.61671857064935e-09	2.57135347251118e-06	2.28240112888321e-06	BCCIP/RRS1/CALR/NUP214/IWS1/AKAP8L/RBM22/NUP50/NUTF2/CDC40/RANGAP1/NUP98/RANBP2/XPO4/RAE1/NUPL2/WDR33/DDX19B/STYX/UHMK1/NUP160/ALKBH5/NUP54/NUP107/RPS15/ANP32B/NCBP1/THOC6/HHEX/PTPN14/CTDSPL2/NUP155/NUP205/STRADB/NOL6/ENY2/NDC1/U2AF2/RPSA/FIP1L1/CPSF2/CSE1L/TXN/DHX38/POLR2D/CPSF3/BAG3/SRSF4/NMD3/NUP153/SLBP/EIF4A3/SRSF1/NUP43/SRSF2/PTPN11/PCID2/TGFB1	58
GO:0006892	post-Golgi vesicle-mediated transport	38/2824	97/18493	8.93206495663096e-09	2.57135347251118e-06	2.28240112888321e-06	BBS2/RAB14/VAMP2/DOP1B/SCAMP1/ARF1/AP3D1/DOP1A/OPTN/C16orf70/IGF2R/CNST/VAMP3/RAB10/AP1G1/VTI1B/EXOC2/MYO5A/TRIM23/EXOC1/GOLGA4/ANKFY1/GOLGA7/ANK3/VTI1A/EXOC6/DNM2/RAB31/GOPC/GBF1/EXOC6B/GOLPH3/CCDC93/GAK/GOSR2/ARFRP1/VPS13C/ARF5	38
GO:0051236	establishment of RNA localization	62/2824	198/18493	9.2397525499921e-09	2.57135347251118e-06	2.28240112888321e-06	LRPPRC/BCCIP/TNKS/RRS1/HSF1/NUP214/IWS1/AKAP8L/BICD2/NUP50/SFPQ/NUTF2/CDC40/SENP2/SEC13/RFTN1/NUP98/RANBP2/TOMM20/RAE1/NUPL2/WDR33/MRPL18/DDX19B/KHDRBS1/NUP160/IGF2BP2/ALKBH5/NUP54/NUP107/RPS15/TGFBR2/PHAX/NCBP1/RTRAF/THOC6/HHEX/NUP155/NUP205/NOL6/ENY2/ATR/NDC1/ZFP36L1/U2AF2/RPSA/FIP1L1/CPSF2/DHX38/POLR2D/CPSF3/SRSF4/NMD3/HNRNPU/NUP153/SLBP/EIF4A3/SRSF1/NUP43/SRSF2/DDX19A/PCID2	62
GO:0010498	proteasomal protein catabolic process	115/2824	452/18493	9.42358427373747e-09	2.57135347251118e-06	2.28240112888321e-06	UBE3A/ARNTL/UBE2D1/GABARAPL2/HERPUD1/YOD1/UGGT1/FBXL15/RBCK1/PSMD1/UBE2G1/USP14/RNF19B/KCTD2/PSMF1/KCTD5/NSFL1C/NHLRC3/TRIB1/PRICKLE1/FBXL12/VCP/NR1D1/RNF7/PSMD7/UBAC2/ANAPC1/CDC23/PSME1/SEC61B/SEC13/FBXO9/EDEM1/WFS1/FBXL3/RNF40/SDCBP/KCTD13/CCAR2/FBXL4/DNAJC10/RNF126/EDEM3/HM13/STT3B/KLHL42/UBXN2A/FBXL8/FBXO45/MARCH7/CUL1/PSMD12/UBE2B/CUL4A/SKP2/STYX/RNF19A/UGGT2/N4BP1/ANAPC7/SKP1/CSNK1A1/SEL1L/…	115
GO:0043161	proteasome-mediated ubiquitin-dependent protein catabolic process	102/2824	389/18493	1.23264388955221e-08	3.03700098729903e-06	2.69572213852857e-06	UBE3A/ARNTL/UBE2D1/HERPUD1/YOD1/FBXL15/RBCK1/PSMD1/UBE2G1/USP14/RNF19B/KCTD2/KCTD5/NSFL1C/NHLRC3/TRIB1/PRICKLE1/FBXL12/VCP/RNF7/PSMD7/ANAPC1/CDC23/SEC61B/SEC13/FBXO9/EDEM1/WFS1/FBXL3/SDCBP/KCTD13/CCAR2/FBXL4/DNAJC10/RNF126/EDEM3/STT3B/KLHL42/UBXN2A/FBXL8/FBXO45/CUL1/PSMD12/UBE2B/CUL4A/SKP2/STYX/RNF19A/N4BP1/ANAPC7/SKP1/CSNK1A1/SEL1L/SGTA/CRBN/PLK2/UBR2/SUMO1/JKAMP/KEAP1/WAC/RFFL/RNF4/UBE4B/SYVN1/…	102
GO:0050657	nucleic acid transport	61/2824	195/18493	1.26478468569841e-08	3.03700098729903e-06	2.69572213852857e-06	LRPPRC/BCCIP/TNKS/RRS1/HSF1/NUP214/IWS1/AKAP8L/BICD2/NUP50/SFPQ/NUTF2/CDC40/SENP2/SEC13/RFTN1/NUP98/RANBP2/TOMM20/RAE1/NUPL2/WDR33/MRPL18/DDX19B/KHDRBS1/NUP160/IGF2BP2/ALKBH5/NUP54/NUP107/RPS15/TGFBR2/PHAX/NCBP1/RTRAF/THOC6/HHEX/NUP155/NUP205/NOL6/ENY2/NDC1/ZFP36L1/U2AF2/RPSA/FIP1L1/CPSF2/DHX38/POLR2D/CPSF3/SRSF4/NMD3/HNRNPU/NUP153/SLBP/EIF4A3/SRSF1/NUP43/SRSF2/DDX19A/PCID2	61
GO:0050658	RNA transport	61/2824	195/18493	1.26478468569841e-08	3.03700098729903e-06	2.69572213852857e-06	LRPPRC/BCCIP/TNKS/RRS1/HSF1/NUP214/IWS1/AKAP8L/BICD2/NUP50/SFPQ/NUTF2/CDC40/SENP2/SEC13/RFTN1/NUP98/RANBP2/TOMM20/RAE1/NUPL2/WDR33/MRPL18/DDX19B/KHDRBS1/NUP160/IGF2BP2/ALKBH5/NUP54/NUP107/RPS15/TGFBR2/PHAX/NCBP1/RTRAF/THOC6/HHEX/NUP155/NUP205/NOL6/ENY2/NDC1/ZFP36L1/U2AF2/RPSA/FIP1L1/CPSF2/DHX38/POLR2D/CPSF3/SRSF4/NMD3/HNRNPU/NUP153/SLBP/EIF4A3/SRSF1/NUP43/SRSF2/DDX19A/PCID2	61
GO:0006913	nucleocytoplasmic transport	95/2824	357/18493	1.77946256956433e-08	4.10850530965179e-06	3.64681762232171e-06	BCCIP/ARNTL/RSRC1/RRS1/CALR/LMNA/NUP214/IWS1/AKAP8L/MAPK14/PIK3R1/RBM22/IPO7/PRICKLE1/NUP50/NUTF2/RAB23/MAVS/HTATIP2/CDC40/SEC61B/RANGAP1/HIKESHI/TXNIP/CEP57/NUP98/RANBP2/NCKIPSD/HYAL2/XPO4/RAE1/GEMIN5/GLI3/NUPL2/WDR33/DDX19B/IPO8/KHDRBS1/STYX/KPNA6/UHMK1/NUP160/GEMIN4/TRIM28/ALKBH5/NUP54/NUP107/RPS15/SMO/PHAX/ANP32B/NCBP1/THOC6/HHEX/CBLB/PTPN14/CTDSPL2/NUP155/NUP205/STRADB/NOL6/ENY2/NDC1/PKIG/U2…	95
GO:0051168	nuclear export	60/2824	194/18493	2.64563812055068e-08	5.73850558441828e-06	5.09364883669136e-06	BCCIP/RRS1/CALR/NUP214/IWS1/AKAP8L/RBM22/NUP50/NUTF2/CDC40/RANGAP1/NUP98/RANBP2/XPO4/RAE1/NUPL2/WDR33/DDX19B/KHDRBS1/STYX/UHMK1/NUP160/ALKBH5/NUP54/NUP107/RPS15/PHAX/ANP32B/NCBP1/THOC6/HHEX/PTPN14/CTDSPL2/NUP155/NUP205/STRADB/NOL6/ENY2/NDC1/U2AF2/RPSA/FIP1L1/CPSF2/CSE1L/TXN/DHX38/POLR2D/CPSF3/BAG3/SRSF4/NMD3/NUP153/SLBP/EIF4A3/SRSF1/NUP43/SRSF2/PTPN11/PCID2/TGFB1	60
GO:0097193	intrinsic apoptotic signaling pathway	80/2824	287/18493	2.70841412338462e-08	5.73850558441828e-06	5.09364883669136e-06	ERP29/HERPUD1/P4HB/GSKIP/PERP/YBX3/PIK3R1/ING2/BAK1/NKX3-1/CD44/WWOX/NOC2L/TNFRSF1A/ARL6IP5/SFPQ/CXCL12/ATF4/DNAJA1/APAF1/ZNF622/WFS1/JMY/SERINC3/BCL2L11/CCAR2/DNAJC10/HIF1A/MARCH7/TP73/ERO1A/CUL1/VDAC2/CUL4A/STK24/CD24/SELENOK/MAP3K5/HIPK1/NCK2/MSH2/DNM1L/PIAS4/PTPN1/DDIT4/DYRK2/RPS7/ITPR1/PDK1/AEN/HTRA2/HSPB1/SYVN1/FBH1/ERN1/DDIT3/CASP2/CAV1/TMEM109/FIGNL1/PPP1R15A/IL20RA/IVNS1ABP/PDK2/BNIP3/ND…	80
GO:0051169	nuclear transport	95/2824	360/18493	2.77222492000883e-08	5.73850558441828e-06	5.09364883669136e-06	BCCIP/ARNTL/RSRC1/RRS1/CALR/LMNA/NUP214/IWS1/AKAP8L/MAPK14/PIK3R1/RBM22/IPO7/PRICKLE1/NUP50/NUTF2/RAB23/MAVS/HTATIP2/CDC40/SEC61B/RANGAP1/HIKESHI/TXNIP/CEP57/NUP98/RANBP2/NCKIPSD/HYAL2/XPO4/RAE1/GEMIN5/GLI3/NUPL2/WDR33/DDX19B/IPO8/KHDRBS1/STYX/KPNA6/UHMK1/NUP160/GEMIN4/TRIM28/ALKBH5/NUP54/NUP107/RPS15/SMO/PHAX/ANP32B/NCBP1/THOC6/HHEX/CBLB/PTPN14/CTDSPL2/NUP155/NUP205/STRADB/NOL6/ENY2/NDC1/PKIG/U2…	95
GO:1905897	regulation of response to endoplasmic reticulum stress	32/2824	78/18493	3.57876807011253e-08	7.16111490829517e-06	6.35639437575776e-06	ERP29/HERPUD1/YOD1/TMEM33/USP14/PIK3R1/DNAJC3/BAK1/UBAC2/EDEM1/WFS1/SERINC3/BCL2L11/PPP1R15B/NCK2/SGTA/PTPN1/SYVN1/ERN1/DDIT3/USP19/CAV1/PPP1R15A/OS9/UBXN1/EIF2AK3/UBE2G2/XBP1/TXNDC12/UBQLN1/SVIP/TMBIM6	32
GO:0006605	protein targeting	107/2824	424/18493	4.84502817960767e-08	9.38216263296285e-06	8.32785488800476e-06	UBE2D1/RPL18A/SSR1/ZDHHC20/IDE/AP4E1/SAMM50/SH3GLB1/RPS15A/HGS/RPL27A/SNX16/PDCD5/TIMM29/GRPEL1/RPS12/RPLP1/LONP2/AP3D1/YWHAG/VPS13D/ATP5IF1/SEC61B/RPL22/RPLP2/PMM2/RABGEF1/SDCBP/SPCS1/AP3B1/SRP19/AP4S1/PMPCA/TOMM20/PAN3/AGK/RPL5/TOMM22/HMGCL/RPL28/ZDHHC14/RAB3IP/ZFYVE16/RPS21/VTI1B/ERBB2/TIMM50/RAB7A/LMAN1/RN7SL1/NUP54/RPS15/RPL37A/UBE2L3/SGTA/ROMO1/GOLGA7/ANK3/VTI1A/RPL13/RPS7/RPL31/SLC27A2/HTR…	107
GO:0015931	nucleobase-containing compound transport	68/2824	237/18493	8.79740003746956e-08	1.65033726327906e-05	1.46488286150233e-05	LRPPRC/BCCIP/TNKS/RRS1/HSF1/SLC35A3/NUP214/IWS1/AKAP8L/BICD2/SLC35B4/NUP50/SLC35A5/SFPQ/NUTF2/CDC40/SENP2/SEC13/RFTN1/NUP98/RANBP2/TOMM20/RAE1/NUPL2/WDR33/MRPL18/DDX19B/KHDRBS1/NUP160/IGF2BP2/ALKBH5/NUP54/NUP107/RPS15/TGFBR2/PHAX/NCBP1/RTRAF/THOC6/HHEX/NUP155/SLC33A1/NUP205/NOL6/ENY2/NDC1/ZFP36L1/U2AF2/RPSA/FIP1L1/CPSF2/DHX38/POLR2D/CPSF3/SRSF4/NMD3/HNRNPU/NUP153/SLBP/SLC25A24/EIF4A3/SRSF1/NUP43/…	68
GO:0042274	ribosomal small subunit biogenesis	27/2824	63/18493	1.4081802411366e-07	2.56160787501302e-05	2.27375067962789e-05	RRS1/TBL3/MRPS7/UTP23/UTP20/RIOK3/RCL1/LSM6/ABT1/NOM1/RIOK1/RPS21/NOB1/RPS15/NAT10/RPS7/RPL38/NOL11/RRP7A/RPSA/BTRC/DHX37/UTP3/TSR1/TSR3/MRPS11/RPS16	27
GO:0000469	cleavage involved in rRNA processing	14/2824	21/18493	1.45670186545738e-07	2.57193567598255e-05	2.28291790803259e-05	RRS1/UTP23/EXOSC3/UTP20/RCL1/ABT1/ERI1/RPS21/ERI3/NOB1/EXOSC8/NOL9/RPSA/NHP2	14
GO:0022406	membrane docking	54/2824	177/18493	2.11942129356519e-07	3.63511029293481e-05	3.2266197257224e-05	DYNC1H1/NEDD1/CENPJ/ESYT1/SNX3/YWHAG/STX12/HAUS2/STX16/CEP57/FGFR1OP/STX17/ROCK1/NINL/VAMP3/RAB10/DCTN3/ATG14/RAB3IP/PCM1/VTI1B/RAB8A/EXOC2/RAB7A/TUBG1/CEP97/CEP192/EXOC6/CEP162/USO1/PLK4/RAB11A/SCFD2/AKAP9/CDK5RAP2/PAFAH1B1/EXOC6B/VPS11/UNC13B/PDZD8/PEX16/TCTN2/DYNC1I2/ODF2/TSNARE1/CEP164/SFI1/BVES/HSP90AA1/ESYT3/CEP152/HAUS4/TUBA1A/MARK4	54
GO:0006401	RNA catabolic process	88/2824	340/18493	2.265288071859e-07	3.67145743550525e-05	3.25888240766066e-05	LRPPRC/RPL18A/AGO1/GIGYF2/ZC3HAV1/RPS15A/TUT4/NUP214/EXOSC3/YBX3/MAPK14/SERBP1/RPL27A/TENT4B/TARDBP/SUPV3L1/RPS12/TUT7/NAF1/XRN1/HNRNPM/DIS3L2/RPLP1/XRN2/RPL22/RPLP2/LSM6/AXIN2/MRTO4/YTHDF3/PAN3/SYNCRIP/RPL5/RPL28/CNOT2/SLIRP/RPS21/MYD88/CNOT11/IGF2BP2/PLEKHN1/RPS15/RPL37A/NCBP1/RPL13/RPS7/RPL31/EXOSC8/HSPB1/GTPBP1/MTOR/VIM/ERN1/RPL38/RPL14/PRR5L/RPL30/SND1/ZFP36L1/PUM2/RPSA/RNASET2/PAIP1/DCP2/PO…	88
GO:0030968	endoplasmic reticulum unfolded protein response	40/2824	116/18493	2.2730158240455e-07	3.67145743550525e-05	3.25888240766066e-05	CREBRF/HERPUD1/SSR1/YOD1/CTDSP2/CALR/LMNA/TMEM33/PDIA5/PIK3R1/DNAJC3/BAK1/VCP/ATF4/EDEM1/WFS1/BCL2L11/CREB3L2/ERO1A/EXTL1/PREB/PPP1R15B/NCK2/HDGF/GFPT1/PTPN1/SYVN1/ACADVL/SRPRB/ERN1/DDIT3/PPP1R15A/EIF2AK2/DNAJB11/EIF2AK3/XBP1/FKBP14/ATP6V0D1/DERL1/GOSR2	40
GO:0030490	maturation of SSU-rRNA	21/2824	43/18493	2.32409432865566e-07	3.67145743550525e-05	3.25888240766066e-05	RRS1/TBL3/UTP23/UTP20/RIOK3/RCL1/LSM6/ABT1/RIOK1/RPS21/NOB1/NAT10/NOL11/RPSA/BTRC/DHX37/UTP3/TSR1/TSR3/MRPS11/RPS16	21
GO:0006402	mRNA catabolic process	81/2824	307/18493	2.88644315099844e-07	4.44290211165221e-05	3.94363703923187e-05	RPL18A/AGO1/GIGYF2/ZC3HAV1/RPS15A/TUT4/NUP214/EXOSC3/YBX3/MAPK14/SERBP1/RPL27A/TENT4B/TARDBP/SUPV3L1/RPS12/TUT7/XRN1/HNRNPM/DIS3L2/RPLP1/RPL22/RPLP2/LSM6/AXIN2/MRTO4/YTHDF3/PAN3/SYNCRIP/RPL5/RPL28/CNOT2/RPS21/MYD88/CNOT11/IGF2BP2/PLEKHN1/RPS15/RPL37A/NCBP1/RPL13/RPS7/RPL31/EXOSC8/HSPB1/GTPBP1/MTOR/VIM/ERN1/RPL38/RPL14/PRR5L/RPL30/ZFP36L1/PUM2/RPSA/PAIP1/DCP2/POLR2D/ETF1/MYEF2/RPL15/HNRNPU/AGO3/EI…	81
GO:0016236	macroautophagy	75/2824	279/18493	3.56765918302464e-07	5.35416451892423e-05	4.75249757486072e-05	GABARAPL2/LGALS8/YOD1/ATG16L1/EMC6/SH3GLB1/RPTOR/HGS/NSFL1C/UVRAG/VPS28/SQSTM1/VCP/RAB23/FYCO1/RB1CC1/STX12/TSG101/RRAGA/PIP4K2A/OPTN/NPC1/PIK3C2B/GAPDH/RIPK2/STX17/CLN3/SESN1/HIF1A/MTMR14/AMBRA1/VPS16/ATP6V0A2/UBXN2A/PGAM5/ATG14/STBD1/SLC38A9/MAP3K7/SESN2/PIK3CA/RAB7A/SNX14/WIPI2/USP30/EXOC1/LAMTOR2/ATP6V1H/CHMP2B/WAC/SUPT5H/HTRA2/ATP6V0E2/RRAGC/UBXN2B/MTOR/ERN1/RAB5A/SNX32/ATP6V1B2/PIP4K2C/ATP6…	75
GO:0098876	vesicle-mediated transport to the plasma membrane	32/2824	85/18493	3.81016498567189e-07	5.57863912414351e-05	4.95174715211069e-05	BBS2/VAMP2/SNX17/ARF1/OPTN/SNAP47/C16orf70/CNST/VAMP3/RAB10/SNX27/RAB8A/EXOC2/TRIM23/EXOC1/GOLGA4/GOLGA7/ANK3/WASHC2C/EXOC6/DNM2/RAB11A/RAB31/GOPC/EXOC6B/VPS39/GOLPH3/ANKRD27/CCDC93/ENTR1/ARFRP1/ARF5	32
GO:0043312	neutrophil degranulation	115/2824	485/18493	5.24911086188984e-07	7.50247916760112e-05	6.65939829145022e-05	VAT1/CAB39/GLB1/CDK13/DYNC1H1/RAB14/SLC15A4/PSAP/GYG1/PSMD1/SCAMP1/MAPK14/DNAJC3/PDXK/PSMD13/CD44/ITGAV/PGM2/CST3/NHLRC3/PRDX6/NPC2/ACTR2/VCP/AGL/EEF2/DYNC1LI1/PSMD7/PLAU/CCT2/PSMD11/CTSB/VCL/CPNE1/APAF1/BRI3/HGSNAT/TMEM63A/MANBA/SDCBP/CCT8/ROCK1/C6orf120/CPNE3/APEH/CSTB/IGF2R/AGPAT2/PYGL/SLC44A2/NFKB1/FCGR2A/PSMD12/RAB10/STBD1/PYGB/RAB7A/GCA/CTSC/DYNLT1/LAMTOR2/SPTAN1/CREG1/CAND1/CD55/C1orf35/TS…	115
GO:0140053	mitochondrial gene expression	49/2824	159/18493	5.44453726687777e-07	7.60082725885285e-05	6.74669464992295e-05	LRPPRC/AARS2/MRPS7/YARS2/TSFM/MRPS30/MRPS35/ELAC2/PPARGC1B/IARS2/GATC/SUPV3L1/GADD45GIP1/MRPL11/MRPL40/OXA1L/MRPS5/TRIT1/GARS/MRPL18/MRPL44/MRPL17/MTIF3/CDK5RAP1/MRPL16/MRPS15/CHCHD1/MRPS25/MRPL37/MRPL52/MRPS2/MTO1/C1QBP/MRPL3/MRPS14/MRPL19/MALSU1/MRPL20/MRPL39/MRPL49/TWNK/PRKAA1/MTG2/TRUB2/MRPS26/EARS2/MRPL2/FASTKD3/MRPS11	49
GO:0006405	RNA export from nucleus	44/2824	137/18493	5.73832035015033e-07	7.82889478680738e-05	6.94913340011028e-05	BCCIP/RRS1/NUP214/IWS1/AKAP8L/NUP50/CDC40/NUP98/RANBP2/RAE1/NUPL2/WDR33/DDX19B/KHDRBS1/NUP160/ALKBH5/NUP54/NUP107/RPS15/PHAX/NCBP1/THOC6/HHEX/NUP155/NUP205/NOL6/ENY2/NDC1/U2AF2/RPSA/FIP1L1/CPSF2/DHX38/POLR2D/CPSF3/SRSF4/NMD3/NUP153/SLBP/EIF4A3/SRSF1/NUP43/SRSF2/PCID2	44
GO:0071426	ribonucleoprotein complex export from nucleus	42/2824	129/18493	6.82093429514129e-07	9.09912634971847e-05	8.07662442152168e-05	BCCIP/RRS1/NUP214/IWS1/AKAP8L/NUP50/CDC40/NUP98/RANBP2/RAE1/NUPL2/WDR33/DDX19B/NUP160/ALKBH5/NUP54/NUP107/RPS15/NCBP1/THOC6/HHEX/NUP155/NUP205/NOL6/ENY2/NDC1/U2AF2/RPSA/FIP1L1/CPSF2/DHX38/POLR2D/CPSF3/SRSF4/NMD3/NUP153/SLBP/EIF4A3/SRSF1/NUP43/SRSF2/PCID2	42
GO:0002283	neutrophil activation involved in immune response	115/2824	488/18493	7.29558662708936e-07	9.52074054835161e-05	8.45086029893051e-05	VAT1/CAB39/GLB1/CDK13/DYNC1H1/RAB14/SLC15A4/PSAP/GYG1/PSMD1/SCAMP1/MAPK14/DNAJC3/PDXK/PSMD13/CD44/ITGAV/PGM2/CST3/NHLRC3/PRDX6/NPC2/ACTR2/VCP/AGL/EEF2/DYNC1LI1/PSMD7/PLAU/CCT2/PSMD11/CTSB/VCL/CPNE1/APAF1/BRI3/HGSNAT/TMEM63A/MANBA/SDCBP/CCT8/ROCK1/C6orf120/CPNE3/APEH/CSTB/IGF2R/AGPAT2/PYGL/SLC44A2/NFKB1/FCGR2A/PSMD12/RAB10/STBD1/PYGB/RAB7A/GCA/CTSC/DYNLT1/LAMTOR2/SPTAN1/CREG1/CAND1/CD55/C1orf35/TS…	115
GO:0071166	ribonucleoprotein complex localization	42/2824	130/18493	8.60341219559262e-07	0.000109885709383282	9.75374524839638e-05	BCCIP/RRS1/NUP214/IWS1/AKAP8L/NUP50/CDC40/NUP98/RANBP2/RAE1/NUPL2/WDR33/DDX19B/NUP160/ALKBH5/NUP54/NUP107/RPS15/NCBP1/THOC6/HHEX/NUP155/NUP205/NOL6/ENY2/NDC1/U2AF2/RPSA/FIP1L1/CPSF2/DHX38/POLR2D/CPSF3/SRSF4/NMD3/NUP153/SLBP/EIF4A3/SRSF1/NUP43/SRSF2/PCID2	42
GO:0007034	vacuolar transport	42/2824	131/18493	1.08125824810416e-06	0.000135224859653526	0.000120029150261036	MGRN1/HGS/ARF1/SNX16/VPS28/VCP/RHOB/AP3D1/VPS13D/TSG101/AKTIP/HGSNAT/NPC1/AP3B1/VPS16/IGF2R/ATG14/SNX27/ZFYVE16/AP1G1/CHMP1B/TMEM106B/VTI1B/DTX3L/RAB7A/HOOK3/ANKFY1/CHMP2B/VTI1A/ARSB/GNPTG/VPS41/VPS11/NDFIP1/NEDD4/VPS39/HOOK2/ATP6V0D1/GAK/GOSR2/TRAK2/VPS13C	42
GO:0016482	cytosolic transport	47/2824	154/18493	1.25103923206423e-06	0.000153265071634318	0.0001360421179959	TBC1D23/RAB14/DOP1B/KIF1B/SNX16/SNX3/ACTR2/DOP1A/AKTIP/STX16/CLTCL1/RNF126/VAMP3/MTMR2/AP1G1/VTI1B/SGSM2/RAB7A/HOOK3/TBC1D17/ANKFY1/LMTK2/VTI1A/WASHC2C/MAP2K1/DENND5A/TMEM87B/DNAJC13/RAB5A/EMP2/SNX8/GBF1/VPS11/RGP1/WASHC2A/PQLC1/KIF5B/TBC1D5/ANKRD27/HOOK2/PHETA1/RAB6A/GAK/GOSR2/ARFRP1/VPS13C/TBC1D10C	47
GO:0140056	organelle localization by membrane tethering	50/2824	168/18493	1.331542007038e-06	0.000158182534359837	0.000140406987546489	DYNC1H1/NEDD1/CENPJ/ESYT1/YWHAG/STX12/HAUS2/STX16/CEP57/FGFR1OP/STX17/NINL/VAMP3/RAB10/DCTN3/ATG14/RAB3IP/PCM1/VTI1B/RAB8A/EXOC2/TUBG1/CEP97/CEP192/EXOC6/CEP162/USO1/PLK4/RAB11A/SCFD2/AKAP9/CDK5RAP2/PAFAH1B1/EXOC6B/VPS11/UNC13B/PDZD8/TCTN2/DYNC1I2/ODF2/TSNARE1/CEP164/SFI1/BVES/HSP90AA1/ESYT3/CEP152/HAUS4/TUBA1A/MARK4	50
GO:0002446	neutrophil mediated immunity	116/2824	499/18493	1.34387960225749e-06	0.000158182534359837	0.000140406987546489	VAT1/CAB39/GLB1/CDK13/DYNC1H1/RAB14/SLC15A4/PSAP/GYG1/PSMD1/SCAMP1/MAPK14/DNAJC3/PDXK/PSMD13/CD44/ITGAV/PGM2/CST3/NHLRC3/PRDX6/NPC2/ACTR2/VCP/AGL/EEF2/DYNC1LI1/PSMD7/PLAU/CCT2/PSMD11/CTSB/VCL/CPNE1/APAF1/BRI3/HGSNAT/TMEM63A/MANBA/SDCBP/CCT8/ROCK1/C6orf120/CPNE3/APEH/CSTB/IGF2R/AGPAT2/PYGL/SLC44A2/NFKB1/FCGR2A/PSMD12/RAB10/STBD1/PYGB/RAB7A/GCA/CTSC/DYNLT1/LAMTOR2/SPTAN1/CREG1/CAND1/CD55/C1orf35/TS…	116
GO:2001233	regulation of apoptotic signaling pathway	95/2824	391/18493	1.6547441858402e-06	0.000191027487453821	0.000169561033779819	ERP29/HERPUD1/P4HB/RBCK1/LMNA/FADD/YBX3/FEM1B/ING2/BAK1/DEPTOR/NKX3-1/CD44/NLE1/ITGAV/WWOX/NOC2L/CAAP1/PDCD5/BIRC6/SFPQ/CXCL12/FAS/DNAJA1/RB1CC1/YWHAG/ATP5IF1/APAF1/BIK/WFS1/SERINC3/BCL2L11/CCAR2/MNT/HIF1A/HYAL2/PPP1CA/SH3RF1/PRELID1/MARCH7/TP73/TNFAIP3/VDAC2/TFDP2/CTSC/TIMP3/IL7/NCK2/ITGA6/PTEN/YWHAQ/DNM1L/PIAS4/PTPN1/RPS7/RFFL/HTRA2/HSPB1/TRAF1/SYVN1/SGK3/FBH1/UNC5B/DDIT3/PPP2R1B/STRADB/NRP1/TM…	95
GO:0051028	mRNA transport	46/2824	151/18493	1.70955887685738e-06	0.000193631734674998	0.000171872632267171	LRPPRC/TNKS/HSF1/NUP214/IWS1/AKAP8L/BICD2/NUP50/NUTF2/CDC40/SENP2/SEC13/NUP98/RANBP2/RAE1/NUPL2/WDR33/DDX19B/NUP160/IGF2BP2/ALKBH5/NUP54/NUP107/NCBP1/THOC6/HHEX/NUP155/NUP205/ENY2/NDC1/ZFP36L1/U2AF2/FIP1L1/CPSF2/DHX38/POLR2D/CPSF3/SRSF4/NUP153/SLBP/EIF4A3/SRSF1/NUP43/SRSF2/DDX19A/PCID2	46
GO:0030433	ubiquitin-dependent ERAD pathway	27/2824	70/18493	1.75286005138549e-06	0.000194859609045687	0.000172962525928136	HERPUD1/YOD1/USP14/VCP/SEC61B/SEC13/EDEM1/WFS1/DNAJC10/EDEM3/STT3B/SEL1L/SGTA/JKAMP/UBE4B/SYVN1/USP19/MARCH6/CAV1/OS9/TRIM25/UBE2G2/ECPAS/SGTB/DERL1/UBQLN1/SVIP	27
GO:0006399	tRNA metabolic process	53/2824	184/18493	1.96280439474425e-06	0.000211282096770678	0.000187539558966687	TRMT44/TRUB1/MOCS3/AARS2/DUS4L/YARS2/USP14/EXOSC3/ELAC2/IARS2/ELP5/GATC/ALKBH8/MARS2/TRMU/LSM6/TRIT1/GARS/FARSB/DDX1/CTU2/DUS2/HARS2/RPP38/CDK5RAP1/RTCB/NAT10/MTO1/RTRAF/SARS/SEPHS2/EXOSC8/TRMT61A/GTPBP3/AIMP1/DALRD3/PPA1/QARS/QTRT1/THADA/THUMPD2/MTFMT/TSEN54/KARS/TYW5/NSUN2/EARS2/WDR4/FARSA/ANKRD16/PUS10/GTF3C2/CARS2	53
GO:0006893	Golgi to plasma membrane transport	23/2824	55/18493	1.97098074615325e-06	0.000211282096770678	0.000187539558966687	BBS2/VAMP2/ARF1/OPTN/C16orf70/CNST/VAMP3/RAB10/EXOC2/TRIM23/EXOC1/GOLGA4/GOLGA7/ANK3/EXOC6/DNM2/RAB31/GOPC/EXOC6B/GOLPH3/CCDC93/ARFRP1/ARF5	23
GO:0016197	endosomal transport	58/2824	208/18493	2.08660458751528e-06	0.000217280929017076	0.00019286428061135	TBC1D23/RAB14/SNX17/HGS/ALS2/VPS28/SQSTM1/VCP/SNX9/EHD1/AP3D1/TSG101/STX16/CLTCL1/RNF126/AP3B1/VPS16/VAMP3/RAB10/SNX18/ZFYVE9/SNX27/ZFYVE16/ARF6/CHMP1B/VTI1B/RAB8A/SGSM2/RAB7A/TBC1D17/ANKFY1/LMTK2/CHMP2B/VTI1A/WASHC2C/DENND5A/TMEM87B/RAB11A/SNX8/AP5B1/GBF1/RGP1/WASHC2A/PQLC1/LAPTM4B/VPS39/TBC1D5/UBC/ANKRD27/ABCA1/BVES/ENTR1/PHETA1/RAB6A/DPY30/GOSR2/ARFRP1/TBC1D10C	58
GO:0042119	neutrophil activation	115/2824	498/18493	2.09933264750798e-06	0.000217280929017076	0.00019286428061135	VAT1/CAB39/GLB1/CDK13/DYNC1H1/RAB14/SLC15A4/PSAP/GYG1/PSMD1/SCAMP1/MAPK14/DNAJC3/PDXK/PSMD13/CD44/ITGAV/PGM2/CST3/NHLRC3/PRDX6/NPC2/ACTR2/VCP/AGL/EEF2/DYNC1LI1/PSMD7/PLAU/CCT2/PSMD11/CTSB/VCL/CPNE1/APAF1/BRI3/HGSNAT/TMEM63A/MANBA/SDCBP/CCT8/ROCK1/C6orf120/CPNE3/APEH/CSTB/IGF2R/AGPAT2/PYGL/SLC44A2/NFKB1/FCGR2A/PSMD12/RAB10/STBD1/PYGB/RAB7A/GCA/CTSC/DYNLT1/LAMTOR2/SPTAN1/CREG1/CAND1/CD55/C1orf35/TS…	115
GO:0090150	establishment of protein localization to membrane	80/2824	317/18493	2.30373678807413e-06	0.000233169589743344	0.000206967474732951	RPL18A/SSR1/BBS2/ZDHHC20/VAMP2/SAMM50/RPS15A/RPL27A/PDCD5/TIMM29/RPS12/RPLP1/YWHAG/SEC61B/RPL22/RPLP2/RABGEF1/OPTN/ATP1B1/NPC1/RFTN1/SDCBP/BCL2L11/NECTIN3/CALM1/SRP19/SNAP47/AGK/C16orf70/RPL5/TOMM22/CNST/VAMP3/TP73/RAB10/RPL28/ZDHHC14/RAB3IP/CD24/RPS21/RAB8A/ERBB2/TFDP2/RN7SL1/GOLGA4/RPS15/RPL37A/SGTA/CALM3/YWHAQ/ROMO1/GOLGA7/ANK3/RPL13/RPS7/RPL31/BRAF/MIEF2/RPL38/RPL14/RPL30/RAB11A/RPSA/RAB31/GO…	80
GO:0009141	nucleoside triphosphate metabolic process	78/2824	307/18493	2.33053063211738e-06	0.000233169589743344	0.000206967474732951	COX10/MOCS3/NUDT1/SUCLG1/SDHA/CYC1/COX4I1/SAMHD1/ATP5F1A/NCOR1/COX7C/NDUFAB1/NDUFS6/ACTN3/GUK1/VCP/ENO3/SMPDL3A/TPI1/RAB23/ATP5F1B/NDUFB7/ATP5IF1/CTNS/NDUFV3/ATP5F1C/GPHN/ATP1B1/COX5A/GAPDH/HIF1A/DUT/AK4/CLPX/SLC25A13/UCK2/DTYMK/ATP5MG/SDHD/NDUFB6/DHTKD1/AK3/NDUFB2/ATP5MC3/MSH2/ADK/DNM1L/UQCRC1/HK1/DDIT4/NDUFC2-KCTD14/ATP5F1E/GTPBP1/UCK1/ATP6V1B2/ATP5PB/COX7A2L/ALDOA/GAPDHS/COQ9/FIGNL1/SDHC/OLA1/…	78
GO:0032543	mitochondrial translation	42/2824	135/18493	2.6053375370537e-06	0.00025639083991694	0.00022757926855161	LRPPRC/AARS2/MRPS7/YARS2/TSFM/MRPS30/MRPS35/IARS2/GATC/GADD45GIP1/MRPL11/MRPL40/OXA1L/MRPS5/GARS/MRPL18/MRPL44/MRPL17/MTIF3/CDK5RAP1/MRPL16/MRPS15/CHCHD1/MRPS25/MRPL37/MRPL52/MRPS2/C1QBP/MRPL3/MRPS14/MRPL19/MALSU1/MRPL20/MRPL39/MRPL49/MTG2/TRUB2/MRPS26/EARS2/MRPL2/FASTKD3/MRPS11	42
GO:0036503	ERAD pathway	32/2824	92/18493	2.87901368367877e-06	0.000278753534566511	0.000247428985853683	HERPUD1/YOD1/UGGT1/USP14/VCP/UBAC2/SEC61B/SEC13/EDEM1/WFS1/DNAJC10/EDEM3/HM13/STT3B/UGGT2/SEL1L/SGTA/JKAMP/UBE4B/SYVN1/USP19/MARCH6/CAV1/OS9/UBXN1/TRIM25/UBE2G2/ECPAS/SGTB/DERL1/UBQLN1/SVIP	32
GO:0031503	protein-containing complex localization	72/2824	280/18493	3.54684513656555e-06	0.000335508176160383	0.000297805901912878	BCCIP/KLHL21/RRS1/ICK/TTC21A/NUP214/IWS1/AKAP8L/NUP50/SFPQ/CDC40/AP3D1/SEC13/HIP1/GPHN/NUP98/LCA5/RANBP2/SNAP47/IFT74/RAE1/NUPL2/WDR33/DDX19B/PCM1/RAB8A/NUP160/CLUAP1/EXOC1/ALKBH5/NUP54/NUP107/RPS15/NCBP1/DNM2/DNM3/THOC6/HHEX/DAG1/NUP155/NUP205/NOL6/KIF3C/ENY2/ATR/NDC1/RAB11A/U2AF2/RPSA/FIP1L1/WDR60/CPSF2/DHX38/POLR2D/CPSF3/SRSF4/IFT81/TNFAIP2/TTC30B/IFT43/NMD3/HNRNPU/NUP153/SLBP/EIF4A3/SRSF1/NUP…	72
GO:0006406	mRNA export from nucleus	36/2824	110/18493	3.63285548066381e-06	0.000335508176160383	0.000297805901912878	NUP214/IWS1/AKAP8L/NUP50/CDC40/NUP98/RANBP2/RAE1/NUPL2/WDR33/DDX19B/NUP160/ALKBH5/NUP54/NUP107/NCBP1/THOC6/HHEX/NUP155/NUP205/ENY2/NDC1/U2AF2/FIP1L1/CPSF2/DHX38/POLR2D/CPSF3/SRSF4/NUP153/SLBP/EIF4A3/SRSF1/NUP43/SRSF2/PCID2	36
GO:0071427	mRNA-containing ribonucleoprotein complex export from nucleus	36/2824	110/18493	3.63285548066381e-06	0.000335508176160383	0.000297805901912878	NUP214/IWS1/AKAP8L/NUP50/CDC40/NUP98/RANBP2/RAE1/NUPL2/WDR33/DDX19B/NUP160/ALKBH5/NUP54/NUP107/NCBP1/THOC6/HHEX/NUP155/NUP205/ENY2/NDC1/U2AF2/FIP1L1/CPSF2/DHX38/POLR2D/CPSF3/SRSF4/NUP153/SLBP/EIF4A3/SRSF1/NUP43/SRSF2/PCID2	36
GO:0007050	cell cycle arrest	64/2824	241/18493	3.88796309483926e-06	0.000353627916035153	0.000313889460702972	CAB39/APBB2/PPM1G/CDC14A/CALR/TBRG1/RPTOR/NKX3-1/EIF4G2/GADD45GIP1/TSG101/RRAGA/UHRF2/GAS2L1/JMY/CGRRF1/CDKN1B/HMGA2/RB1/GATA6/E2F4/PLAGL1/GADD45A/TP73/CUL1/APC/SLC38A9/CNOT2/CUL4A/CDC14B/KHDRBS1/UHMK1/E4F1/TFDP2/CNOT11/LAMTOR2/CDC123/PLK2/CCNK/PCNA/RRAGC/MAP2K1/MTOR/ERN1/DDIT3/PLK3/STRADB/CASP2/TFAP4/RBL2/ID2/GAS2/APBB1/CDK9/VASH1/PPP1R15A/PRKAA1/ZNF268/PRKAB2/TRIAP1/PIDD1/CDKN2A/TGFB1/KLLN	64
GO:0044839	cell cycle G2/M phase transition	59/2824	218/18493	4.82212980056061e-06	0.000432048435712916	0.000383497581310885	DYNC1H1/FBXL15/NEDD1/CENPJ/DYRK3/AKAP8L/TOPBP1/FBXL12/BORA/LCMT1/YWHAG/HAUS2/OPTN/CEP57/FGFR1OP/RINT1/PPM1D/HMGA2/NINL/CUL1/NAE1/DCTN3/MIIP/SKP2/PCM1/CDC14B/KHDRBS1/MASTL/SKP1/ZFYVE19/TUBG1/CALM3/CEP192/DNM2/PLK4/PLK3/RAB11A/AKAP9/CDK5RAP2/PAFAH1B1/CCNY/BTRC/TICRR/DYNC1I2/MTA3/ODF2/H2AFY/CEP164/SFI1/BRD4/AKAP8/HSP90AA1/PINX1/RECQL4/ORC1/CEP152/HAUS4/TUBA1A/PHLDA1	59
GO:0017038	protein import	58/2824	214/18493	5.51043190119265e-06	0.000486457686806757	0.000431792666932464	ARNTL/LMNA/SAMM50/NUP214/MAPK14/PIK3R1/RBM22/IPO7/PRICKLE1/PDCD5/TIMM29/NUP50/GRPEL1/NUTF2/RAB23/MAVS/LONP2/SEC61B/HIKESHI/TXNIP/CEP57/NUP98/RANBP2/NCKIPSD/TOMM20/HYAL2/AGK/GLI3/TOMM22/IPO8/KPNA6/TIMM50/TRIM28/NUP54/NUP107/SMO/ROMO1/CBLB/NUP155/PEX13/PKIG/CSE1L/TXN/TIMM23/TNPO3/TSC2/BAG3/PEX16/UBR5/STAT3/PEX6/NUP153/KPNA3/CHCHD4/PEX1/HSP90AA1/TGFB1/TIMM9	58
GO:0009896	positive regulation of catabolic process	96/2824	407/18493	5.64895129692779e-06	0.000491458762832718	0.000436231753852761	HERPUD1/TRIM21/IDE/GIGYF2/ZC3HAV1/HSF1/DAPK1/SH3GLB1/RNF19B/UVRAG/TRIB1/PRICKLE1/VPS28/PNPLA2/SUPV3L1/ACTN3/VCP/SNX9/FYCO1/ATP5IF1/MYLIP/PIP4K2A/EDEM1/OPTN/RNF40/CDKN1B/BCL2L11/CAMKK2/RIPK2/YTHDF3/ROCK1/TRIM8/SESN1/HIF1A/AMBRA1/MAGEF1/VSIR/TNFAIP3/APC/PIK3CB/MAP3K7/SESN2/DTX3L/RNF19A/RAB7A/CTSC/PLEKHN1/OAZ1/CSNK1A1/PTEN/NRDC/SGTA/PLK2/SUMO1/PTPN1/KEAP1/WAC/SUPT5H/GTPBP1/MTDH/PLK3/RNF152/PSMC2/PRR…	96
GO:1903573	negative regulation of response to endoplasmic reticulum stress	19/2824	43/18493	5.74413457962642e-06	0.000492600569735677	0.000437245251760435	HERPUD1/YOD1/USP14/DNAJC3/UBAC2/WFS1/PPP1R15B/NCK2/SGTA/PTPN1/SYVN1/PPP1R15A/OS9/UBXN1/UBE2G2/XBP1/TXNDC12/SVIP/TMBIM6	19
GO:0036498	IRE1-mediated unfolded protein response	24/2824	62/18493	6.04473086414749e-06	0.00050470098750066	0.000447985901562962	SSR1/CTDSP2/LMNA/TMEM33/PDIA5/DNAJC3/BAK1/EDEM1/WFS1/BCL2L11/EXTL1/PREB/HDGF/GFPT1/PTPN1/SYVN1/ACADVL/SRPRB/ERN1/DNAJB11/XBP1/FKBP14/ATP6V0D1/GOSR2	24
GO:0071826	ribonucleoprotein complex subunit organization	73/2824	289/18493	6.0533851574292e-06	0.00050470098750066	0.000447985901562962	SFSWAP/EIF3F/AGO1/DYNC1H1/EIF3B/RRS1/MRPS7/ADAR/DYRK3/ATXN2L/NLE1/RBM5/RBM22/NAF1/VCP/MRPL11/CELF1/EIF4H/EIF3A/MRTO4/NIP7/ABT1/PTGES3/PAN3/GEMIN5/DDX1/EIF2A/RPL5/KLC1/PRMT7/BRIX1/CNOT2/SART1/EIF3H/MTIF3/OGFOD1/GEMIN4/EIF3M/RPF2/RPS15/NCBP1/MRPS2/RUVBL1/C1QBP/TGS1/RPL38/SF3B1/EIF3J/GCFC2/TXNL4A/ATR/RNU6-7/PUM2/RRP7A/RPSA/GEMIN7/MRPL20/POLR2D/TICRR/SNRPD3/PRKAA1/PRPF19/KIF5B/AGO3/SRSF1/CELF6/HSP90A…	73
GO:0006888	ER to Golgi vesicle-mediated transport	57/2824	211/18493	7.36134294639737e-06	0.000605344406948266	0.000537319653852393	LMF1/SEC24D/DYNC1H1/COG3/TRAPPC11/SEC24A/DYNC1LI2/ARFGAP2/ARF1/VCP/DYNC1LI1/ERGIC2/LMAN2/CNIH4/TRAPPC5/SEC13/ANKRD28/COG6/CAPZB/RINT1/STX17/CREB3L2/KDELR1/PPP6C/DCTN3/TRAPPC9/NAPA/PREB/VTI1B/CTSC/LMAN1/TRAPPC2L/SPTAN1/SEC22A/CD55/ANK3/VTI1A/ARCN1/COPG1/USO1/DDHD2/TMED9/MIA3/GOPC/GBF1/SAR1B/VAPA/INSIG1/DYNC1I2/COG5/TMED7/MCFD2/IER3IP1/COPE/TMEM115/GOSR2/COG7	57
GO:0070936	protein K48-linked ubiquitination	22/2824	55/18493	7.84394204987586e-06	0.000636313298991957	0.000564808458840279	UBE3A/UBE2D1/UBE2G1/HACE1/RNF126/TNFAIP3/UBE2B/SKP2/TTC3/DTX3L/RFFL/RNF4/SYVN1/UBE2D2/UBE2Q2/RNF152/MARCH6/CDC34/NEDD4L/UBR5/RNF6/UBE2G2	22
GO:0006839	mitochondrial transport	63/2824	241/18493	7.99578287478989e-06	0.000639982461298183	0.000568065304030687	MRS2/CYC1/SAMM50/SH3GLB1/SPG7/ATP5F1A/BAK1/PDCD5/TIMM29/GRPEL1/ATP5F1B/YWHAG/ATP5IF1/ATP5F1C/BCL2L11/PMPCA/TOMM20/AGK/TOMM22/SLC25A13/TP73/MRPL18/ATP5MG/CPT2/TIMM50/TFDP2/LMAN1/DYNLT1/KIF1BP/UBE2L3/SLC25A38/SLC25A37/YWHAQ/ROMO1/SLC25A29/HTRA2/ATP5F1E/SLC25A16/BAP1/CPT1A/ATP5PB/SREBF2/MUL1/VPS11/TIMM23/ATG13/BAG3/SLC25A1/STAT3/MCUB/PRKAA1/MPC1/SLC25A24/BNIP3/FBXW7/TOMM70/ATP5PD/CHCHD4/HSP90AA1/SLC…	63
GO:0070059	intrinsic apoptotic signaling pathway in response to endoplasmic reticulum stress	23/2824	59/18493	8.18460589884537e-06	0.000646476173825904	0.000573829294459214	ERP29/HERPUD1/BAK1/ATF4/APAF1/WFS1/SERINC3/BCL2L11/DNAJC10/ERO1A/SELENOK/MAP3K5/NCK2/PTPN1/ITPR1/SYVN1/ERN1/DDIT3/PPP1R15A/EIF2AK3/XBP1/TXNDC12/TMBIM6	23
GO:0007004	telomere maintenance via telomerase	26/2824	71/18493	8.29278597275495e-06	0.000646514210317506	0.000573863056651887	TERF2IP/MAPKAPK5/CCT5/TNKS/TENT4B/CCT7/MAP3K4/NAF1/XRN1/CCT2/CCT8/PTGES3/NAT10/TNKS2/WRAP53/PKIB/RFC1/ATR/ACD/NHP2/DCP2/HMBOX1/HNRNPU/HSP90AA1/PINX1/PNKP	26
GO:0042326	negative regulation of phosphorylation	103/2824	448/18493	8.59885295402863e-06	0.000658998866315323	0.000584944766439266	TERF2IP/PIBF1/ANKLE2/CACTIN/GSKIP/CTDSP2/PEBP1/ADAR/PPP2R5A/DNAJC3/RPTOR/NCOR1/BAK1/DEPTOR/PPP5C/RNF149/DBNDD2/SH3BP5/TRIB1/IPO7/TARDBP/ACTN3/PWP1/DNAJA1/YWHAG/LATS2/TSG101/PLPP3/EIF3A/CDKN1B/FGFR1OP/DNAJC10/CALM1/IGF1R/FAM129A/HYAL2/RB1/NF2/GADD45A/TNFAIP3/DUS2/UBE2B/ATG14/APC/SPRY2/KLF4/LRRK1/JUN/TIMP3/CDK5RAP1/PPP1R15B/NCK2/GPD1L/PTEN/GMFB/CALM3/RTRAF/PTPN1/DDIT4/CRKL/HSPB1/HHEX/CBLB/DAG1/RASS…	103
GO:0006517	protein deglycosylation	15/2824	30/18493	8.67248216540239e-06	0.000658998866315323	0.000584944766439266	UGGT1/MAN1A1/MAN2A1/EDEM1/MAN1C1/EDEM3/UGGT2/MAN1A2/SEL1L/SYVN1/MAN2B2/MARCH6/OS9/OGA/MAN2B1	15
GO:0033157	regulation of intracellular protein transport	61/2824	232/18493	9.09176536564973e-06	0.000682223343624942	0.000605559424748933	YOD1/VAMP2/SH3GLB1/IWS1/AKAP8L/MAPK14/PIK3R1/RBM22/RIPOR1/PDCD5/NUTF2/RAB23/MAVS/UBAC2/ATP5IF1/RANGAP1/EDEM1/NDEL1/HYAL2/XPO4/GLI3/PCM1/UHMK1/ERBB2/LMAN1/OAZ1/TRIM28/NUP54/SMO/UBE2L3/ANP32B/ICE1/PTPN1/ANK3/SLC35D3/HTRA2/PTPN14/CTDSPL2/MIEF2/PLK3/BAP1/PRR5L/SREBF2/PKIG/SAR1B/TXN/VPS11/ATG13/INSIG1/OS9/BAG3/UBR5/PRKAA1/KIF5B/FBXW7/UBE2G2/PDCD10/PTPN11/TGFB1/SVIP/USP36	61
GO:0007041	lysosomal transport	33/2824	101/18493	9.45966343316587e-06	0.000701066167769071	0.000622284812198644	MGRN1/HGS/ARF1/SNX16/VCP/RHOB/AP3D1/TSG101/AKTIP/HGSNAT/NPC1/AP3B1/VPS16/IGF2R/ATG14/SNX27/ZFYVE16/AP1G1/TMEM106B/DTX3L/RAB7A/HOOK3/ANKFY1/CHMP2B/ARSB/GNPTG/VPS41/VPS11/NEDD4/VPS39/HOOK2/GAK/TRAK2	33
GO:0090151	establishment of protein localization to mitochondrial membrane	10/2824	15/18493	9.72048523116157e-06	0.000711610644422718	0.00063164436765263	SAMM50/PDCD5/TIMM29/CALM1/AGK/TOMM22/CALM3/ROMO1/HSP90AA1/TIMM9	10
GO:0006091	generation of precursor metabolites and energy	107/2824	471/18493	1.01199356956485e-05	0.00073192739736118	0.00064967805315628	ACO2/COX10/MDH2/SUCLG1/SDHA/GYG1/CYC1/FH/AKR1B1/GLRX3/COX4I1/ATP5F1A/FAHD1/NCOR1/COX7C/PGM2/NDUFAB1/NDUFS6/SRD5A1/ACTN3/VCP/ENO3/NR1D1/AGL/TPI1/ATP5F1B/NDUFB7/RB1CC1/ATP5IF1/NDUFV3/ATP5F1C/MTFR1L/OXA1L/COX5A/GAPDH/FECH/HIF1A/AACS/PPP1CA/GLRX5/PRELID1/SLC25A13/HMGCL/PYGL/STBD1/ATP5MG/ME3/SDHD/PPP1CB/PYGB/PIK3CA/NDUFB6/PANK2/DHTKD1/NDUFB2/MSH2/DHRS3/GFPT1/UQCRC1/POR/HK1/DDIT4/NDUFC2-KCTD14/DYRK2/DE…	107
GO:0000086	G2/M transition of mitotic cell cycle	54/2824	199/18493	1.09902644455454e-05	0.000781225542513652	0.000693436386404009	DYNC1H1/FBXL15/NEDD1/CENPJ/TOPBP1/FBXL12/BORA/LCMT1/YWHAG/HAUS2/OPTN/CEP57/FGFR1OP/RINT1/PPM1D/HMGA2/NINL/CUL1/NAE1/DCTN3/MIIP/SKP2/PCM1/KHDRBS1/MASTL/SKP1/ZFYVE19/TUBG1/CALM3/CEP192/DNM2/PLK4/PLK3/RAB11A/AKAP9/CDK5RAP2/PAFAH1B1/CCNY/BTRC/TICRR/DYNC1I2/MTA3/ODF2/CEP164/SFI1/BRD4/HSP90AA1/PINX1/RECQL4/ORC1/CEP152/HAUS4/TUBA1A/PHLDA1	54
GO:0001933	negative regulation of protein phosphorylation	95/2824	408/18493	1.10618309368083e-05	0.000781225542513652	0.000693436386404009	TERF2IP/PIBF1/CACTIN/GSKIP/CTDSP2/PEBP1/ADAR/DNAJC3/RPTOR/NCOR1/BAK1/DEPTOR/PPP5C/RNF149/DBNDD2/SH3BP5/TRIB1/IPO7/TARDBP/PWP1/DNAJA1/YWHAG/LATS2/TSG101/PLPP3/EIF3A/CDKN1B/FGFR1OP/DNAJC10/CALM1/IGF1R/FAM129A/HYAL2/RB1/NF2/GADD45A/TNFAIP3/DUS2/UBE2B/ATG14/APC/SPRY2/KLF4/LRRK1/JUN/TIMP3/CDK5RAP1/PPP1R15B/NCK2/GPD1L/PTEN/GMFB/CALM3/RTRAF/PTPN1/DDIT4/CRKL/HSPB1/HHEX/CBLB/DAG1/RASSF2/MTOR/HIPK3/PIN1/PK…	95
GO:0033044	regulation of chromosome organization	80/2824	330/18493	1.16070813773028e-05	0.000810201273348242	0.000719156008958468	MAD1L1/TERF2IP/MAPKAPK5/CCT5/TNKS/SLF2/UBE2N/LMNA/IWS1/AKAP8L/ZNF335/ING2/PRMT6/OTUB1/TENT4B/ZNF304/ASF1A/NOC2L/CCT7/MAP3K4/NAF1/XRN1/SFPQ/DYNC1LI1/CCT2/LCMT1/ANAPC1/CDC23/RNF40/AXIN2/TADA2B/CCT8/TET1/RB1/UBE2B/APC/NIPBL/TRIM28/GFI1/H3F3B/AUTS2/NAT10/TNKS2/ATAD2/RTF1/IK/GEN1/RNF4/SPTY2D1/VEGFA/PKIB/ATR/ACD/CDK5RAP2/MAD2L2/CTBP1/ANAPC4/MNAT1/DCP2/SENP6/HMBOX1/CDK9/UBR5/HNRNPU/C6orf89/DNMT1/H2AFY/S…	80
GO:0000466	maturation of 5.8S rRNA from tricistronic rRNA transcript (SSU-rRNA, 5.8S rRNA, LSU-rRNA)	12/2824	21/18493	1.19351222049896e-05	0.000818784145644423	0.000726774392672448	RRS1/EXOSC3/UTP20/RCL1/ABT1/ERI1/RPS21/ERI3/EXOSC8/NOL9/RPSA/URB1	12
GO:0034504	protein localization to nucleus	68/2824	269/18493	1.2072493736505e-05	0.000818784145644423	0.000726774392672448	ARNTL/CCT5/RRS1/CALR/LMNA/TBRG1/NUP214/MAPK14/PIK3R1/RBM22/IPO7/PRICKLE1/CCT7/NUP50/CNEP1R1/NUTF2/RAB23/MAVS/CCT2/SEC61B/OSBPL8/RANGAP1/HIKESHI/TXNIP/CEP57/NUP98/CCT8/RANBP2/TRIM8/NCKIPSD/SIX4/HYAL2/NF2/GLI3/IPO8/SESN2/DTX3L/KPNA6/TOR1AIP1/TRIM28/NUP54/RPF2/NUP107/SKP1/SMO/SUMO1/HHEX/CBLB/NUP155/WRAP53/PIN1/PKIG/CSE1L/SYNE1/TXN/TNPO3/TSC2/BAG3/UBR5/STAT3/NMD3/HNRNPU/NUP153/EIF2AK3/KPNA3/CTDNEP1/P…	68
GO:1903311	regulation of mRNA metabolic process	67/2824	264/18493	1.21392285461192e-05	0.000818784145644423	0.000726774392672448	SFSWAP/GIGYF2/ZC3HAV1/HSF1/SAFB/NUP214/IWS1/EXOSC3/YBX3/MAPK14/SERBP1/RBM5/PRDX6/TARDBP/XRN1/HNRNPM/CELF1/RNF40/AXIN2/NUP98/YTHDF3/SYNCRIP/KHDRBS1/MYD88/IGF2BP2/PLEKHN1/NCBP1/C1QBP/RBM15/EXOSC8/SUPT5H/HSPB1/SNRNP70/GTPBP1/MTOR/VIM/PRR5L/ZFP36L1/TRA2B/U2AF2/PUM2/PAIP1/DCP2/CDK9/SRSF4/SRSF8/MYEF2/REST/HNRNPU/PRPF19/SRSF1/UBC/CELF6/SRSF2/CPEB3/ELAVL1/PCID2/SNW1/NUDT21/EXOSC1/HNRNPK/RC3H1/FASTKD3/VIR…	67
GO:0008380	RNA splicing	105/2824	463/18493	1.32005891273367e-05	0.00088047929479336	0.00078153663348045	SFSWAP/CACTIN/CDK13/RSRC1/CLK1/POLR2B/IWS1/AKAP8L/PIK3R1/BUD31/RBM5/DHX35/CLK3/RBM22/PRDX6/TARDBP/HNRNPM/RP9/SFPQ/CELF1/RRP1B/SCAF8/CDC40/CLK4/WDR83/PPIL1/RBM20/GPATCH1/PPIH/LSM6/NUP98/ZNF638/CCAR2/SYNCRIP/GEMIN5/DDX1/DHX15/PRMT7/WDR33/RNPC3/KHDRBS1/SART1/PRPF38A/GEMIN4/RTCB/HNRNPH1/NCBP1/RTRAF/C1QBP/HNRNPUL1/IK/RBM15/CCAR1/THOC6/PTBP3/RRAGC/SNRNP70/PPWD1/FASTK/TGS1/ERN1/SF3B1/SMNDC1/GCFC2/TXNL4A…	105
GO:0006414	translational elongation	40/2824	134/18493	1.35298491177629e-05	0.000892524002790446	0.000792227833824358	MRPS7/TSFM/SECISBP2L/MRPS30/MRPS35/GADD45GIP1/RPLP1/MRPL11/EEF2/MRPL40/CPEB2/EEF2K/RPLP2/OXA1L/MRPS5/MRPL18/DPH1/MRPL44/MRPL17/MRPL16/MRPS15/CHCHD1/MRPS25/MRPL37/MRPL52/MRPS2/GTPBP1/MRPL3/MRPS14/MRPL19/MRPL20/MRPL39/MRPL49/DPH2/EIF4A3/HBS1L/CPEB3/MRPS26/MRPL2/MRPS11	40
GO:0031331	positive regulation of cellular catabolic process	83/2824	347/18493	1.37119976957337e-05	0.000894673530199911	0.000794135811019394	HERPUD1/TRIM21/GIGYF2/ZC3HAV1/HSF1/DAPK1/SH3GLB1/RNF19B/UVRAG/TRIB1/PRICKLE1/PNPLA2/SUPV3L1/ACTN3/VCP/SNX9/FYCO1/ATP5IF1/PIP4K2A/EDEM1/OPTN/RNF40/BCL2L11/CAMKK2/RIPK2/YTHDF3/ROCK1/TRIM8/SESN1/HIF1A/AMBRA1/MAGEF1/TNFAIP3/PIK3CB/MAP3K7/SESN2/DTX3L/RNF19A/CTSC/PLEKHN1/CSNK1A1/PTEN/NRDC/SGTA/PLK2/SUMO1/PTPN1/KEAP1/WAC/SUPT5H/GTPBP1/MTDH/PLK3/RNF152/PSMC2/PRR5L/CPT1A/ZFP36L1/CAV1/PIP4K2C/GAPDHS/ADAM9/…	83
GO:0031647	regulation of protein stability	67/2824	265/18493	1.38605094633669e-05	0.000894673530199911	0.000794135811019394	CCT5/NAA16/TRIM21/COG3/CALR/LMNA/SH3GLB1/ID1/TBRG1/PIK3R1/TRIM24/RNF149/CCT7/CCT2/NCLN/SENP2/STX12/MYLIP/PLPP3/HIP1/PFN2/ATP1B1/WFS1/FBXL3/GAPDH/CCT8/CCAR2/GTPBP4/PTGES3/NF2/RPL5/MARCH7/LSS/UBE2B/SMO/USP33/PTEN/SEL1L/SUMO1/GOLGA7/RPS7/SYVN1/RASSF2/PIN1/USP19/CCNH/USP40/CDKN2AIP/MUL1/VPS11/BTRC/BAG3/NEDD4L/STK3/PEX6/ASPH/SAXO1/FBXW7/XBP1/P3H1/PDCD10/HSP90AA1/PINX1/DERL1/COG7/USP36/SIRT6	67
GO:0070585	protein localization to mitochondrion	41/2824	139/18493	1.46002189518723e-05	0.000932394833703081	0.000827618234427523	SAMM50/SH3GLB1/MARCH5/PDCD5/TIMM29/GRPEL1/DNAJA1/YWHAG/ATP5IF1/BCL2L11/CALM1/PMPCA/TOMM20/AGK/TOMM22/TP73/TIMM50/TFDP2/LMAN1/UBE2L3/CALM3/YWHAQ/ROMO1/DNM1L/HK1/HTRA2/DDIT3/BAP1/SREBF2/VPS11/TIMM23/ATG13/BAG3/PRKAA1/FBXW7/TOMM70/CHCHD4/HSP90AA1/TIMM8B/USP36/TIMM9	41
GO:0098781	ncRNA transcription	33/2824	103/18493	1.50380571019113e-05	0.000950246913502878	0.000843464211078946	INTS1/POLR2B/CAVIN1/PWP1/TBP/TAF5/RPRD1B/ELL/H2AFY2/RPRD1A/POU2F1/SNAPC3/PHAX/RPAP2/ICE1/INTS8/NCBP1/CCNK/MTOR/GTF2B/NOL11/INTS10/CCNT2/POLR2D/GTF2E2/CDK9/H2AFY/POLR1B/POLR2C/ANG/SNAPC4/INTS9/GTF3C2	33
GO:0009123	nucleoside monophosphate metabolic process	78/2824	322/18493	1.52878074862571e-05	0.000955965711875013	0.000848540367274488	COX10/SDHA/CYC1/RFK/COX4I1/ATP5F1A/NCOR1/COX7C/NDUFAB1/NDUFS6/ACTN3/GUK1/VCP/ENO3/TPI1/ATP5F1B/NDUFB7/ATP5IF1/CTNS/NDUFV3/ATP5F1C/ATP1B1/COX5A/GAPDH/HIF1A/DUT/AK4/CLPX/SLC25A13/UCK2/DTYMK/ATP5MG/SDHD/NDUFB6/DHTKD1/AK3/ATIC/NDUFB2/CDADC1/ATP5MC3/MSH2/ADK/DNM1L/UQCRC1/HK1/DDIT4/NDUFC2-KCTD14/UMPS/ATP5F1E/MAGI3/GMPS/UCK1/ATP6V1B2/ATP5PB/COX7A2L/ALDOA/GAPDHS/COQ9/FIGNL1/SDHC/OLA1/NUDT4/LDHA/STAT3/PRK…	78
GO:0032984	protein-containing complex disassembly	77/2824	317/18493	1.558965869325e-05	0.00096479093954206	0.000856373872004683	GABARAPL2/TWF1/MRPS7/DYRK3/MRPS30/MRPS35/EPS8/UVRAG/GADD45GIP1/VCP/MRPL11/MRPL40/FYCO1/TSG101/TRIOBP/OXA1L/MRPS5/CAPZB/STX17/IGF1R/CLN3/PPP1CA/VPS16/APEH/KLC1/MRPL18/ATG14/APC/NAPA/CHMP1B/HDGFL3/SNX14/MRPL44/MRPL17/MTIF3/MRPL16/OGFOD1/MRPS15/CHCHD1/CFL2/MRPS25/SPTAN1/CSNK1A1/CLASP2/MRPL37/MRPL52/MRPS2/CHMP2B/WASHC2C/DDIT4/SWAP70/SH3GL1/PLEKHH2/MRPL3/MRPS14/MRPL19/CAV1/TMOD1/MICAL3/MRPL20/ADD3/MRP…	77
GO:1905898	positive regulation of response to endoplasmic reticulum stress	16/2824	35/18493	1.85426396765727e-05	0.00113583128549455	0.00100819379208175	HERPUD1/TMEM33/PIK3R1/BAK1/EDEM1/SERINC3/BCL2L11/NCK2/SGTA/PTPN1/ERN1/DDIT3/CAV1/PPP1R15A/XBP1/UBQLN1	16
GO:0043687	post-translational protein modification	85/2824	361/18493	2.03335581615943e-05	0.00123295302670758	0.00109440160993079	KLHL21/DCAF7/P4HB/ATG16L1/FBXL15/PSMD1/DNAJC3/FEM1B/PSMF1/PSMD13/CST3/WDR5/PNPLA2/FBXL12/MFGE8/RNF7/ASB1/PSMD7/LCMT1/PSMD11/PSME1/SUMF1/FBXO9/WFS1/FBXL3/FSTL1/FBXL4/DSCC1/HIF1A/ESCO1/KLHL11/STT3B/KLHL42/FBXL8/CUL1/NAE1/PSMD12/FEM1A/CUL4A/SKP2/TTL/RAB8A/FBXW2/UBA3/WIPI2/ASB7/FBXO32/LRR1/SKP1/CAND1/FBXW9/DCAF10/KEAP1/RAB2A/COPS3/RAB5A/GAN/EPAS1/PSMC2/RCN1/DCAF4/RAB11A/COPS7B/SDC2/PSMD6/MIA3/CSF1/CA…	85
GO:0006457	protein folding	57/2824	218/18493	2.09718990035609e-05	0.00125894309718376	0.00111747108164237	ERP29/FKBP9/CCT5/FKBP5/P4HB/UGGT1/CALR/EMC6/PFDN4/PDIA5/DNAJC3/PDCD5/HSPA14/CCT7/GRPEL1/VCP/NUDCD3/DNAJA1/CCT2/HSPA9/PPIL1/WFS1/PPIH/CCT8/RANBP2/DNAJC10/PTGES3/CLGN/CLPX/ERO1A/LMAN1/SGTA/NUDC/HSPB1/SNRNP70/DNAJB14/DNAJC25/EMC4/CWC27/PDIA3/DNAJB11/BAG3/UBXN1/CHORDC1/ERP44/SGTB/P3H1/CHCHD4/HSP90AA1/EMC1/DERL1/GAK/HSPA6/SIL1/PTGES3L/DNAJC2/PPIC	57
GO:0070972	protein localization to endoplasmic reticulum	42/2824	146/18493	2.25434065496203e-05	0.00131732338212015	0.00116929096158801	RPL18A/RPS15A/RPL27A/RPS12/RPLP1/UBAC2/SEC61B/RPL22/RPLP2/PMM2/SPCS1/SRP19/RER1/KDELR1/RPL5/RAB10/RPL28/RPS21/RN7SL1/RPS15/RPL37A/GPAA1/SGTA/RPL13/RPS7/RPL31/RPL38/RPL14/RPL30/RPSA/GBF1/VAPA/PPP1R15A/INSIG1/OS9/RPL15/RPS29/RPL36/BHLHE40-AS1/SGTB/RPL35/RPS16	42
GO:0016226	iron-sulfur cluster assembly	12/2824	22/18493	2.26027500180536e-05	0.00131732338212015	0.00116929096158801	NDOR1/GLRX3/HSPA9/ISCU/ISCA1/CIAO3/NUBPL/CIAO1/NFU1/ISCA2/CIAO2B/MMS19	12
GO:0031163	metallo-sulfur cluster assembly	12/2824	22/18493	2.26027500180536e-05	0.00131732338212015	0.00116929096158801	NDOR1/GLRX3/HSPA9/ISCU/ISCA1/CIAO3/NUBPL/CIAO1/NFU1/ISCA2/CIAO2B/MMS19	12
GO:0009161	ribonucleoside monophosphate metabolic process	73/2824	300/18493	2.40256812484242e-05	0.00138679004359895	0.00123095140161461	COX10/SDHA/CYC1/RFK/COX4I1/ATP5F1A/NCOR1/COX7C/NDUFAB1/NDUFS6/ACTN3/GUK1/VCP/ENO3/TPI1/ATP5F1B/NDUFB7/ATP5IF1/CTNS/NDUFV3/ATP5F1C/ATP1B1/COX5A/GAPDH/HIF1A/AK4/CLPX/SLC25A13/UCK2/ATP5MG/SDHD/NDUFB6/DHTKD1/AK3/ATIC/NDUFB2/ATP5MC3/MSH2/ADK/DNM1L/UQCRC1/HK1/DDIT4/NDUFC2-KCTD14/UMPS/ATP5F1E/MAGI3/GMPS/UCK1/ATP6V1B2/ATP5PB/COX7A2L/ALDOA/GAPDHS/COQ9/FIGNL1/SDHC/OLA1/NUDT4/LDHA/STAT3/PRKAA1/ADPGK/PFKFB2/…	73
GO:0007007	inner mitochondrial membrane organization	18/2824	43/18493	2.49646294751466e-05	0.00141379878055948	0.00125492506855206	DNAJC11/SAMM50/ATP5F1A/TIMM29/ATP5F1B/ATP5F1C/AGK/ATP5MG/CHCHD3/ATP5MC3/ROMO1/ATP5F1E/ATP5PB/IMMT/TMEM11/ATP5PD/C19orf70/TIMM9	18
GO:0061912	selective autophagy	18/2824	43/18493	2.49646294751466e-05	0.00141379878055948	0.00125492506855206	LGALS8/ATG16L1/SQSTM1/RB1CC1/OPTN/RIPK2/AMBRA1/ATG14/STBD1/SESN2/RAB7A/WIPI2/USP30/HTRA2/ATG13/TSC2/UBQLN1/VPS13C	18
GO:0006900	vesicle budding from membrane	32/2824	101/18493	2.58938908737666e-05	0.00143508524034268	0.00127381949141476	SEC24D/SEC24A/FNBP1L/ARFGAP2/ARF1/SNX3/AP3D1/TRAPPC5/SEC13/ANKRD28/AP3B1/PPP6C/TRAPPC9/NAPA/PREB/S100A10/RAB7A/CTSC/LMAN1/TRAPPC2L/DNM2/DNM3/USO1/TMED9/MIA3/GBF1/SAR1B/VAPA/INSIG1/GOLPH3/MCFD2/GOSR2	32
GO:0032259	methylation	84/2824	358/18493	2.59635076648152e-05	0.00143508524034268	0.00127381949141476	BAZ2A/TRMT44/LMNA/PCMT1/METTL23/IWS1/SUV39H2/ZNF335/MBD3/PRMT6/ZNF304/WDR5/MTR/CBLL1/ALKBH8/PWP1/LCMT1/MRM3/PRDM13/PPM1D/RLF/TET1/BUD23/MTA2/SPOUT1/PRMT7/FAM98B/SATB1/AHCY/PIK3CA/TRIM28/SMYD2/ARID4A/GFI1/FAM173A/AUTS2/TET2/EEF1AKMT3/MTO1/RTF1/RBM15/GNMT/TRMT61A/GTPBP3/TGS1/MTRR/EEF2KMT/SETD6/COMT/RNMT/THADA/METTL7A/MECOM/CAMKMT/IRF4/GSTO1/METTL17/THUMPD2/METTL22/METTL21A/ETF1/KMT2D/SNRPD3/PRDM2/D…	84
GO:0022618	ribonucleoprotein complex assembly	68/2824	275/18493	2.60576863563806e-05	0.00143508524034268	0.00127381949141476	SFSWAP/EIF3F/AGO1/DYNC1H1/EIF3B/RRS1/MRPS7/ADAR/ATXN2L/NLE1/RBM5/RBM22/NAF1/MRPL11/CELF1/EIF4H/EIF3A/MRTO4/NIP7/ABT1/PTGES3/PAN3/GEMIN5/DDX1/EIF2A/RPL5/PRMT7/BRIX1/CNOT2/SART1/EIF3H/OGFOD1/GEMIN4/EIF3M/RPF2/RPS15/NCBP1/MRPS2/RUVBL1/C1QBP/TGS1/RPL38/SF3B1/EIF3J/GCFC2/TXNL4A/ATR/RNU6-7/PUM2/RRP7A/RPSA/GEMIN7/MRPL20/POLR2D/TICRR/SNRPD3/PRKAA1/PRPF19/AGO3/SRSF1/CELF6/HSP90AA1/SF3A1/DDX28/NUDT21/RC3H1…	68
GO:0006997	nucleus organization	37/2824	124/18493	2.82834931317778e-05	0.00154350735700057	0.00137005782041205	ANKLE2/LMNA/DYRK3/AKAP8L/FAM118B/NSFL1C/TARDBP/CNEP1R1/TMEM43/SEC13/NUP98/NDEL1/LEMD3/UBXN2A/CHMP1B/TOR1AIP1/NUP54/NUP107/H3F3B/VRK1/CHMP2B/REEP4/SUMO1/UBXN2B/NUP155/WRAP53/NUP205/NDC1/PAFAH1B1/SYNE1/NECTIN2/ATXN7/NUP153/POLR1B/CTDNEP1/USP36/PSME4	37
GO:0009199	ribonucleoside triphosphate metabolic process	70/2824	286/18493	2.85787110738569e-05	0.00154556759077805	0.00137188653822535	COX10/MOCS3/SDHA/CYC1/COX4I1/ATP5F1A/NCOR1/COX7C/NDUFAB1/NDUFS6/ACTN3/GUK1/VCP/ENO3/TPI1/RAB23/ATP5F1B/NDUFB7/ATP5IF1/CTNS/NDUFV3/ATP5F1C/GPHN/ATP1B1/COX5A/GAPDH/HIF1A/AK4/CLPX/SLC25A13/UCK2/ATP5MG/SDHD/NDUFB6/DHTKD1/AK3/NDUFB2/ATP5MC3/MSH2/DNM1L/UQCRC1/HK1/DDIT4/NDUFC2-KCTD14/ATP5F1E/GTPBP1/UCK1/ATP6V1B2/ATP5PB/COX7A2L/ALDOA/GAPDHS/COQ9/FIGNL1/SDHC/OLA1/LDHA/STAT3/PRKAA1/ADPGK/PFKFB2/NDUFS3/UCKL…	70
GO:0000478	endonucleolytic cleavage involved in rRNA processing	8/2824	11/18493	3.12974686824414e-05	0.00166264340266103	0.00147580611523538	RRS1/UTP23/UTP20/RCL1/ABT1/RPS21/NOL9/RPSA	8
GO:0000479	endonucleolytic cleavage of tricistronic rRNA transcript (SSU-rRNA, 5.8S rRNA, LSU-rRNA)	8/2824	11/18493	3.12974686824414e-05	0.00166264340266103	0.00147580611523538	RRS1/UTP23/UTP20/RCL1/ABT1/RPS21/NOL9/RPSA	8
GO:0016570	histone modification	102/2824	456/18493	3.16041380279765e-05	0.00166420737352582	0.00147719433700478	BAZ2A/BRPF1/UBE2N/LMNA/IWS1/SUV39H2/AKAP8L/ZNF335/ING2/MBD3/PRMT6/OTUB1/PPP5C/ZNF304/WDR5/NOC2L/PWP1/SFPQ/KDM5B/USP15/TAF5/TAF6L/RNF40/PRDM13/TADA2B/RLF/BRMS1/HMGA2/TADA1/KANSL2/TET1/RCOR1/MSL1/MTA2/HDAC10/PRMT7/RNF168/SAP30L/UBE2B/EPC2/SATB1/MAP3K7/DTX3L/TRRAP/NIPBL/SUDS3/SMYD2/ARID4A/DR1/SKP1/GFI1/AUTS2/TET2/VRK1/UBR2/RUVBL1/RTF1/KDM5C/WAC/GTF2B/BAP1/JADE2/VEGFA/SETD6/ENY2/CTBP1/MECOM/APBB1/IRF…	102
GO:0009144	purine nucleoside triphosphate metabolic process	70/2824	287/18493	3.22460511460229e-05	0.0016832438698224	0.00149409163296264	COX10/MOCS3/NUDT1/SDHA/CYC1/COX4I1/SAMHD1/ATP5F1A/NCOR1/COX7C/NDUFAB1/NDUFS6/ACTN3/GUK1/VCP/ENO3/TPI1/RAB23/ATP5F1B/NDUFB7/ATP5IF1/CTNS/NDUFV3/ATP5F1C/GPHN/ATP1B1/COX5A/GAPDH/HIF1A/AK4/CLPX/SLC25A13/ATP5MG/SDHD/NDUFB6/DHTKD1/AK3/NDUFB2/ATP5MC3/MSH2/ADK/DNM1L/UQCRC1/HK1/DDIT4/NDUFC2-KCTD14/ATP5F1E/GTPBP1/ATP6V1B2/ATP5PB/COX7A2L/ALDOA/GAPDHS/COQ9/FIGNL1/SDHC/OLA1/LDHA/STAT3/PRKAA1/ADPGK/PFKFB2/NDUF…	70
GO:0010506	regulation of autophagy	73/2824	303/18493	3.4207168095205e-05	0.00177022094892686	0.00157129478128791	TRIM21/PSAP/DAPK1/SH3GLB1/RPTOR/EIF4G2/UVRAG/TPCN2/FYCO1/RB1CC1/ATP5IF1/RRAGA/PIP4K2A/OPTN/NPC1/GAPDH/BCL2L11/CAMKK2/RIPK2/ROCK1/TRIM8/SESN1/HIF1A/AMBRA1/USP10/ATP6V0A2/PIK3CB/SLC38A9/MAP3K7/SESN2/RAB8A/PIK3CA/USP30/EXOC1/LAMTOR2/ATP6V1H/USP33/PLK2/DNM1L/RMC1/ITPR1/WAC/SUPT5H/HTRA2/HSPB1/ATP6V0E2/RRAGC/SNRNP70/MTDH/MTOR/ERN1/RAB5A/PLK3/SNX32/RNF152/ATP6V1B2/SREBF2/PIP4K2C/MUL1/ATP6V0B/ATG13/TSC2/…	73
GO:0044782	cilium organization	88/2824	382/18493	3.50008544786937e-05	0.00179581307209913	0.00159401102448176	PIBF1/CFAP298/DYNC1H1/BBS2/NEDD1/PTPDC1/ICK/CENPJ/TTC21A/FNBP1L/CFAP61/FHDC1/ODF2L/ACTR2/RAB23/NUDCD3/CEP120/EHD1/YWHAG/HAUS2/C5orf30/ACTR3/CEP57/LCA5/FGFR1OP/TTC17/IFT74/NINL/FAM92A/E2F4/UBE2B/DCTN3/RAB3IP/PCM1/HYLS1/RAB8A/CLUAP1/BBS5/SEPT11/TUBG1/CEP97/CEP192/DNM2/CEP162/BBOF1/PLK4/TBC1D7-LOC100130357/LRRC6/KIF3C/RAB11A/DISC1/AKAP9/WDR60/SPAG16/CDK5RAP2/CFAP206/PAFAH1B1/RTTN/SEPT9/CCDC40/NEURL1…	88
GO:0071900	regulation of protein serine/threonine kinase activity	109/2824	496/18493	3.78807205296076e-05	0.00192710140117995	0.00171054600643063	BCCIP/CAB39/MAPKAPK5/ERP29/PDE5A/UBE2N/MAPK14/RPTOR/HGS/ALS2/F2R/UVRAG/TRIB1/IPO7/MAP3K4/DNAJA1/YWHAG/MAP2K3/MAP3K8/LATS2/TSG101/DBF4/CDKN1B/RIPK2/CALM1/IGF1R/ACTB/GTPBP4/CCND2/HYAL2/GADD45A/TP73/TNFAIP3/APC/PIK3CB/CD24/MAP3K7/SESN2/SPRY2/CRK/ERBB2/CDK5RAP1/GTF2H1/LAMTOR2/MAP3K5/PTEN/CALM3/PTPN1/CRKL/MAP3K1/CCNK/MAP3K10/HSPB1/BRAF/HHEX/MAP2K1/HIPK3/ERN1/VEGFA/CCNH/PKIB/UBE2V1/FGFR1/GPS2/ETAA1/TFA…	109
GO:0072655	establishment of protein localization to mitochondrion	39/2824	135/18493	3.91959023485891e-05	0.00197725211595446	0.00175506110295054	SAMM50/SH3GLB1/PDCD5/TIMM29/GRPEL1/DNAJA1/YWHAG/ATP5IF1/BCL2L11/CALM1/PMPCA/TOMM20/AGK/TOMM22/TP73/TIMM50/TFDP2/LMAN1/UBE2L3/CALM3/YWHAQ/ROMO1/HK1/HTRA2/DDIT3/BAP1/SREBF2/VPS11/TIMM23/ATG13/BAG3/PRKAA1/FBXW7/TOMM70/CHCHD4/HSP90AA1/TIMM8B/USP36/TIMM9	39
GO:0072331	signal transduction by p53 class mediator	56/2824	218/18493	4.22632131084979e-05	0.00211236579379543	0.00187499156530374	MYO6/MAPKAPK5/BRPF1/RRS1/PERP/DYRK3/MAPK14/ING2/TRIM24/PRMT6/CD44/WWOX/NOC2L/TBP/TAF5/JMY/CDKN1B/PPM1D/USP10/RPL5/E2F4/PLAGL1/GADD45A/MARCH7/TP73/CNOT2/SESN2/TFDP2/CNOT11/SMYD2/RPF2/HIPK1/MSH2/PLK2/L3MBTL1/DDIT4/DYRK2/TAF4B/RPS7/AEN/RFFL/PCNA/PLK3/PIN1/CASP2/ATR/TFAP4/RBL2/TMEM109/PDK2/ING5/TRIAP1/PIDD1/SNW1/HNRNPK/DDX5	56
GO:0097428	protein maturation by iron-sulfur cluster transfer	9/2824	14/18493	4.29016968107559e-05	0.00211236579379543	0.00187499156530374	LTO1/GLRX3/MAGEF1/ISCA1/CIAO1/NFU1/ISCA2/CIAO2B/MMS19	9
GO:0006446	regulation of translational initiation	26/2824	77/18493	4.29299728207633e-05	0.00211236579379543	0.00187499156530374	EIF3B/DNAJC3/EIF4G2/ATF4/EIF4H/YTHDF3/PPP1CA/DDX1/KHDRBS1/EIF2B5/UHMK1/EIF3H/PPP1R15B/NCK2/CDC123/NCBP1/EIF4EBP2/HSPB1/EIF4EBP1/MTOR/PAIP1/POLR2D/PPP1R15A/EIF2AK2/EIF5B/EIF2AK3	26
GO:0043414	macromolecule methylation	72/2824	300/18493	4.40637957110997e-05	0.0021505281760466	0.00190886550183643	BAZ2A/TRMT44/LMNA/PCMT1/IWS1/SUV39H2/ZNF335/MBD3/PRMT6/ZNF304/WDR5/CBLL1/ALKBH8/PWP1/LCMT1/MRM3/PRDM13/PPM1D/RLF/TET1/BUD23/MTA2/PRMT7/FAM98B/SATB1/PIK3CA/TRIM28/SMYD2/ARID4A/GFI1/AUTS2/TET2/EEF1AKMT3/MTO1/RTF1/RBM15/TRMT61A/GTPBP3/TGS1/MTRR/EEF2KMT/SETD6/RNMT/THADA/MECOM/CAMKMT/IRF4/THUMPD2/METTL22/METTL21A/ETF1/KMT2D/SNRPD3/PRDM2/DNMT1/H2AFY/SETD7/CTCF/BRD4/PRDM16/MRM2/NSUN2/PAX5/RAB6A/ARID4B/W…	72
GO:0006479	protein methylation	47/2824	174/18493	4.48828936298398e-05	0.00215545608367943	0.0019132396425621	LMNA/PCMT1/IWS1/SUV39H2/ZNF335/PRMT6/ZNF304/WDR5/PWP1/LCMT1/PRDM13/RLF/TET1/PRMT7/FAM98B/SATB1/SMYD2/ARID4A/GFI1/AUTS2/TET2/EEF1AKMT3/RTF1/EEF2KMT/SETD6/MECOM/CAMKMT/IRF4/METTL22/METTL21A/ETF1/KMT2D/SNRPD3/PRDM2/DNMT1/H2AFY/SETD7/CTCF/BRD4/PRDM16/PAX5/RAB6A/ARID4B/SNW1/DPY30/PCMTD1/ASH1L	47
GO:0008213	protein alkylation	47/2824	174/18493	4.48828936298398e-05	0.00215545608367943	0.0019132396425621	LMNA/PCMT1/IWS1/SUV39H2/ZNF335/PRMT6/ZNF304/WDR5/PWP1/LCMT1/PRDM13/RLF/TET1/PRMT7/FAM98B/SATB1/SMYD2/ARID4A/GFI1/AUTS2/TET2/EEF1AKMT3/RTF1/EEF2KMT/SETD6/MECOM/CAMKMT/IRF4/METTL22/METTL21A/ETF1/KMT2D/SNRPD3/PRDM2/DNMT1/H2AFY/SETD7/CTCF/BRD4/PRDM16/PAX5/RAB6A/ARID4B/SNW1/DPY30/PCMTD1/ASH1L	47
GO:0031146	SCF-dependent proteasomal ubiquitin-dependent protein catabolic process	17/2824	41/18493	4.83989935804928e-05	0.00230586633701348	0.00204674774857523	FBXL15/FBXL12/RNF7/FBXO9/FBXL3/FBXL4/FBXL8/CUL1/SKP2/STYX/SKP1/FBH1/BTRC/FBXL2/FBXW7/LRRC29/FBXL6	17
GO:0097711	ciliary basal body-plasma membrane docking	30/2824	95/18493	4.89898307205547e-05	0.00231563743161803	0.00205542082973434	DYNC1H1/NEDD1/CENPJ/YWHAG/HAUS2/CEP57/FGFR1OP/NINL/DCTN3/RAB3IP/PCM1/TUBG1/CEP97/CEP192/CEP162/PLK4/RAB11A/AKAP9/CDK5RAP2/PAFAH1B1/TCTN2/DYNC1I2/ODF2/CEP164/SFI1/HSP90AA1/CEP152/HAUS4/TUBA1A/MARK4	30
GO:0042176	regulation of protein catabolic process	86/2824	375/18493	5.06753031344165e-05	0.00237659253684299	0.00210952618804619	UBE3A/ARNTL/GABARAPL2/HERPUD1/YOD1/IDE/PSMD1/USP14/RNF19B/HGS/PSMF1/CST3/SNX3/TRIB1/PRICKLE1/VPS28/VCP/SNX9/UBAC2/ATP5IF1/PSME1/MYLIP/EDEM1/RNF40/SDCBP/CDKN1B/CCAR2/ROCK1/MAGEF1/MYCBP2/UBXN2A/RPL5/MARCH7/TNFAIP3/APC/DYSF/STYX/RNF19A/N4BP1/RAB7A/CTSC/TIMP3/OAZ1/CSNK1A1/PTEN/NRDC/SGTA/PLK2/SUMO1/KEAP1/RPS7/WAC/SNRNP70/PLK3/PIN1/SERPINE2/USP19/PSMC2/CAV1/ADAM9/MAD2L2/PACSIN3/VPS11/BTRC/NDFIP1/SUMO2/…	86
GO:0046034	ATP metabolic process	62/2824	250/18493	5.27550648299628e-05	0.00245495080755246	0.00217907905482882	COX10/SDHA/CYC1/COX4I1/ATP5F1A/NCOR1/COX7C/NDUFAB1/NDUFS6/ACTN3/GUK1/VCP/ENO3/TPI1/ATP5F1B/NDUFB7/ATP5IF1/CTNS/NDUFV3/ATP5F1C/ATP1B1/COX5A/GAPDH/HIF1A/AK4/CLPX/SLC25A13/ATP5MG/SDHD/NDUFB6/DHTKD1/NDUFB2/ATP5MC3/MSH2/DNM1L/UQCRC1/HK1/DDIT4/NDUFC2-KCTD14/ATP5F1E/ATP6V1B2/ATP5PB/COX7A2L/ALDOA/GAPDHS/COQ9/FIGNL1/SDHC/OLA1/LDHA/STAT3/PRKAA1/ADPGK/PFKFB2/NDUFS3/ATP5PD/TGFB1/NUDT5/RHOA/SIRT6/NDUFB1/PDE12	62
GO:0032210	regulation of telomere maintenance via telomerase	20/2824	53/18493	5.44607460675726e-05	0.00250717762681653	0.00222543695642446	MAPKAPK5/CCT5/TNKS/TENT4B/CCT7/MAP3K4/NAF1/XRN1/CCT2/CCT8/NAT10/TNKS2/PKIB/ATR/ACD/DCP2/HMBOX1/HNRNPU/PINX1/PNKP	20
GO:0031396	regulation of protein ubiquitination	51/2824	195/18493	5.51224194714977e-05	0.00250717762681653	0.00222543695642446	UBE3A/UBE2D1/HERPUD1/UBE2N/FEM1B/OTUB1/PRICKLE1/VPS28/ARRDC4/DNAJA1/SENP2/WDR48/WFS1/RNF40/RIPK2/GTPBP4/UBXN2A/RPL5/MARCH7/TNFAIP3/DCUN1D5/FEM1A/DYSF/SKP2/CDC14B/DTX3L/MASTL/N4BP1/UBE2L3/PTEN/RPS7/MTOR/TBC1D7-LOC100130357/PIN1/GPS2/CAV1/U2AF2/MAD2L2/NDFIP1/CDK9/UBXN1/UBR5/IVNS1ABP/FBXW7/HSP90AA1/PINX1/DERL1/UBQLN1/GLMN/CENPX/MAPK9	51
GO:0006278	RNA-dependent DNA biosynthetic process	26/2824	78/18493	5.51303426186542e-05	0.00250717762681653	0.00222543695642446	TERF2IP/MAPKAPK5/CCT5/TNKS/TENT4B/CCT7/MAP3K4/NAF1/XRN1/CCT2/CCT8/PTGES3/NAT10/TNKS2/WRAP53/PKIB/RFC1/ATR/ACD/NHP2/DCP2/HMBOX1/HNRNPU/HSP90AA1/PINX1/PNKP	26
GO:0008033	tRNA processing	36/2824	123/18493	5.65866499992759e-05	0.00255405759357634	0.00226704885078223	TRMT44/TRUB1/MOCS3/AARS2/DUS4L/USP14/ELAC2/ELP5/ALKBH8/TRMU/LSM6/TRIT1/DDX1/CTU2/DUS2/RPP38/CDK5RAP1/RTCB/NAT10/MTO1/RTRAF/SARS/SEPHS2/TRMT61A/GTPBP3/QTRT1/THADA/THUMPD2/MTFMT/TSEN54/KARS/TYW5/NSUN2/WDR4/ANKRD16/PUS10	36
GO:0006470	protein dephosphorylation	75/2824	318/18493	5.7291904372161e-05	0.00256659180556778	0.00227817454777595	PPM1G/ANKLE2/BOD1/CDC14A/CTDSP2/PTPDC1/PPP2R5A/PTP4A1/MINPP1/PPP5C/PLPP1/UBLCP1/CNEP1R1/SSH3/PPP1R7/DLC1/PLPP3/PPM1B/RPRD1B/PPM1D/ROCK1/CALM1/MTMR14/DUSP11/PPP1CA/PPP6C/PGAM5/RPRD1A/MTMR2/CDC14B/STYX/PPP1CB/MASTL/TIMM50/PPP1R15B/MTMR6/CTTNBP2NL/PTEN/RPAP2/CALM3/LMTK2/PPP1R16B/PTPN1/PTPRM/SWAP70/PTPN14/CTDSPL2/MTOR/PPP2R1B/PPP2R2D/PIN1/PTPN18/ITGA1/PTPN9/DUSP3/DUSP4/DUSP23/BTRC/PPP1CC/PPP1R15A/EIF…	75
GO:0090501	RNA phosphodiester bond hydrolysis	42/2824	152/18493	6.3426522260167e-05	0.00280110189561828	0.00248633188592015	AGO1/RRS1/UTP23/SAMHD1/EXOSC3/UTP20/ELAC2/XRN1/DIS3L2/XRN2/RCL1/ABT1/PAN3/CNOT2/ERI1/RPS21/RPP38/ERI3/MRPL44/NOB1/RNASEK/RNASE4/NCBP1/EXOSC8/ERN1/ENDOV/SND1/NOL9/RPSA/FIP1L1/NHP2/CPSF2/RNASET2/DCP2/CPSF3/TSEN54/AGO3/NUDT21/ANG/EXOSC1/EXOSC5/PDE12	42
GO:1903320	regulation of protein modification by small protein conjugation or removal	56/2824	221/18493	6.34599130108423e-05	0.00280110189561828	0.00248633188592015	UBE3A/UBE2D1/HERPUD1/TRIM21/UBE2N/FEM1B/OTUB1/PRICKLE1/VPS28/ARRDC4/VCP/DNAJA1/SENP2/WDR48/WFS1/RNF40/RIPK2/GTPBP4/UBXN2A/RPL5/MARCH7/TNFAIP3/DCUN1D5/FEM1A/DYSF/SKP2/CDC14B/DTX3L/MASTL/N4BP1/UBE2L3/PTEN/PIAS4/RPS7/MTOR/TBC1D7-LOC100130357/PIN1/GPS2/CAV1/U2AF2/MAD2L2/MUL1/NDFIP1/CDK9/UBXN1/PIAS1/UBR5/IVNS1ABP/FBXW7/HSP90AA1/PINX1/DERL1/UBQLN1/GLMN/CENPX/MAPK9	56
GO:0016569	covalent chromatin modification	103/2824	470/18493	6.86547655479345e-05	0.00300828144222081	0.0026702299132051	BAZ2A/BRPF1/UBE2N/LMNA/IWS1/SUV39H2/AKAP8L/ZNF335/ING2/MBD3/PRMT6/OTUB1/PPP5C/ZNF304/WDR5/NOC2L/PWP1/SFPQ/KDM5B/USP15/TAF5/TAF6L/RNF40/PRDM13/TADA2B/RLF/BRMS1/HMGA2/TADA1/KANSL2/TET1/RCOR1/MSL1/MTA2/HDAC10/PRMT7/RNF168/SAP30L/UBE2B/EPC2/SATB1/MAP3K7/DTX3L/TRRAP/NIPBL/SUDS3/TRIM28/SMYD2/ARID4A/DR1/SKP1/GFI1/AUTS2/TET2/VRK1/UBR2/RUVBL1/RTF1/KDM5C/WAC/GTF2B/BAP1/JADE2/VEGFA/SETD6/ENY2/CTBP1/MECOM/AP…	103
GO:0006984	ER-nucleus signaling pathway	18/2824	46/18493	7.30821800508185e-05	0.0031790748322106	0.00282183062865937	HERPUD1/CALR/TMEM33/ATF4/WFS1/BCL2L11/EIF2A/SCAP/PPP1R15B/NCK2/PTPN1/DDIT3/PPP1R15A/INSIG1/EIF2AK3/FBXW7/XBP1/TMCO1	18
GO:0070125	mitochondrial translational elongation	28/2824	88/18493	7.43061790180686e-05	0.00320906469529112	0.00284845042173013	MRPS7/TSFM/MRPS30/MRPS35/GADD45GIP1/MRPL11/MRPL40/OXA1L/MRPS5/MRPL18/MRPL44/MRPL17/MRPL16/MRPS15/CHCHD1/MRPS25/MRPL37/MRPL52/MRPS2/MRPL3/MRPS14/MRPL19/MRPL20/MRPL39/MRPL49/MRPS26/MRPL2/MRPS11	28
GO:1903008	organelle disassembly	30/2824	97/18493	7.55156321905454e-05	0.00323800242885603	0.00287413631690632	GABARAPL2/DYRK3/SQSTM1/VCP/RB1CC1/ATP5IF1/OPTN/CAMKK2/HIF1A/AMBRA1/KLC1/ATG14/MTIF3/WIPI2/USP30/VRK1/DNM1L/HTRA2/PLK3/SREBF2/MUL1/GBF1/ATG13/TSC2/MAP1LC3A/KIF5B/BNIP3/FBXW7/USP36/VPS13C	30
GO:0090305	nucleic acid phosphodiester bond hydrolysis	70/2824	295/18493	8.14702399697143e-05	0.00339421012322715	0.00301279038441758	ERCC3/AGO1/ERCC5/RRS1/HSF1/REXO1/UTP23/SAMHD1/EXOSC3/UTP20/DFFB/C11orf80/ELAC2/XRN1/DIS3L2/XRN2/APAF1/RCL1/ABT1/PAN3/EME2/DDX1/CHD1L/CNOT2/CUL4A/ERI1/RPS21/YBEY/RPP38/ERI3/MRPL44/NOB1/GTF2H1/RNASEK/RNASE4/MUS81/NCBP1/EXOSC8/AEN/GEN1/PCNA/FBH1/ENDOD1/ERN1/ENDOV/REXO4/RFC1/SND1/NOL9/RFC3/RPSA/FIP1L1/NHP2/CPSF2/RNASET2/DCP2/CPSF3/REXO5/TSEN54/AGO3/UBC/NUDT21/ANG/PNKP/EXOSC1/TDP2/EXOSC5/HARBI1/NTHL1/…	70
GO:0009301	snRNA transcription	24/2824	71/18493	8.18201624402447e-05	0.00339421012322715	0.00301279038441758	INTS1/POLR2B/TBP/TAF5/RPRD1B/ELL/RPRD1A/POU2F1/SNAPC3/PHAX/RPAP2/ICE1/INTS8/NCBP1/CCNK/GTF2B/INTS10/CCNT2/POLR2D/GTF2E2/CDK9/POLR2C/SNAPC4/INTS9	24
GO:0042795	snRNA transcription by RNA polymerase II	24/2824	71/18493	8.18201624402447e-05	0.00339421012322715	0.00301279038441758	INTS1/POLR2B/TBP/TAF5/RPRD1B/ELL/RPRD1A/POU2F1/SNAPC3/PHAX/RPAP2/ICE1/INTS8/NCBP1/CCNK/GTF2B/INTS10/CCNT2/POLR2D/GTF2E2/CDK9/POLR2C/SNAPC4/INTS9	24
GO:0036507	protein demannosylation	11/2824	21/18493	8.19857517687717e-05	0.00339421012322715	0.00301279038441758	UGGT1/MAN1A1/EDEM1/MAN1C1/EDEM3/UGGT2/MAN1A2/SEL1L/SYVN1/MARCH6/OS9	11
GO:0036508	protein alpha-1,2-demannosylation	11/2824	21/18493	8.19857517687717e-05	0.00339421012322715	0.00301279038441758	UGGT1/MAN1A1/EDEM1/MAN1C1/EDEM3/UGGT2/MAN1A2/SEL1L/SYVN1/MARCH6/OS9	11
GO:0009205	purine ribonucleoside triphosphate metabolic process	67/2824	280/18493	8.76452639280106e-05	0.00360366109150581	0.00319870458546207	COX10/MOCS3/SDHA/CYC1/COX4I1/ATP5F1A/NCOR1/COX7C/NDUFAB1/NDUFS6/ACTN3/GUK1/VCP/ENO3/TPI1/RAB23/ATP5F1B/NDUFB7/ATP5IF1/CTNS/NDUFV3/ATP5F1C/GPHN/ATP1B1/COX5A/GAPDH/HIF1A/AK4/CLPX/SLC25A13/ATP5MG/SDHD/NDUFB6/DHTKD1/AK3/NDUFB2/ATP5MC3/MSH2/DNM1L/UQCRC1/HK1/DDIT4/NDUFC2-KCTD14/ATP5F1E/GTPBP1/ATP6V1B2/ATP5PB/COX7A2L/ALDOA/GAPDHS/COQ9/FIGNL1/SDHC/OLA1/LDHA/STAT3/PRKAA1/ADPGK/PFKFB2/NDUFS3/ATP5PD/TGFB1/N…	67
GO:1990542	mitochondrial transmembrane transport	28/2824	89/18493	9.27942917233354e-05	0.00375726939180596	0.00333505136227005	MRS2/CYC1/ATP5F1A/TIMM29/GRPEL1/ATP5F1B/ATP5F1C/TOMM20/AGK/SLC25A13/MRPL18/ATP5MG/CPT2/TIMM50/SLC25A38/SLC25A37/ROMO1/SLC25A29/ATP5F1E/CPT1A/ATP5PB/TIMM23/SLC25A1/MCUB/MPC1/ATP5PD/CHCHD4/TIMM9	28
GO:1904292	regulation of ERAD pathway	13/2824	28/18493	9.28686238264949e-05	0.00375726939180596	0.00333505136227005	HERPUD1/YOD1/USP14/UBAC2/EDEM1/SGTA/USP19/CAV1/OS9/UBXN1/UBE2G2/UBQLN1/SVIP	13
GO:0050821	protein stabilization	45/2824	169/18493	9.32588937829565e-05	0.00375726939180596	0.00333505136227005	CCT5/NAA16/COG3/CALR/TBRG1/PIK3R1/CCT7/CCT2/NCLN/STX12/PLPP3/HIP1/PFN2/ATP1B1/WFS1/GAPDH/CCT8/GTPBP4/PTGES3/RPL5/MARCH7/UBE2B/SMO/USP33/PTEN/SEL1L/SUMO1/GOLGA7/RPS7/SYVN1/RASSF2/PIN1/USP19/CCNH/MUL1/BAG3/STK3/PEX6/SAXO1/FBXW7/P3H1/PDCD10/HSP90AA1/COG7/USP36	45
GO:0009167	purine ribonucleoside monophosphate metabolic process	68/2824	286/18493	9.58247679880733e-05	0.00383490721488269	0.00340396474074124	COX10/SDHA/CYC1/COX4I1/ATP5F1A/NCOR1/COX7C/NDUFAB1/NDUFS6/ACTN3/GUK1/VCP/ENO3/TPI1/ATP5F1B/NDUFB7/ATP5IF1/CTNS/NDUFV3/ATP5F1C/ATP1B1/COX5A/GAPDH/HIF1A/AK4/CLPX/SLC25A13/ATP5MG/SDHD/NDUFB6/DHTKD1/AK3/ATIC/NDUFB2/ATP5MC3/MSH2/ADK/DNM1L/UQCRC1/HK1/DDIT4/NDUFC2-KCTD14/ATP5F1E/MAGI3/GMPS/ATP6V1B2/ATP5PB/COX7A2L/ALDOA/GAPDHS/COQ9/FIGNL1/SDHC/OLA1/NUDT4/LDHA/STAT3/PRKAA1/ADPGK/PFKFB2/NDUFS3/ATP5PD/TGFB1…	68
GO:0043487	regulation of RNA stability	36/2824	126/18493	9.79688404062185e-05	0.00389474800634788	0.00345708100478409	GIGYF2/NUP214/EXOSC3/YBX3/MAPK14/SERBP1/TARDBP/NAF1/XRN1/HNRNPM/AXIN2/YTHDF3/SYNCRIP/MYD88/IGF2BP2/PLEKHN1/EXOSC8/HSPB1/MTOR/VIM/ZFP36L1/PUM2/PAIP1/DCP2/MYEF2/HNRNPU/UBC/TNFRSF1B/CPEB3/ELAVL1/PCID2/EXOSC1/RC3H1/FASTKD3/EXOSC5/PDE12	36
GO:1903829	positive regulation of cellular protein localization	74/2824	318/18493	0.000100949805589036	0.00398685317730908	0.00353883598262949	CCT5/VAMP2/SH3GLB1/MAPK14/PIK3R1/RBM22/RIPOR1/PDCD5/VPS28/SQSTM1/CCT7/NUTF2/MAVS/CCT2/YWHAG/TSG101/EDEM1/CCT8/TRIM8/HYAL2/RER1/XPO4/GLI3/CNST/TP73/APC/PCM1/SESN2/ARF6/DTX3L/ERBB2/TFDP2/NIPBL/OAZ1/TRIM28/ITGA3/GPD1L/SMO/UBE2L3/ANP32B/YWHAQ/ICE1/ANK3/SLC35D3/HTRA2/CTDSPL2/WRAP53/MIEF2/PLK3/BAP1/PRR5L/RAB11A/SREBF2/EPB41/PTPN9/SAR1B/VPS11/ATG13/BAG3/UBR5/NMD3/PRKAA1/CROCC/KIF5B/EIF2AK3/FBXW7/PRKCH/P…	74
GO:0007006	mitochondrial membrane organization	37/2824	131/18493	0.000102809415856377	0.00403375766918843	0.00358046964612988	DNAJC11/SAMM50/SPG7/ATP5F1A/BAK1/PDCD5/TIMM29/ATP5F1B/YWHAG/ATP5IF1/ATP5F1C/BCL2L11/CALM1/TOMM20/AGK/TOMM22/TP73/ATP5MG/TIMM50/TFDP2/DYNLT1/CHCHD3/ATP5MC3/CALM3/YWHAQ/ROMO1/ATP5F1E/ATP5PB/MUL1/STAT3/BNIP3/IMMT/TMEM11/ATP5PD/HSP90AA1/C19orf70/TIMM9	37
GO:0009126	purine nucleoside monophosphate metabolic process	68/2824	287/18493	0.000107157876694115	0.00417706969996606	0.00370767718267677	COX10/SDHA/CYC1/COX4I1/ATP5F1A/NCOR1/COX7C/NDUFAB1/NDUFS6/ACTN3/GUK1/VCP/ENO3/TPI1/ATP5F1B/NDUFB7/ATP5IF1/CTNS/NDUFV3/ATP5F1C/ATP1B1/COX5A/GAPDH/HIF1A/AK4/CLPX/SLC25A13/ATP5MG/SDHD/NDUFB6/DHTKD1/AK3/ATIC/NDUFB2/ATP5MC3/MSH2/ADK/DNM1L/UQCRC1/HK1/DDIT4/NDUFC2-KCTD14/ATP5F1E/MAGI3/GMPS/ATP6V1B2/ATP5PB/COX7A2L/ALDOA/GAPDHS/COQ9/FIGNL1/SDHC/OLA1/NUDT4/LDHA/STAT3/PRKAA1/ADPGK/PFKFB2/NDUFS3/ATP5PD/TGFB1…	68
GO:0031123	RNA 3'-end processing	40/2824	146/18493	0.000114630342288452	0.00443952222424242	0.00394063696206548	INTS1/HSF1/TUT4/EXOSC3/ELAC2/TENT4B/SUPV3L1/TUT7/SCAF8/CDC40/RNF40/WDR33/ERI1/RPS21/ERI3/ZNF473/INTS8/NCBP1/EXOSC8/THOC6/SUPT5H/ZFP36L1/U2AF2/RPSA/FIP1L1/CPSF2/DHX38/POLR2D/CDK9/CPSF3/SRSF4/SLBP/SSU72/EIF4A3/SRSF1/SRSF2/CPEB3/NUDT21/VIRMA/EXOSC5	40
GO:0018279	protein N-linked glycosylation via asparagine	12/2824	25/18493	0.000116075180996836	0.004466662253359	0.0039647271673818	RPN1/UGGT1/VCP/OST4/STT3B/UGGT2/FUT8/ST6GAL1/DDOST/SYVN1/OSTC/UBE2G2	12
GO:0045862	positive regulation of proteolysis	80/2824	352/18493	0.000124850555814378	0.00477374450034211	0.00423730146518526	BCL2L13/HERPUD1/HSF1/DAPK1/F3/FADD/PERP/RNF19B/AKIRIN2/MAPK14/BAK1/NKX3-1/F2R/MTCH1/TRIB1/PRICKLE1/PDCD5/ARL6IP5/VCP/SNX9/MBP/FAS/ACER2/ATP5IF1/PSME1/WDR48/DLC1/HIP1/APAF1/EDEM1/RNF40/SOX7/BCL2L11/PDCD2/RIPK2/MAGEF1/CLPX/PRELID1/VSIR/MYH9/RNF19A/CTSC/MAP3K5/CSNK1A1/ANP32B/PTEN/NRDC/SGTA/PLK2/SUMO1/KEAP1/HTRA2/PCOLCE2/PLK3/PSMC2/TFAP4/CAV1/ADAM9/MUL1/PACSIN3/BTRC/SUMO2/LYN/PIAS1/STAT3/REST/ASPH/EI…	80
GO:0043488	regulation of mRNA stability	34/2824	118/18493	0.000126010400256358	0.00478759767556276	0.00424959790871208	GIGYF2/NUP214/EXOSC3/YBX3/MAPK14/SERBP1/TARDBP/XRN1/HNRNPM/AXIN2/YTHDF3/SYNCRIP/MYD88/IGF2BP2/PLEKHN1/EXOSC8/HSPB1/MTOR/VIM/ZFP36L1/PUM2/PAIP1/DCP2/MYEF2/HNRNPU/UBC/CPEB3/ELAVL1/PCID2/EXOSC1/RC3H1/FASTKD3/EXOSC5/PDE12	34
GO:0009451	RNA modification	42/2824	157/18493	0.000140318082954797	0.0052952770440641	0.0047002274997681	TRMT44/TRUB1/MOCS3/AARS2/DUS4L/ADAR/ELP5/CBLL1/NAF1/ALKBH8/MRM3/TRMU/TRIT1/BUD23/CTU2/DUS2/CDK5RAP1/ALKBH5/NAT10/MTO1/SEPHS2/RBM15/TRMT61A/GTPBP3/RPUSD2/TGS1/ALKBH3/RNMT/NHP2/QTRT1/THADA/THUMPD2/MTFMT/MRM2/TYW5/NSUN2/TRUB2/WDR4/ANKRD16/VIRMA/TSR3/PUS10	42
GO:0006400	tRNA modification	26/2824	82/18493	0.000141136819431993	0.0052952770440641	0.0047002274997681	TRMT44/TRUB1/MOCS3/AARS2/DUS4L/ELP5/ALKBH8/TRMU/TRIT1/CTU2/DUS2/CDK5RAP1/NAT10/MTO1/SEPHS2/TRMT61A/GTPBP3/QTRT1/THADA/THUMPD2/MTFMT/TYW5/NSUN2/WDR4/ANKRD16/PUS10	26
GO:0000956	nuclear-transcribed mRNA catabolic process	52/2824	207/18493	0.000143958892241965	0.00533555340339251	0.00473597785808374	RPL18A/AGO1/RPS15A/TUT4/EXOSC3/RPL27A/TENT4B/RPS12/TUT7/XRN1/DIS3L2/RPLP1/RPL22/RPLP2/LSM6/MRTO4/PAN3/RPL5/RPL28/CNOT2/RPS21/CNOT11/RPS15/RPL37A/NCBP1/RPL13/RPS7/RPL31/EXOSC8/RPL38/RPL14/RPL30/ZFP36L1/RPSA/DCP2/POLR2D/ETF1/RPL15/EIF4A3/RPS29/HBS1L/RPL36/PPP2CA/CPEB3/PCID2/EXOSC1/RC3H1/RPL35/DDX5/RPS16/EXOSC5/PDE12	52
GO:0030970	retrograde protein transport, ER to cytosol	13/2824	29/18493	0.000144876762410958	0.00533555340339251	0.00473597785808374	HERPUD1/YOD1/VCP/UBAC2/SEC61B/EDEM1/HM13/SEL1L/SYVN1/OS9/UBE2G2/DERL1/SVIP	13
GO:1903513	endoplasmic reticulum to cytosol transport	13/2824	29/18493	0.000144876762410958	0.00533555340339251	0.00473597785808374	HERPUD1/YOD1/VCP/UBAC2/SEC61B/EDEM1/HM13/SEL1L/SYVN1/OS9/UBE2G2/DERL1/SVIP	13
GO:0070816	phosphorylation of RNA polymerase II C-terminal domain	7/2824	10/18493	0.000150479753484828	0.00550810951322817	0.00488914321014248	ERCC3/CDK13/PPIL4/GTF2H1/CCNK/CDK9/BRD4	7
GO:0010508	positive regulation of autophagy	32/2824	110/18493	0.000161553622693142	0.00587761452743595	0.00521712560173961	TRIM21/DAPK1/SH3GLB1/UVRAG/FYCO1/ATP5IF1/PIP4K2A/OPTN/BCL2L11/CAMKK2/RIPK2/ROCK1/TRIM8/SESN1/HIF1A/AMBRA1/PIK3CB/MAP3K7/SESN2/PLK2/WAC/SUPT5H/MTDH/PLK3/RNF152/PIP4K2C/MUL1/TSC2/PRKAA1/BNIP3/SVIP/VPS13C	32
GO:0046599	regulation of centriole replication	10/2824	19/18493	0.000165732017922819	0.00598948105685893	0.00531642128230971	CENPJ/CEP120/SPICE1/MDM1/PLK2/PLK4/CDK5RAP2/CEP295/RBM14/TRIM37	10
GO:0000462	maturation of SSU-rRNA from tricistronic rRNA transcript (SSU-rRNA, 5.8S rRNA, LSU-rRNA)	14/2824	33/18493	0.000166623910793843	0.00598948105685893	0.00531642128230971	RRS1/TBL3/UTP23/UTP20/RCL1/ABT1/RPS21/RPSA/BTRC/DHX37/UTP3/TSR1/MRPS11/RPS16	14
GO:0006415	translational termination	30/2824	101/18493	0.000170144687203354	0.00607963426953412	0.00539644365052241	MRPS7/MRPS30/MRPS35/GADD45GIP1/MRPL11/MRPL40/OXA1L/MRPS5/APEH/MRPL18/MRPL44/MRPL17/MRPL16/OGFOD1/MRPS15/CHCHD1/MRPS25/MRPL37/MRPL52/MRPS2/MRPL3/MRPS14/MRPL19/MRPL20/MRPL39/MRPL49/ETF1/MRPS26/MRPL2/MRPS11	30
GO:0010833	telomere maintenance via telomere lengthening	26/2824	83/18493	0.000176008712130531	0.00625195443147678	0.00554939956901119	TERF2IP/MAPKAPK5/CCT5/TNKS/TENT4B/CCT7/MAP3K4/NAF1/XRN1/CCT2/CCT8/PTGES3/NAT10/TNKS2/WRAP53/PKIB/RFC1/ATR/ACD/NHP2/DCP2/HMBOX1/HNRNPU/HSP90AA1/PINX1/PNKP	26
GO:0007030	Golgi organization	39/2824	144/18493	0.000180464254980606	0.0063725113096975	0.00565640903227136	COG3/TRAPPC11/FHDC1/NSFL1C/HACE1/DYM/LMAN2/HIKESHI/STX16/OPTN/RINT1/STX17/UBXN2A/PI4K2B/GORASP2/ARHGEF7/LMAN1/ATL3/CSNK1A1/CLASP2/VRK1/VTI1A/DNM2/USO1/MAP2K1/UBXN2B/RAB2A/PLK3/TMED9/AKAP9/SYNE1/GBF1/TANGO2/GOLPH3/GOLGA8A/PDCD10/TMED7/GAK/COG7	39
GO:1904293	negative regulation of ERAD pathway	8/2824	13/18493	0.000182877358311718	0.00641995778915346	0.00569852377823278	YOD1/USP14/UBAC2/SGTA/OS9/UBXN1/UBE2G2/SVIP	8
GO:0018196	peptidyl-asparagine modification	12/2824	26/18493	0.000185704705464432	0.0064813101564127	0.00575298175679898	RPN1/UGGT1/VCP/OST4/STT3B/UGGT2/FUT8/ST6GAL1/DDOST/SYVN1/OSTC/UBE2G2	12
GO:0018022	peptidyl-lysine methylation	35/2824	125/18493	0.000188013995034221	0.00652397694907761	0.00579085392676134	LMNA/IWS1/SUV39H2/ZNF335/PRMT6/ZNF304/WDR5/PWP1/RLF/SMYD2/ARID4A/GFI1/AUTS2/TET2/EEF1AKMT3/RTF1/EEF2KMT/SETD6/MECOM/CAMKMT/IRF4/METTL22/METTL21A/KMT2D/PRDM2/DNMT1/H2AFY/SETD7/BRD4/PRDM16/PAX5/ARID4B/SNW1/DPY30/ASH1L	35
GO:0032527	protein exit from endoplasmic reticulum	17/2824	45/18493	0.000191460143434444	0.00660537494848831	0.00586310493687329	HERPUD1/YOD1/VCP/UBAC2/SEC61B/EDEM1/HM13/PREB/SEL1L/SLC35D3/SYVN1/SAR1B/INSIG1/OS9/UBE2G2/DERL1/SVIP	17
GO:0043624	cellular protein complex disassembly	52/2824	210/18493	0.000211519522641836	0.00725572396810822	0.00644037187135622	TWF1/MRPS7/MRPS30/MRPS35/EPS8/GADD45GIP1/MRPL11/MRPL40/TRIOBP/OXA1L/MRPS5/CAPZB/APEH/MRPL18/APC/NAPA/HDGFL3/MRPL44/MRPL17/MRPL16/OGFOD1/MRPS15/CHCHD1/CFL2/MRPS25/SPTAN1/CLASP2/MRPL37/MRPL52/MRPS2/WASHC2C/SWAP70/SH3GL1/PLEKHH2/MRPL3/MRPS14/MRPL19/TMOD1/MICAL3/MRPL20/ADD3/MRPL39/MRPL49/APC2/DSTN/ETF1/ASPH/MRPS26/GAK/MRPL2/CFL1/MRPS11	52
GO:0051052	regulation of DNA metabolic process	90/2824	412/18493	0.000214891555494398	0.00732951140700493	0.0065058675473244	ERCC3/TERF2IP/MAPKAPK5/CCT5/GMNN/TNKS/SLF2/UBE2N/HSF1/EXOSC3/SPIDR/MBD3/OTUB1/TENT4B/TFRC/ZNF304/CCT7/MAP3K4/NAF1/ACTR2/XRN1/ATF1/CCT2/SENP2/DBF4/APAF1/RBBP6/AXIN2/RLF/HMGA2/KCTD13/CCT8/DSCC1/USP1/ESCO1/GTPBP4/TET1/CHTF18/PTGES3/MAGEF1/SH2B1/RNF168/UBE2B/CUL4A/DTX3L/PIK3CA/KLF4/JUN/TRIM28/SMCHD1/MSH2/NAT10/TNKS2/PCNA/FBH1/WRAP53/PKIB/UBE2V1/FGFR1/ATR/ACD/RFC3/MAD2L2/CYREN/ESCO2/DCP2/APBB1/NDFIP1/…	90
GO:0006368	transcription elongation from RNA polymerase II promoter	26/2824	84/18493	0.000218327222564511	0.00740462326019637	0.00657253880833513	ERCC3/CDK13/POLR2B/IWS1/ELL/ELOA/EAF1/MLLT3/RNF168/GTF2H1/NCBP1/RTF1/CCNK/SUPT5H/CCNH/ENY2/CCNT2/MNAT1/POLR2D/CDK9/HNRNPU/ELOB/POLR2C/AFF4/BRD4/PCID2	26
GO:1902235	regulation of endoplasmic reticulum stress-induced intrinsic apoptotic signaling pathway	13/2824	30/18493	0.000220089635807248	0.00742238716615132	0.00658830651955741	ERP29/HERPUD1/WFS1/SERINC3/BCL2L11/NCK2/PTPN1/SYVN1/DDIT3/EIF2AK3/XBP1/TXNDC12/TMBIM6	13
GO:2001252	positive regulation of chromosome organization	43/2824	165/18493	0.000221323888512591	0.00742238716615132	0.00658830651955741	MAPKAPK5/CCT5/TNKS/SLF2/UBE2N/LMNA/AKAP8L/ING2/ZNF304/CCT7/MAP3K4/NAF1/SFPQ/CCT2/RNF40/TADA2B/CCT8/TET1/RB1/NIPBL/TRIM28/AUTS2/TNKS2/RTF1/VEGFA/PKIB/ATR/ACD/CTBP1/ANAPC4/HMBOX1/CDK9/HNRNPU/C6orf89/DNMT1/H2AFY/BRD4/AKAP8/SNW1/TGFB1/PNKP/ANAPC5/SIRT6	43
GO:0006354	DNA-templated transcription, elongation	29/2824	98/18493	0.000232684810575095	0.00771716529216739	0.00684995935522613	ERCC3/CDK13/TSFM/POLR2B/IWS1/ELL/CCAR2/ELOA/EAF1/MLLT3/RNF168/GTF2H1/NCBP1/RTF1/CCNK/SUPT5H/CCNH/ENY2/CCNT2/ZNF326/MNAT1/POLR2D/CDK9/HNRNPU/ELOB/POLR2C/AFF4/BRD4/PCID2	29
GO:0006626	protein targeting to mitochondrion	29/2824	98/18493	0.000232684810575095	0.00771716529216739	0.00684995935522613	SAMM50/SH3GLB1/PDCD5/TIMM29/GRPEL1/ATP5IF1/PMPCA/TOMM20/AGK/TOMM22/TIMM50/LMAN1/UBE2L3/ROMO1/HTRA2/BAP1/SREBF2/VPS11/TIMM23/ATG13/BAG3/PRKAA1/FBXW7/TOMM70/CHCHD4/HSP90AA1/TIMM8B/USP36/TIMM9	29
GO:1901990	regulation of mitotic cell cycle phase transition	83/2824	375/18493	0.000238107610803565	0.00785362630579012	0.00697108574833804	ERCC3/MAD1L1/DYNC1H1/CDC14A/NEDD1/CTDSP2/GIGYF2/CENPJ/RPTOR/TOPBP1/DYNC1LI1/LCMT1/SENP2/CDC23/YWHAG/PSME1/HAUS2/CEP57/CDKN1B/FGFR1OP/RINT1/HMGA2/CCND2/RB1/NINL/E2F4/PLAGL1/GADD45A/CUL1/NAE1/DCTN3/APC/MIIP/CNOT2/CUL4A/PCM1/CDC14B/KLF4/TFDP2/CNOT11/SKP1/ZFYVE19/PTEN/TUBG1/PLK2/CEP192/IK/GEN1/PCNA/PLK4/PLK3/CASP2/ZFP36L1/RAB11A/TFAP4/RBL2/ADAMTS1/AKAP9/CDK5RAP2/MAD2L2/PAFAH1B1/CCND3/ID2/ANAPC4/TICRR…	83
GO:0070126	mitochondrial translational termination	27/2824	89/18493	0.000240891095996562	0.00786487219801029	0.00698106789873977	MRPS7/MRPS30/MRPS35/GADD45GIP1/MRPL11/MRPL40/OXA1L/MRPS5/MRPL18/MRPL44/MRPL17/MRPL16/MRPS15/CHCHD1/MRPS25/MRPL37/MRPL52/MRPS2/MRPL3/MRPS14/MRPL19/MRPL20/MRPL39/MRPL49/MRPS26/MRPL2/MRPS11	27
GO:0009060	aerobic respiration	25/2824	80/18493	0.000242548110057646	0.00786487219801029	0.00698106789873977	ACO2/COX10/MDH2/SUCLG1/SDHA/FH/COX4I1/FAHD1/COX7C/ACTN3/VCP/MTFR1L/OXA1L/COX5A/HIF1A/ME3/SDHD/PANK2/DHTKD1/UQCRC1/SDHC/BNIP3/IDH3B/SIRT3/CS	25
GO:0032212	positive regulation of telomere maintenance via telomerase	14/2824	34/18493	0.000243689193541548	0.00786487219801029	0.00698106789873977	MAPKAPK5/CCT5/TNKS/CCT7/MAP3K4/NAF1/CCT2/CCT8/TNKS2/PKIB/ATR/ACD/HMBOX1/PNKP	14
GO:0043001	Golgi to plasma membrane protein transport	14/2824	34/18493	0.000243689193541548	0.00786487219801029	0.00698106789873977	BBS2/VAMP2/OPTN/C16orf70/CNST/VAMP3/RAB10/GOLGA4/GOLGA7/ANK3/RAB31/GOPC/GOLPH3/ARFRP1	14
GO:0006469	negative regulation of protein kinase activity	54/2824	222/18493	0.000261912874662983	0.00840782345776411	0.00746300575031816	GSKIP/ADAR/DNAJC3/RPTOR/DEPTOR/DBNDD2/SH3BP5/TRIB1/IPO7/DNAJA1/YWHAG/LATS2/TSG101/CDKN1B/FGFR1OP/IGF1R/HYAL2/RB1/NF2/GADD45A/TNFAIP3/DUS2/APC/SPRY2/CDK5RAP1/GMFB/RTRAF/PTPN1/HSPB1/HHEX/CBLB/HIPK3/PKIB/ZGPAT/GPS2/TFAP4/CAV1/PKIG/WNK1/ZNF675/QARS/DUSP3/DUSP4/TSC2/DTNBP1/LYN/DUSP6/CHORDC1/H2AFY/TRIB2/PPP2CA/PDCD4/CDKN2A/DUSP18	54
GO:0006360	transcription by RNA polymerase I	21/2824	63/18493	0.000278269754652187	0.00888539009136745	0.00788690648403904	BAZ2A/ERCC3/TAF1C/WDR43/CAVIN1/TWISTNB/PWP1/ATF4/TBP/POLR1C/H2AFY2/DHX33/ERBB2/GTF2H1/MTOR/NOL11/CCNH/MNAT1/H2AFY/EIF2AK3/POLR1B	21
GO:0060271	cilium assembly	81/2824	366/18493	0.000281999741172329	0.0089568489219973	0.00795033522592218	PIBF1/CFAP298/DYNC1H1/BBS2/NEDD1/PTPDC1/ICK/CENPJ/FNBP1L/FHDC1/ODF2L/ACTR2/RAB23/NUDCD3/CEP120/EHD1/YWHAG/HAUS2/C5orf30/ACTR3/CEP57/FGFR1OP/IFT74/NINL/FAM92A/E2F4/UBE2B/DCTN3/RAB3IP/PCM1/HYLS1/RAB8A/CLUAP1/BBS5/SEPT11/TUBG1/CEP97/CEP192/DNM2/CEP162/BBOF1/PLK4/TBC1D7-LOC100130357/LRRC6/KIF3C/RAB11A/DISC1/AKAP9/WDR60/SPAG16/CDK5RAP2/CFAP206/PAFAH1B1/SEPT9/CCDC40/NEURL1/VDAC3/DNAH7/IFT81/TCTN2/TMEM2…	81
GO:0098780	response to mitochondrial depolarisation	10/2824	20/18493	0.00028617147099123	0.00900506404440592	0.00799313223963155	SQSTM1/ATP5IF1/OPTN/AMBRA1/ATG14/HTRA2/GPS2/MUL1/ATG13/VPS13C	10
GO:0000460	maturation of 5.8S rRNA	12/2824	27/18493	0.000288018040400789	0.00900506404440592	0.00799313223963155	RRS1/EXOSC3/UTP20/RCL1/ABT1/ERI1/RPS21/ERI3/EXOSC8/NOL9/RPSA/URB1	12
GO:0034067	protein localization to Golgi apparatus	12/2824	27/18493	0.000288018040400789	0.00900506404440592	0.00799313223963155	RIPOR1/BICD2/VPS13D/OPTN/PACS1/GBF1/GOLPH3/RAB6A/GAK/COG7/ARFRP1/VPS13C	12
GO:0007033	vacuole organization	41/2824	157/18493	0.000291919319719522	0.00907974961801188	0.00805942512364452	GABARAPL2/SPG11/RAB14/ATG16L1/EMC6/SH3GLB1/MAN2A1/ARF1/NSFL1C/TPCN2/RAB23/RB1CC1/STX12/TMEM165/AKTIP/PIP4K2A/PIK3C2B/STX17/CLN3/AMBRA1/VPS16/UBXN2A/TMEM175/ATG14/TMEM106B/RAB7A/WIPI2/HOOK3/UBXN2B/ARSB/RAB5A/PIP4K2C/VPS41/VPS11/ATG13/LAPTM4B/MAP1LC3A/ABCA1/HOOK2/MFSD8/UBQLN1	41
GO:2000278	regulation of DNA biosynthetic process	30/2824	104/18493	0.000299682673579446	0.00925329680654787	0.00821347018328473	MAPKAPK5/CCT5/TNKS/TENT4B/CCT7/MAP3K4/NAF1/XRN1/CCT2/CCT8/DSCC1/CHTF18/PTGES3/SH2B1/KLF4/NAT10/TNKS2/WRAP53/PKIB/ATR/ACD/RFC3/DCP2/HMBOX1/PARP4/HNRNPU/HSP90AA1/PINX1/PNKP/DNAJC2	30
GO:0034502	protein localization to chromosome	25/2824	81/18493	0.000300581855285163	0.00925329680654787	0.00821347018328473	TERF2IP/CCT5/BOD1/TNKS/SLF2/SPIDR/CCT7/CCT2/MAU2/LRWD1/CCT8/H2AFY2/RB1/NIPBL/MSH2/TNKS2/IK/WRAP53/ATR/ACD/ESCO2/H2AFY/CTCF/WAPL/PINX1	25
GO:0031023	microtubule organizing center organization	36/2824	133/18493	0.000317196647859523	0.00971495651581998	0.00862325151162677	CENPJ/NSFL1C/UVRAG/CEP120/HAUS2/NDEL1/SPICE1/E2F4/GADD45A/PARD6G/PCM1/CHMP1B/MDM1/CLASP2/USP33/PLK2/CHMP2B/CEP192/GEN1/UBXN2B/PLK4/PARD6B/CDK5RAP2/PAFAH1B1/RTTN/CEP295/PDCD6IP/RBM14/ODF2/CROCC/CHORDC1/TRIM37/PPP1R12A/CEP152/HAUS4/MARK4	36
GO:0070646	protein modification by small protein removal	67/2824	292/18493	0.000320041860452735	0.00975234156496329	0.00865643546680066	ABRAXAS2/UBE2D1/EIF3F/SENP5/TRIM21/YOD1/PSMD1/USP14/SPATA2/MINDY3/PSMF1/PSMD13/USP38/OTUB1/SNX3/USP48/VCP/RNF123/USP15/PSMD7/PSMD11/SENP2/PSME1/WDR48/WDR20/TADA2B/USP1/ACTB/HIF1A/TOMM20/USP10/TNFAIP3/PSMD12/APC/SKP2/MAP3K7/ACTR5/TRRAP/USP20/USP30/USP33/PTEN/RUVBL1/KEAP1/ASXL2/MINDY2/COPS3/USP19/BAP1/PSMC2/USP40/ENY2/COPS7B/PSMD6/OTUD1/FOXK2/STAMBPL1/SENP6/UBXN1/PSMD3/ATXN7/UBC/RCE1/PSMB1/USP36/RH…	67
GO:0006623	protein targeting to vacuole	13/2824	31/18493	0.000326359102163273	0.00989461459740468	0.00878272076103396	HGS/SNX16/AP3D1/VPS13D/AP3B1/ZFYVE16/VTI1B/RAB7A/VTI1A/GNPTG/NEDD4/GOSR2/VPS13C	13
GO:0051170	import into nucleus	45/2824	178/18493	0.000334677073055092	0.0100641729723304	0.00893322524455955	ARNTL/LMNA/NUP214/MAPK14/PIK3R1/RBM22/IPO7/PRICKLE1/NUP50/NUTF2/RAB23/MAVS/HTATIP2/SEC61B/HIKESHI/TXNIP/CEP57/NUP98/RANBP2/NCKIPSD/HYAL2/GEMIN5/GLI3/IPO8/KPNA6/GEMIN4/TRIM28/NUP54/NUP107/SMO/CBLB/NUP155/PKIG/GEMIN7/CSE1L/TXN/TNPO3/TSC2/BAG3/UBR5/STAT3/SNRPD3/NUP153/KPNA3/TGFB1	45
GO:0016241	regulation of macroautophagy	41/2824	158/18493	0.000336981303921107	0.0100641729723304	0.00893322524455955	SH3GLB1/RPTOR/UVRAG/FYCO1/RB1CC1/RRAGA/PIP4K2A/OPTN/NPC1/GAPDH/RIPK2/SESN1/HIF1A/ATP6V0A2/SLC38A9/MAP3K7/SESN2/PIK3CA/USP30/EXOC1/LAMTOR2/ATP6V1H/WAC/SUPT5H/HTRA2/ATP6V0E2/RRAGC/MTOR/ERN1/RAB5A/SNX32/ATP6V1B2/PIP4K2C/ATP6V0B/ATG13/TSC2/NEDD4/BNIP3/ATP6V0D1/USP36/VPS13C	41
GO:0090316	positive regulation of intracellular protein transport	41/2824	158/18493	0.000336981303921107	0.0100641729723304	0.00893322524455955	VAMP2/SH3GLB1/MAPK14/PIK3R1/RBM22/RIPOR1/PDCD5/NUTF2/MAVS/EDEM1/HYAL2/XPO4/GLI3/PCM1/ERBB2/OAZ1/TRIM28/SMO/UBE2L3/ANP32B/ICE1/ANK3/SLC35D3/HTRA2/CTDSPL2/MIEF2/PLK3/BAP1/PRR5L/SREBF2/SAR1B/VPS11/ATG13/BAG3/UBR5/PRKAA1/KIF5B/FBXW7/PDCD10/TGFB1/USP36	41
GO:0007098	centrosome cycle	33/2824	119/18493	0.00034304371965463	0.0101442928526441	0.00900434176246689	CENPJ/NSFL1C/UVRAG/CEP120/HAUS2/NDEL1/SPICE1/GADD45A/PARD6G/PCM1/CHMP1B/MDM1/USP33/PLK2/CHMP2B/CEP192/GEN1/UBXN2B/PLK4/PARD6B/CDK5RAP2/RTTN/CEP295/PDCD6IP/RBM14/ODF2/CROCC/CHORDC1/TRIM37/PPP1R12A/CEP152/HAUS4/MARK4	33
GO:0048284	organelle fusion	33/2824	119/18493	0.00034304371965463	0.0101442928526441	0.00900434176246689	VAT1/SPG11/CALR/BAK1/TBC1D4/UVRAG/STX12/STX16/STX17/SNAP47/VPS16/TMEM175/VAMP3/DYSF/VTI1B/RAB8A/RAB7A/USP30/CHCHD3/ANKFY1/CHMP2B/DNM1L/VTI1A/USO1/MUL1/VPS41/VPS11/VPS39/TSNARE1/KIF5B/BNIP3/ANKRD27/GOSR2	33
GO:0140014	mitotic nuclear division	64/2824	277/18493	0.000352630830698818	0.0103766807680637	0.00921061540246345	BCCIP/MAD1L1/ABRAXAS2/PIBF1/CDK13/BOD1/CDC14A/TNKS/SLF2/RRS1/PEBP1/KIF23/AKAP8L/EPS8/NSFL1C/DIS3L2/DYNC1LI1/BORA/LCMT1/ANAPC1/CDC23/MAU2/NDEL1/DSCC1/SPICE1/CCND2/RB1/SH2B1/APC/CDC14B/CHMP1B/TUBGCP3/NIPBL/CLASP2/TUBG1/CEP97/CHMP2B/L3MBTL1/CEP192/IK/GEN1/UBXN2B/PPP2R2D/PIN1/NUSAP1/SMC4/RAB11A/CDK5RAP2/MAD2L2/TUBGCP6/CCND3/ANAPC4/CCNG2/HNRNPU/H2AFY/AKAP8/MZT1/PINX1/WRAP73/PCID2/TGFB1/ANAPC5/RHOA/CCNO	64
GO:0043558	regulation of translational initiation in response to stress	8/2824	14/18493	0.000369511573646333	0.0107782897026194	0.0095670940800932	DNAJC3/ATF4/PPP1CA/PPP1R15B/NCK2/PPP1R15A/EIF2AK2/EIF2AK3	8
GO:0042273	ribosomal large subunit biogenesis	23/2824	73/18493	0.000370765501147115	0.0107782897026194	0.0095670940800932	LTO1/RRS1/NLE1/NOC2L/MRPL11/ZNF622/MRTO4/NIP7/GTPBP4/RPL5/BRIX1/RPF2/RPL38/RPL14/NOL9/NHP2/MALSU1/MRPL20/WDR74/URB1/DDX28/RSL1D1/RPL35	23
GO:0010952	positive regulation of peptidase activity	47/2824	189/18493	0.000374284215254218	0.0107782897026194	0.0095670940800932	BCL2L13/HSF1/DAPK1/F3/FADD/PERP/AKIRIN2/MAPK14/BAK1/NKX3-1/F2R/MTCH1/PDCD5/ARL6IP5/VCP/MBP/FAS/ACER2/PSME1/DLC1/HIP1/APAF1/SOX7/BCL2L11/PDCD2/RIPK2/CLPX/PRELID1/VSIR/MAP3K5/ANP32B/HTRA2/PCOLCE2/TFAP4/CAV1/MUL1/LYN/STAT3/REST/ASPH/EIF2AK3/NEK5/KARS/PIDD1/APOPT1/RHOA/PSME4	47
GO:0022604	regulation of cell morphogenesis	100/2824	474/18493	0.000374657474744571	0.0107782897026194	0.0095670940800932	CALR/ID1/PDLIM5/IFRD1/SEMA4C/UST/MYL12B/EPS8/CD44/CDC42EP4/ARHGEF18/SEMA6C/SEMA4B/ACTR2/P2RY1/ZFYVE27/CXCL12/SSH3/ITSN2/RHOB/EEF2K/DLC1/PLXNA2/TRIOBP/STRIP1/COCH/CAPZB/NDEL1/FITM2/MYCBP2/SS18L1/ZMYM4/ARPC2/NRCAM/FMNL2/BAMBI/MYH9/ANXA7/TTL/WDR36/CRK/ARHGDIA/LZTS3/LRP8/S100A10/ARHGEF7/MYH10/FGD4/GOLGA4/PRAG1/PTEN/DNM1L/WASHC2C/SHTN1/C1QBP/DNM2/CRKL/DNM3/BRAF/STRIP2/MAP2K1/DAG1/CDC42SE2/VEGFA/DPYSL2…	100
GO:0015980	energy derivation by oxidation of organic compounds	62/2824	267/18493	0.000375256129909622	0.0107782897026194	0.0095670940800932	ACO2/COX10/MDH2/SUCLG1/SDHA/GYG1/CYC1/FH/COX4I1/FAHD1/COX7C/PGM2/NDUFAB1/NDUFS6/ACTN3/VCP/NR1D1/AGL/NDUFB7/RB1CC1/NDUFV3/MTFR1L/OXA1L/COX5A/HIF1A/PPP1CA/PRELID1/SLC25A13/PYGL/STBD1/ME3/SDHD/PPP1CB/PYGB/PIK3CA/NDUFB6/PANK2/DHTKD1/NDUFB2/GFPT1/UQCRC1/NDUFC2-KCTD14/DYRK2/GNMT/ETFDH/ACADVL/MTOR/D2HGDH/PHKB/COQ9/PPP1CC/SDHC/BNIP3/NDUFS3/IDH3B/PPP1R2/PRDM16/SIRT3/PASK/FASTKD3/CS/NDUFB1	62
GO:0061025	membrane fusion	39/2824	149/18493	0.000385144745396745	0.0110096376505555	0.00977244461753546	SPG11/CALR/VAMP2/CD9/TBC1D4/NSFL1C/UVRAG/HACE1/STX12/STX16/STX17/SNAP47/HYAL2/VPS16/UBXN2A/TMEM175/VAMP3/DYSF/ANXA7/NAPA/VTI1B/RAB8A/RAB7A/GCA/ANKFY1/CHMP2B/DNM1L/VTI1A/USO1/UBXN2B/VPS41/VPS11/VAPA/NECTIN2/VPS39/TSNARE1/KIF5B/ANKRD27/GOSR2	39
GO:0000079	regulation of cyclin-dependent protein serine/threonine kinase activity	26/2824	87/18493	0.000404180038398281	0.0114990178696914	0.0102068314012078	BCCIP/IPO7/LATS2/CDKN1B/ACTB/GTPBP4/CCND2/GADD45A/TNFAIP3/APC/CDK5RAP1/GTF2H1/PTEN/CCNK/HHEX/CCNH/TFAP4/CCNT2/HERC5/CCND3/CCNY/MNAT1/CCNG2/CDKN2A/CNPPD1/CCNO	26
GO:0034248	regulation of cellular amide metabolic process	96/2824	453/18493	0.000413628343943244	0.0117123157957137	0.01039616026336	LRPPRC/MAPKAPK5/AGO1/RARA/EIF3B/CALR/GIGYF2/TSFM/DAPK1/YBX3/SECISBP2L/DNAJC3/EIF4G2/METAP1/TNFRSF1A/XRN1/EEF2/ATF4/CELF1/CPEB2/EIF4H/GSTZ1/TACO1/GAPDH/YTHDF3/ROCK1/FAM129A/PPP1CA/SYNCRIP/GEMIN5/DDX1/EIF2A/RPL5/MKNK2/GUF1/CNOT2/DPH1/SESN2/KHDRBS1/EIF2B5/UHMK1/ERBB2/EIF3H/CNOT11/IGF2BP2/CDK5RAP1/PLEKHN1/OGFOD1/PPP1R15B/NCK2/CDC123/EIF4ENIF1/ILF3/NCBP1/EIF4EBP2/C1QBP/PDK1/HSPB1/SNRNP70/EIF4EBP1/MTOR…	96
GO:0043484	regulation of RNA splicing	36/2824	135/18493	0.000432668141676569	0.0121849708284932	0.0108157013307088	SFSWAP/CLK1/PIK3R1/RBM5/CLK3/RBM22/PRDX6/CELF1/RRP1B/CLK4/RBM20/NUP98/KHDRBS1/HNRNPH1/NCBP1/C1QBP/RBM15/PTBP3/SNRNP70/FASTK/ERN1/TRA2B/U2AF2/ZNF326/SRSF4/SRSF8/REST/HNRNPU/PRPF19/SRSF1/CELF6/SRSF2/SNW1/HNRNPK/DDX5/TMBIM6	36
GO:0070198	protein localization to chromosome, telomeric region	12/2824	28/18493	0.000434380102831509	0.0121849708284932	0.0108157013307088	TERF2IP/CCT5/TNKS/CCT7/CCT2/CCT8/TNKS2/WRAP53/ATR/ACD/H2AFY/PINX1	12
GO:0061013	regulation of mRNA catabolic process	37/2824	140/18493	0.00043835976640099	0.0122394124544425	0.0108640251531056	GIGYF2/ZC3HAV1/NUP214/EXOSC3/YBX3/MAPK14/SERBP1/TARDBP/XRN1/HNRNPM/AXIN2/YTHDF3/SYNCRIP/MYD88/IGF2BP2/PLEKHN1/EXOSC8/HSPB1/GTPBP1/MTOR/VIM/PRR5L/ZFP36L1/PUM2/PAIP1/DCP2/MYEF2/HNRNPU/UBC/CPEB3/ELAVL1/PCID2/EXOSC1/RC3H1/FASTKD3/EXOSC5/PDE12	37
GO:0000186	activation of MAPKK activity	18/2824	52/18493	0.000442918397929784	0.0123094404757986	0.0109261838709579	F2R/MAP3K4/MAP3K8/RIPK2/MAP3K7/CRK/LAMTOR2/MAP3K5/CRKL/MAP3K1/MAP3K10/BRAF/ADAM9/RAF1/MAP3K21/MLKL/EIF2AK2/TNIK	18
GO:0009260	ribonucleotide biosynthetic process	59/2824	253/18493	0.000456772366139572	0.0126359655020085	0.0112160160921587	CYC1/RFK/ATP5F1A/NCOR1/ELOVL5/PAPSS1/ACTN3/GUK1/VCP/ENO3/TPI1/ATP5F1B/GSTZ1/ATP5F1C/PPCS/GAPDH/HIF1A/NPR1/AK4/SLC25A13/UCK2/SCD/ATP5MG/HACD1/PANK2/DHTKD1/ELOVL6/AK3/ATIC/ATP5MC3/ADK/HK1/DDIT4/UMPS/PDK1/ATP5F1E/ADM/GMPS/ACSS1/PANK3/UCK1/ATP5PB/ALDOA/GAPDHS/HSD17B12/SLC25A1/LDHA/STAT3/PRKAA1/ADPGK/PFKFB2/PDK2/MPC1/UCKL1/PANK1/ATP5PD/TGFB1/SIRT6/PDK4	59
GO:0009150	purine ribonucleotide metabolic process	102/2824	488/18493	0.000464747662434223	0.0127976156770305	0.0113595010489717	COX10/PDE5A/MOCS3/ACBD6/SUCLG1/SDHA/CYC1/COX4I1/ATP5F1A/NCOR1/COX7C/ELOVL5/NDUFAB1/NDUFS6/PAPSS1/ACTN3/GUK1/VCP/ENO3/GPAM/TPI1/RAB23/ATP5F1B/NDUFB7/ATP5IF1/CTNS/NDUFV3/GSTZ1/ATP5F1C/GPHN/PPCS/ATP1B1/COX5A/GAPDH/HIF1A/NPR1/AK4/CLPX/SLC25A13/HMGCL/SCD/ATP5MG/HACD1/TPST1/SDHD/NDUFB6/PANK2/DHTKD1/ELOVL6/NUDT18/AK3/ATIC/NDUFB2/ATP5MC3/MSH2/ACOT13/ADK/DNM1L/UQCRC1/HK1/DDIT4/NDUFC2-KCTD14/PDK1/ATP5F1E/A…	102
GO:0043039	tRNA aminoacylation	17/2824	48/18493	0.000467028266051396	0.0128016926077924	0.011363119840193	AARS2/YARS2/IARS2/GATC/MARS2/GARS/FARSB/HARS2/SARS/AIMP1/DALRD3/PPA1/QARS/KARS/EARS2/FARSA/CARS2	17
GO:0007059	chromosome segregation	70/2824	312/18493	0.000471052502058954	0.0128533098629995	0.0114089366766623	MAD1L1/ARL8B/ABRAXAS2/PIBF1/BOD1/DYNC1H1/CDC14A/TNKS/SLF2/RRS1/KIF23/TOP1/AKAP8L/RIOK3/UVRAG/ACTR2/DIS3L2/SFPQ/DYNC1LI1/LCMT1/ANAPC1/CDC23/ACTR3/AXIN2/MAU2/NDEL1/DSCC1/SPICE1/ESCO1/RB1/EME2/UBE2B/APC/CDC14B/CHMP1B/TTL/TOP3B/NIPBL/RMI1/MUS81/TUBG1/CHMP2B/IK/GEN1/CIAO1/NUSAP1/SMC4/NDC1/RAB11A/PUM2/CDK5RAP2/MAD2L2/ANAPC4/ESCO2/ARL8A/HNRNPU/H2AFY/FBXW7/CTCF/AKAP8/NUP43/WAPL/CIAO2B/PINX1/MMS19/PCID2/A…	70
GO:0042407	cristae formation	13/2824	32/18493	0.000473346444459773	0.0128574602085612	0.0114126206327953	DNAJC11/SAMM50/ATP5F1A/ATP5F1B/ATP5F1C/ATP5MG/CHCHD3/ATP5MC3/ATP5F1E/ATP5PB/IMMT/ATP5PD/C19orf70	13
GO:0072599	establishment of protein localization to endoplasmic reticulum	33/2824	121/18493	0.000476351894875074	0.0128808127249328	0.0114333489419518	RPL18A/RPS15A/RPL27A/RPS12/RPLP1/SEC61B/RPL22/RPLP2/PMM2/SPCS1/SRP19/RPL5/RAB10/RPL28/RPS21/RN7SL1/RPS15/RPL37A/SGTA/RPL13/RPS7/RPL31/RPL38/RPL14/RPL30/RPSA/RPL15/RPS29/RPL36/BHLHE40-AS1/SGTB/RPL35/RPS16	33
GO:1904356	regulation of telomere maintenance via telomere lengthening	20/2824	61/18493	0.000492235625092951	0.0131966407358217	0.0117136862103561	MAPKAPK5/CCT5/TNKS/TENT4B/CCT7/MAP3K4/NAF1/XRN1/CCT2/CCT8/NAT10/TNKS2/PKIB/ATR/ACD/DCP2/HMBOX1/HNRNPU/PINX1/PNKP	20
GO:0046390	ribose phosphate biosynthetic process	60/2824	259/18493	0.000492613358555874	0.0131966407358217	0.0117136862103561	CYC1/RFK/ATP5F1A/NCOR1/ELOVL5/PAPSS1/ACTN3/GUK1/VCP/ENO3/TPI1/ATP5F1B/GSTZ1/ATP5F1C/PPCS/GAPDH/HIF1A/NPR1/AK4/SLC25A13/UCK2/SCD/PYGL/ATP5MG/HACD1/PANK2/DHTKD1/ELOVL6/AK3/ATIC/ATP5MC3/ADK/HK1/DDIT4/UMPS/PDK1/ATP5F1E/ADM/GMPS/ACSS1/PANK3/UCK1/ATP5PB/ALDOA/GAPDHS/HSD17B12/SLC25A1/LDHA/STAT3/PRKAA1/ADPGK/PFKFB2/PDK2/MPC1/UCKL1/PANK1/ATP5PD/TGFB1/SIRT6/PDK4	60
GO:0000959	mitochondrial RNA metabolic process	15/2824	40/18493	0.000494786249508116	0.0131966407358217	0.0117136862103561	LRPPRC/AARS2/YARS2/ELAC2/PPARGC1B/SUPV3L1/TRIT1/GARS/SLIRP/CDK5RAP1/MTO1/TWNK/PRKAA1/EARS2/PDE12	15
GO:0032386	regulation of intracellular transport	90/2824	422/18493	0.000496825055188355	0.0131966407358217	0.0117136862103561	DYNC1H1/YOD1/VAMP2/SH3GLB1/NUP214/IWS1/AKAP8L/MAPK14/PIK3R1/ARF1/RBM22/RIPOR1/SNX3/PDCD5/P2RY1/NUTF2/RAB23/MAVS/EHD1/UBAC2/ATP5IF1/RANGAP1/PFN2/EDEM1/RINT1/CALM1/NDEL1/HYAL2/XPO4/GLI3/MTMR2/NAPA/PREB/PCM1/KHDRBS1/UHMK1/BACE1/ERBB2/LMAN1/OAZ1/TRIM28/NUP54/SMO/UBE2L3/ANP32B/CALM3/CAPN10/ICE1/DNM1L/PTPN1/ANK3/SLC35D3/HTRA2/BRAF/PTPN14/CTDSPL2/MAP2K1/MIEF2/DNAJC13/RAB5A/PLK3/BAP1/PRR5L/SREBF2/PKIG/SA…	90
GO:2001242	regulation of intrinsic apoptotic signaling pathway	41/2824	161/18493	0.000511758078231117	0.0135334085622088	0.0120126102110175	ERP29/HERPUD1/P4HB/YBX3/ING2/NKX3-1/CD44/NOC2L/SFPQ/CXCL12/DNAJA1/WFS1/SERINC3/BCL2L11/CCAR2/HIF1A/MARCH7/VDAC2/NCK2/DNM1L/PIAS4/PTPN1/RPS7/HTRA2/HSPB1/SYVN1/FBH1/DDIT3/CAV1/FIGNL1/IL20RA/IVNS1ABP/NDUFS3/EIF2AK3/FBXW7/XBP1/TXNDC12/TRIAP1/UBQLN1/HNRNPK/TMBIM6	41
GO:0002181	cytoplasmic translation	27/2824	93/18493	0.000525179189514102	0.0138115775486665	0.0122595203365597	RPL18A/EIF3F/EIF3B/YBX3/HSPA14/RPLP1/EEF2/CPEB2/EIF4H/EIF3A/DPH1/RPS21/EIF3H/EIF3M/RPL31/EIF4EBP1/MTOR/RPL38/EIF3J/RPL30/DPH2/TICRR/ETF1/RPL15/RPS29/RPL36/CPEB3	27
GO:0010822	positive regulation of mitochondrion organization	31/2824	112/18493	0.000529179216424002	0.0138115775486665	0.0122595203365597	SH3GLB1/BAK1/MARCH5/PDCD5/YWHAG/ATP5IF1/OPTN/BIK/BCL2L11/CAMKK2/HIF1A/TP73/TFDP2/UBE2L3/YWHAQ/DNM1L/HTRA2/MIEF2/DDHD2/BAP1/SREBF2/MUL1/VPS11/ATG13/PRKAA1/BNIP3/FBXW7/DDHD1/APOPT1/USP36/VPS13C	31
GO:0046822	regulation of nucleocytoplasmic transport	31/2824	112/18493	0.000529179216424002	0.0138115775486665	0.0122595203365597	NUP214/IWS1/AKAP8L/MAPK14/PIK3R1/RBM22/NUTF2/RAB23/MAVS/RANGAP1/HYAL2/XPO4/GLI3/KHDRBS1/UHMK1/TRIM28/NUP54/SMO/ANP32B/PTPN14/CTDSPL2/PKIG/TXN/PPP1CC/BAG3/UBR5/NEDD4/NUP153/PTPN11/PPP1R12A/TGFB1	31
GO:0008333	endosome to lysosome transport	19/2824	57/18493	0.000534647602075147	0.0138938941786022	0.0123325867473429	MGRN1/SNX16/VCP/RHOB/AP3D1/TSG101/AKTIP/VPS16/ATG14/SNX27/DTX3L/RAB7A/HOOK3/CHMP2B/VPS41/VPS11/VPS39/HOOK2/TRAK2	19
GO:0045047	protein targeting to ER	32/2824	117/18493	0.000545356227603941	0.0140768704106228	0.0124950012745509	RPL18A/RPS15A/RPL27A/RPS12/RPLP1/SEC61B/RPL22/RPLP2/PMM2/SPCS1/SRP19/RPL5/RPL28/RPS21/RN7SL1/RPS15/RPL37A/SGTA/RPL13/RPS7/RPL31/RPL38/RPL14/RPL30/RPSA/RPL15/RPS29/RPL36/BHLHE40-AS1/SGTB/RPL35/RPS16	32
GO:0043254	regulation of protein complex assembly	95/2824	451/18493	0.000546378611640033	0.0140768704106228	0.0124950012745509	ERCC3/ERCC5/ARPC1A/SLF2/IDE/TWF1/THRA/SH3GLB1/ATXN2L/SPIDR/RIOK3/EPS8/ARF1/CDC42EP4/ACTR2/VCP/SNX9/LCMT1/NCLN/ACTR3/SLAIN2/TRIOBP/PFN2/BIK/JMY/CAPZB/BCL2L11/PAN3/RB1/VPS16/FCHSD2/ARPC2/VDAC2/CHD1L/CNOT2/CUL4A/NAPA/PREB/ARF6/DHX33/JUN/ABI2/GTF2H1/PTGER4/FAM206A/ARPC5L/SPTAN1/DR1/NCK2/CAND1/H3F3B/GMFB/CRBN/ICE1/RICTOR/DNM1L/SUMO1/WASHC2C/RNF4/WIPF1/MTOR/GTF2B/MIEF2/VEGFA/PSMC2/TMSB10/ATR/CDC42EP3/S…	95
GO:0042147	retrograde transport, endosome to Golgi	25/2824	84/18493	0.000554362963999562	0.0142215421918349	0.0126234157614295	TBC1D23/STX16/CLTCL1/RNF126/VAMP3/VTI1B/SGSM2/RAB7A/TBC1D17/ANKFY1/VTI1A/WASHC2C/DENND5A/TMEM87B/SNX8/GBF1/RGP1/WASHC2A/PQLC1/TBC1D5/PHETA1/RAB6A/GOSR2/ARFRP1/TBC1D10C	25
GO:0006513	protein monoubiquitination	21/2824	66/18493	0.000566482889434778	0.0144093084121906	0.0127900820085586	TRIM21/MGRN1/WDR48/TSG101/RNF40/RNF126/RNF168/CUL1/UBE2B/DTX3L/SKP1/WAC/UBE4B/UBE2W/PCGF5/NEURL1/NEDD4L/NEDD4/FBXL2/TRIM25/TRIM37	21
GO:2000573	positive regulation of DNA biosynthetic process	21/2824	66/18493	0.000566482889434778	0.0144093084121906	0.0127900820085586	MAPKAPK5/CCT5/TNKS/CCT7/MAP3K4/NAF1/CCT2/CCT8/DSCC1/CHTF18/PTGES3/KLF4/TNKS2/WRAP53/PKIB/ATR/ACD/RFC3/HMBOX1/HSP90AA1/PNKP	21
GO:0070199	establishment of protein localization to chromosome	11/2824	25/18493	0.00057320922218687	0.0144578779865033	0.0128331936431222	CCT5/SPIDR/CCT7/CCT2/LRWD1/CCT8/H2AFY2/NIPBL/WRAP53/ACD/H2AFY	11
GO:1900101	regulation of endoplasmic reticulum unfolded protein response	11/2824	25/18493	0.00057320922218687	0.0144578779865033	0.0128331936431222	TMEM33/PIK3R1/BAK1/WFS1/BCL2L11/PPP1R15B/NCK2/PTPN1/ERN1/PPP1R15A/XBP1	11
GO:0043555	regulation of translation in response to stress	9/2824	18/18493	0.000581736216480511	0.0146115586089226	0.0129696046149498	DNAJC3/ATF4/PPP1CA/SESN2/PPP1R15B/NCK2/PPP1R15A/EIF2AK2/EIF2AK3	9
GO:0006606	protein import into nucleus	40/2824	157/18493	0.000588706870840311	0.0147216958331354	0.0130673653186269	ARNTL/LMNA/NUP214/MAPK14/PIK3R1/RBM22/IPO7/PRICKLE1/NUP50/NUTF2/RAB23/MAVS/SEC61B/HIKESHI/TXNIP/CEP57/NUP98/RANBP2/NCKIPSD/HYAL2/GLI3/IPO8/KPNA6/TRIM28/NUP54/NUP107/SMO/CBLB/NUP155/PKIG/CSE1L/TXN/TNPO3/TSC2/BAG3/UBR5/STAT3/NUP153/KPNA3/TGFB1	40
GO:0006417	regulation of translation	86/2824	402/18493	0.00059102593632944	0.0147216958331354	0.0130673653186269	LRPPRC/MAPKAPK5/AGO1/RARA/EIF3B/CALR/GIGYF2/TSFM/DAPK1/YBX3/SECISBP2L/DNAJC3/EIF4G2/METAP1/XRN1/EEF2/ATF4/CELF1/CPEB2/EIF4H/TACO1/GAPDH/YTHDF3/FAM129A/PPP1CA/SYNCRIP/GEMIN5/DDX1/EIF2A/RPL5/MKNK2/GUF1/CNOT2/DPH1/SESN2/KHDRBS1/EIF2B5/UHMK1/ERBB2/EIF3H/CNOT11/IGF2BP2/CDK5RAP1/PLEKHN1/OGFOD1/PPP1R15B/NCK2/CDC123/EIF4ENIF1/ILF3/NCBP1/EIF4EBP2/C1QBP/HSPB1/EIF4EBP1/MTOR/VIM/RPL38/ZFP36L1/MKNK1/PUM2/MALS…	86
GO:0006998	nuclear envelope organization	17/2824	49/18493	0.000614499092150496	0.0151804034986808	0.0134745263351345	ANKLE2/LMNA/AKAP8L/NSFL1C/TARDBP/CNEP1R1/TMEM43/NDEL1/LEMD3/UBXN2A/TOR1AIP1/VRK1/REEP4/UBXN2B/NUP155/PAFAH1B1/CTDNEP1	17
GO:0043038	amino acid activation	17/2824	49/18493	0.000614499092150496	0.0151804034986808	0.0134745263351345	AARS2/YARS2/IARS2/GATC/MARS2/GARS/FARSB/HARS2/SARS/AIMP1/DALRD3/PPA1/QARS/KARS/EARS2/FARSA/CARS2	17
GO:0031929	TOR signaling	32/2824	118/18493	0.000640463619128203	0.0157569799410926	0.0139863107852759	ARNTL/MAPKAPK5/WDR59/DYRK3/RPTOR/DEPTOR/RRAGA/SEC13/FBXO9/SESN1/HIF1A/SLC38A9/SESN2/CASTOR1/PIK3CA/LAMTOR2/GPAT3/RICTOR/UBR2/EIF4EBP2/DDIT4/RFFL/RRAGC/EIF4EBP1/MTOR/TBC1D7-LOC100130357/RNF152/PRR5L/TSC2/PRKAA1/GOLPH3/TMEM127	32
GO:0006418	tRNA aminoacylation for protein translation	16/2824	45/18493	0.000647364743155913	0.0158617573598569	0.0140793139843404	AARS2/YARS2/IARS2/MARS2/GARS/FARSB/HARS2/SARS/AIMP1/DALRD3/PPA1/QARS/KARS/EARS2/FARSA/CARS2	16
GO:0016073	snRNA metabolic process	28/2824	99/18493	0.000663167887127829	0.0161829139285705	0.0143643810211428	INTS1/POLR2B/EXOSC3/TBP/TAF5/RPRD1B/ELL/RPRD1A/POU2F1/SNAPC3/PHAX/RPAP2/ICE1/INTS8/NCBP1/CCNK/EXOSC8/GTF2B/INTS10/CCNT2/NHP2/POLR2D/GTF2E2/CDK9/POLR2C/SNAPC4/EXOSC5/INTS9	28
GO:0010389	regulation of G2/M transition of mitotic cell cycle	39/2824	153/18493	0.000677332840034873	0.0164616560272443	0.0146117998561966	DYNC1H1/NEDD1/CENPJ/TOPBP1/YWHAG/HAUS2/CEP57/FGFR1OP/RINT1/HMGA2/NINL/CUL1/NAE1/DCTN3/MIIP/PCM1/SKP1/ZFYVE19/TUBG1/CEP192/PLK4/RAB11A/AKAP9/CDK5RAP2/PAFAH1B1/TICRR/DYNC1I2/MTA3/ODF2/CEP164/SFI1/BRD4/HSP90AA1/PINX1/RECQL4/ORC1/CEP152/HAUS4/TUBA1A	39
GO:1904358	positive regulation of telomere maintenance via telomere lengthening	14/2824	37/18493	0.000681436735173302	0.0164946158114731	0.0146410558295724	MAPKAPK5/CCT5/TNKS/CCT7/MAP3K4/NAF1/CCT2/CCT8/TNKS2/PKIB/ATR/ACD/HMBOX1/PNKP	14
GO:0034086	maintenance of sister chromatid cohesion	7/2824	12/18493	0.00074796301398202	0.0179600878917363	0.0159418474811663	TNKS/SLF2/MAU2/DSCC1/RB1/NIPBL/H2AFY	7
GO:0034088	maintenance of mitotic sister chromatid cohesion	7/2824	12/18493	0.00074796301398202	0.0179600878917363	0.0159418474811663	TNKS/SLF2/MAU2/DSCC1/RB1/NIPBL/H2AFY	7
GO:0031124	mRNA 3'-end processing	27/2824	95/18493	0.000755486020560511	0.017996756275495	0.0159743953052519	HSF1/TENT4B/SCAF8/CDC40/RNF40/WDR33/ZNF473/NCBP1/THOC6/SUPT5H/ZFP36L1/U2AF2/FIP1L1/CPSF2/DHX38/POLR2D/CDK9/CPSF3/SRSF4/SLBP/SSU72/EIF4A3/SRSF1/SRSF2/CPEB3/NUDT21/VIRMA	27
GO:0051651	maintenance of location in cell	27/2824	95/18493	0.000755486020560511	0.017996756275495	0.0159743953052519	TWF1/UVRAG/FLNB/VPS13D/RANGAP1/RER1/KDELR1/SPOUT1/SKP1/GPAA1/ANK3/HK1/DAG1/TMSB10/CAV1/AKAP9/PAFAH1B1/SYNE1/TXN/INSIG1/OS9/HNRNPU/FTH1/GOLPH3/FTL/POLR2M/VPS13C	27
GO:0051348	negative regulation of transferase activity	62/2824	274/18493	0.000764866818034946	0.0181059371178981	0.0160713070992224	GSKIP/ADAR/PPP2R5A/DNAJC3/RPTOR/DEPTOR/DBNDD2/SH3BP5/TRIB1/IPO7/DNAJA1/YWHAG/LATS2/TSG101/CDKN1B/FGFR1OP/IGF1R/HYAL2/RB1/NF2/RPL5/GADD45A/TNFAIP3/DUS2/APC/SPRY2/DTX3L/CDK5RAP1/GMFB/RTRAF/PTPN1/RPS7/HSPB1/HHEX/CBLB/HIPK3/PKIB/ZGPAT/GPS2/TFAP4/CAV1/PKIG/WNK1/ZNF675/QARS/MAD2L2/DUSP3/DUSP4/TSC2/DTNBP1/LYN/HNRNPU/DUSP6/CHORDC1/H2AFY/TRIB2/PPP2CA/PDCD4/PINX1/CDKN2A/PHPT1/DUSP18	62
GO:0018205	peptidyl-lysine modification	78/2824	361/18493	0.000766101620514097	0.0181059371178981	0.0160713070992224	SENP5/BRPF1/LMNA/IWS1/SUV39H2/ZNF335/MBD3/PRMT6/P3H3/NDUFAB1/ZNF304/WDR5/NOC2L/PWP1/SENP2/UHRF2/TAF5/TAF6L/TADA2B/RLF/RANBP2/TADA1/KANSL2/ESCO1/MSL1/GLRX5/EPC2/MAP3K7/TRRAP/TRIM28/SMYD2/ARID4A/DR1/GFI1/AUTS2/TET2/EEF1AKMT3/PIAS4/SUMO1/POR/RUVBL1/RTF1/LOX/GTF2B/JADE2/EEF2KMT/SETD6/DHPS/MUL1/CTBP1/MECOM/APBB1/CAMKMT/IRF4/SENP6/METTL22/SUMO2/PIAS1/METTL21A/KMT2D/PRKAA1/PRDM2/DNMT1/H2AFY/SETD7/CTCF/B…	78
GO:1902850	microtubule cytoskeleton organization involved in mitosis	34/2824	129/18493	0.000771198175312403	0.0181549123388249	0.0161147787964144	BCCIP/ABRAXAS2/PIBF1/DYNC1H1/CDC14A/TNKS/KIF23/NSFL1C/VCP/BORA/NDEL1/SPICE1/RAE1/CDC14B/CHMP1B/SPRY2/TUBGCP3/DYNLT1/CLASP2/TUBG1/CEP97/PLK2/CHMP2B/CEP192/UBXN2B/NUSAP1/RAB11A/CDK5RAP2/PAFAH1B1/TUBGCP6/HNRNPU/MZT1/WRAP73/RHOA	34
GO:0042255	ribosome assembly	20/2824	63/18493	0.000784267798105174	0.018357088376658	0.0162942355774118	RRS1/MRPS7/NLE1/MRPL11/MRTO4/NIP7/ABT1/EIF2A/RPL5/BRIX1/RPF2/RPS15/MRPS2/C1QBP/RPL38/RRP7A/RPSA/MRPL20/DDX28/MRPS11	20
GO:0032006	regulation of TOR signaling	28/2824	100/18493	0.000788960320036276	0.018357088376658	0.0162942355774118	ARNTL/MAPKAPK5/WDR59/DYRK3/RPTOR/DEPTOR/RRAGA/SEC13/FBXO9/SESN1/HIF1A/SLC38A9/SESN2/CASTOR1/PIK3CA/LAMTOR2/GPAT3/RICTOR/UBR2/DDIT4/RFFL/RRAGC/TBC1D7-LOC100130357/RNF152/TSC2/PRKAA1/GOLPH3/TMEM127	28
GO:0034440	lipid oxidation	28/2824	100/18493	0.000788960320036276	0.018357088376658	0.0162942355774118	AUH/MAPK14/HADH/LONP2/PLA2G7/ECHDC2/MCAT/ADIPOR1/IVD/SESN2/CPT2/ABCD3/POR/SLC27A2/ETFDH/ACADVL/MTOR/CYP4V2/CPT1A/PEX13/ADIPOR2/ACAD10/ETFB/PRKAA1/ACOX3/ACAA1/ACAD11/PDK4	28
GO:0000075	cell cycle checkpoint	51/2824	216/18493	0.000794895013734556	0.0184237635808824	0.0163534182463903	MAD1L1/GIGYF2/MAPK14/FEM1B/TOPBP1/DYNC1LI1/LCMT1/CDKN1B/RINT1/HMGA2/CCAR2/RB1/EME2/E2F4/PLAGL1/GADD45A/NAE1/HINFP/APC/CNOT2/CUL4A/CDC14B/TFDP2/CNOT11/MUS81/ZFYVE19/MSH2/PLK2/IK/WAC/GEN1/PCNA/PLK3/CASP2/ATR/ETAA1/RBL2/CDK5RAP2/MAD2L2/PRCC/TICRR/PRPF19/NSUN2/TRIAP1/PTPN11/PIDD1/PCID2/TGFB1/ORC1/H2AFX/TIPIN	51
GO:0061951	establishment of protein localization to plasma membrane	17/2824	50/18493	0.0008001455109216	0.018474128854086	0.0163981237906281	BBS2/VAMP2/OPTN/NECTIN3/C16orf70/CNST/VAMP3/RAB10/RAB8A/GOLGA4/GOLGA7/ANK3/RAB11A/RAB31/GOPC/GOLPH3/ARFRP1	17
GO:0006890	retrograde vesicle-mediated transport, Golgi to ER	25/2824	86/18493	0.000813372089140186	0.0186361551569028	0.0165419426083874	SCYL1/COG3/KIF23/ARFGAP2/UVRAG/BICD2/ERGIC2/LMAN2/RINT1/RER1/KDELR1/KLC1/NAPA/ARCN1/COPG1/KIF3C/TMED9/GBF1/GOLPH3/TMED7/RAB6A/COPE/TMEM115/COG7/ARF5	25
GO:0016575	histone deacetylation	25/2824	86/18493	0.000813372089140186	0.0186361551569028	0.0165419426083874	BAZ2A/AKAP8L/ING2/MBD3/SFPQ/BRMS1/RCOR1/MTA2/HDAC10/SAP30L/NIPBL/SUDS3/ARID4A/VEGFA/CTBP1/HDAC5/RBM14/MTA3/REST/C6orf89/AKAP8/SIRT3/ARID4B/TGFB1/SIRT6	25
GO:0035196	production of miRNAs involved in gene silencing by miRNA	16/2824	46/18493	0.000853503741121905	0.019193355269003	0.0170365281169404	AGO1/ADAR/TUT4/NCOR1/TUT7/SNIP1/SPOUT1/MRPL44/NCBP1/MAP2K1/NCOR2/ZC3H7B/PUM2/AGO3/TGFB1/DDX5	16
GO:1902749	regulation of cell cycle G2/M phase transition	42/2824	170/18493	0.000856381265162706	0.019193355269003	0.0170365281169404	DYNC1H1/NEDD1/CENPJ/DYRK3/TOPBP1/YWHAG/HAUS2/CEP57/FGFR1OP/RINT1/HMGA2/NINL/CUL1/NAE1/DCTN3/MIIP/PCM1/CDC14B/SKP1/ZFYVE19/TUBG1/CEP192/PLK4/RAB11A/AKAP9/CDK5RAP2/PAFAH1B1/TICRR/DYNC1I2/MTA3/ODF2/H2AFY/CEP164/SFI1/BRD4/HSP90AA1/PINX1/RECQL4/ORC1/CEP152/HAUS4/TUBA1A	42
GO:2001235	positive regulation of apoptotic signaling pathway	42/2824	170/18493	0.000856381265162706	0.019193355269003	0.0170365281169404	RBCK1/FADD/BAK1/NKX3-1/WWOX/PDCD5/SFPQ/FAS/YWHAG/ATP5IF1/APAF1/BIK/SERINC3/BCL2L11/HYAL2/PPP1CA/TP73/TFDP2/CTSC/TIMP3/NCK2/PTEN/YWHAQ/DNM1L/PIAS4/RPS7/HTRA2/FBH1/DDIT3/PPP2R1B/CASP2/TFAP4/CAV1/PDIA3/STK3/IL20RA/BNIP3/FBXW7/ING5/PIDD1/APOPT1/MAPK9	42
GO:0034453	microtubule anchoring	11/2824	26/18493	0.000857379201116658	0.019193355269003	0.0170365281169404	BCCIP/BICD2/CEP57/FGFR1OP/NINL/CEP350/PCM1/HOOK3/CLASP2/DAG1/SAXO1	11
GO:0007032	endosome organization	23/2824	77/18493	0.000857681193762199	0.019193355269003	0.0170365281169404	HGS/ALS2/ALS2CL/SNX3/VPS28/SQSTM1/TSG101/AKTIP/PI4K2B/CHMP1B/RAB7A/HOOK3/RAB22A/CHMP2B/DNAJC13/RAB11A/VPS11/PDCD6IP/LAPTM4B/IST1/HOOK2/PHETA1/TMEM127	23
GO:0045787	positive regulation of cell cycle	83/2824	390/18493	0.000858507731733959	0.019193355269003	0.0170365281169404	TRIM21/DYNC1H1/RARA/SLF2/PEBP1/CALR/HSF1/KIF23/RPS15A/CENPJ/DYRK3/RPTOR/NKX3-1/NSFL1C/SFPQ/DYNC1LI1/CEP120/UHRF2/CDKN1B/BCL2L11/CSPP1/HMGA2/CCND2/RB1/GATA6/PKP4/SH2B1/E2F4/PLAGL1/GADD45A/TP73/UBE2B/CNOT2/CUL4A/TTL/CITED2/TFDP2/CNOT11/NIPBL/GDPD5/PLK2/CCNK/GEN1/PCNA/PKN2/EIF4EBP1/UBXN2B/PLK4/PLK3/USP19/NUSAP1/CASP2/FGFR1/RAB11A/TFAP4/RBL2/ADAMTS1/PAFAH1B1/CCND3/CCNY/DUSP3/ID2/ANAPC4/MNAT1/CDK9/CEP…	83
GO:1904029	regulation of cyclin-dependent protein kinase activity	26/2824	91/18493	0.000860072058531037	0.019193355269003	0.0170365281169404	BCCIP/IPO7/LATS2/CDKN1B/ACTB/GTPBP4/CCND2/GADD45A/TNFAIP3/APC/CDK5RAP1/GTF2H1/PTEN/CCNK/HHEX/CCNH/TFAP4/CCNT2/HERC5/CCND3/CCNY/MNAT1/CCNG2/CDKN2A/CNPPD1/CCNO	26
GO:0009156	ribonucleoside monophosphate biosynthetic process	39/2824	155/18493	0.000886488815864726	0.0197096013393924	0.0174947617384298	CYC1/RFK/ATP5F1A/NCOR1/ACTN3/VCP/ENO3/TPI1/ATP5F1B/ATP5F1C/GAPDH/HIF1A/AK4/SLC25A13/UCK2/ATP5MG/DHTKD1/AK3/ATIC/ATP5MC3/ADK/HK1/DDIT4/UMPS/ATP5F1E/GMPS/UCK1/ATP5PB/ALDOA/GAPDHS/LDHA/STAT3/PRKAA1/ADPGK/PFKFB2/UCKL1/ATP5PD/TGFB1/SIRT6	39
GO:0009142	nucleoside triphosphate biosynthetic process	37/2824	145/18493	0.000897081378555657	0.0197510229004795	0.0175315286080165	SUCLG1/CYC1/ATP5F1A/NCOR1/ACTN3/VCP/ENO3/TPI1/ATP5F1B/ATP5F1C/GAPDH/HIF1A/AK4/SLC25A13/UCK2/DTYMK/ATP5MG/DHTKD1/ATP5MC3/ADK/HK1/DDIT4/ATP5F1E/UCK1/ATP5PB/ALDOA/GAPDHS/LDHA/STAT3/PRKAA1/ADPGK/PFKFB2/UCKL1/ATP5PD/CMPK2/TGFB1/SIRT6	37
GO:0010824	regulation of centrosome duplication	15/2824	42/18493	0.000898222430756438	0.0197510229004795	0.0175315286080165	CENPJ/CEP120/SPICE1/CHMP1B/MDM1/PLK2/CHMP2B/GEN1/PLK4/CDK5RAP2/CEP295/PDCD6IP/RBM14/CHORDC1/TRIM37	15
GO:0072666	establishment of protein localization to vacuole	15/2824	42/18493	0.000898222430756438	0.0197510229004795	0.0175315286080165	HGS/SNX16/VPS28/AP3D1/VPS13D/AP3B1/TNFAIP3/ZFYVE16/VTI1B/RAB7A/VTI1A/GNPTG/NEDD4/GOSR2/VPS13C	15
GO:0016579	protein deubiquitination	62/2824	276/18493	0.000928602866073913	0.0202024163795248	0.0179321973597683	ABRAXAS2/UBE2D1/EIF3F/TRIM21/YOD1/PSMD1/USP14/SPATA2/MINDY3/PSMF1/PSMD13/USP38/OTUB1/SNX3/USP48/VCP/RNF123/USP15/PSMD7/PSMD11/PSME1/WDR48/WDR20/TADA2B/USP1/ACTB/HIF1A/TOMM20/USP10/TNFAIP3/PSMD12/APC/SKP2/MAP3K7/ACTR5/TRRAP/USP20/USP30/USP33/PTEN/RUVBL1/KEAP1/ASXL2/MINDY2/USP19/BAP1/PSMC2/USP40/ENY2/PSMD6/OTUD1/FOXK2/STAMBPL1/UBXN1/PSMD3/ATXN7/UBC/RCE1/PSMB1/USP36/RHOA/PSME4	62
GO:0042769	DNA damage response, detection of DNA damage	14/2824	38/18493	0.000928846730093096	0.0202024163795248	0.0179321973597683	MRPS35/DNAJA1/WDR48/HMGA2/USP1/UBE2B/CUL4A/PCNA/RFC1/RFC3/UBC/MRPS26/PNKP/MRPS11	14
GO:0045022	early endosome to late endosome transport	14/2824	38/18493	0.000928846730093096	0.0202024163795248	0.0179321973597683	SNX16/SNX3/AKTIP/MTMR2/RAB7A/HOOK3/LMTK2/MAP2K1/DNAJC13/RAB5A/EMP2/VPS11/ANKRD27/HOOK2	14
GO:0006476	protein deacetylation	28/2824	101/18493	0.000935083850956168	0.0202646511093497	0.0179874385466089	BAZ2A/AKAP8L/ING2/MBD3/SFPQ/NEK3/BRMS1/CCAR2/RCOR1/MTA2/HDAC10/SAP30L/NIPBL/SUDS3/ARID4A/VEGFA/CTBP1/HDAC5/RBM14/MTA3/REST/PRKAA1/C6orf89/AKAP8/SIRT3/ARID4B/TGFB1/SIRT6	28
GO:0033673	negative regulation of kinase activity	56/2824	244/18493	0.000940963332498677	0.0202816550921559	0.018002531730011	GSKIP/ADAR/PPP2R5A/DNAJC3/RPTOR/DEPTOR/DBNDD2/SH3BP5/TRIB1/IPO7/DNAJA1/YWHAG/LATS2/TSG101/CDKN1B/FGFR1OP/IGF1R/HYAL2/RB1/NF2/GADD45A/TNFAIP3/DUS2/APC/SPRY2/CDK5RAP1/GMFB/RTRAF/PTPN1/HSPB1/HHEX/CBLB/HIPK3/PKIB/ZGPAT/GPS2/TFAP4/CAV1/PKIG/WNK1/ZNF675/QARS/DUSP3/DUSP4/TSC2/DTNBP1/LYN/HNRNPU/DUSP6/CHORDC1/H2AFY/TRIB2/PPP2CA/PDCD4/CDKN2A/DUSP18	56
GO:0045333	cellular respiration	43/2824	176/18493	0.000954208306428771	0.0202816550921559	0.018002531730011	ACO2/COX10/MDH2/SUCLG1/SDHA/CYC1/FH/COX4I1/FAHD1/COX7C/NDUFAB1/NDUFS6/ACTN3/VCP/NDUFB7/NDUFV3/MTFR1L/OXA1L/COX5A/HIF1A/PRELID1/SLC25A13/ME3/SDHD/PIK3CA/NDUFB6/PANK2/DHTKD1/NDUFB2/UQCRC1/NDUFC2-KCTD14/ETFDH/D2HGDH/COQ9/SDHC/BNIP3/NDUFS3/IDH3B/PRDM16/SIRT3/FASTKD3/CS/NDUFB1	43
GO:0090670	RNA localization to Cajal body	9/2824	19/18493	0.000956139995182431	0.0202816550921559	0.018002531730011	CCT5/CCT7/NAF1/CCT2/CCT8/RUVBL1/WRAP53/NHP2/DCP2	9
GO:0090671	telomerase RNA localization to Cajal body	9/2824	19/18493	0.000956139995182431	0.0202816550921559	0.018002531730011	CCT5/CCT7/NAF1/CCT2/CCT8/RUVBL1/WRAP53/NHP2/DCP2	9
GO:0090672	telomerase RNA localization	9/2824	19/18493	0.000956139995182431	0.0202816550921559	0.018002531730011	CCT5/CCT7/NAF1/CCT2/CCT8/RUVBL1/WRAP53/NHP2/DCP2	9
GO:0090685	RNA localization to nucleus	9/2824	19/18493	0.000956139995182431	0.0202816550921559	0.018002531730011	CCT5/CCT7/NAF1/CCT2/CCT8/RUVBL1/WRAP53/NHP2/DCP2	9
GO:0031397	negative regulation of protein ubiquitination	22/2824	73/18493	0.000965472257765281	0.0204074998710034	0.0181142348732685	OTUB1/VPS28/DNAJA1/SENP2/GTPBP4/RPL5/MARCH7/TNFAIP3/DYSF/DTX3L/N4BP1/RPS7/MTOR/GPS2/CAV1/U2AF2/MAD2L2/UBXN1/UBR5/IVNS1ABP/PINX1/GLMN	22
GO:0009124	nucleoside monophosphate biosynthetic process	41/2824	167/18493	0.00111722955030135	0.0235323824226632	0.0208879630050801	CYC1/RFK/ATP5F1A/NCOR1/ACTN3/VCP/ENO3/TPI1/ATP5F1B/ATP5F1C/GAPDH/HIF1A/DUT/AK4/SLC25A13/UCK2/ATP5MG/DHTKD1/AK3/ATIC/CDADC1/ATP5MC3/ADK/HK1/DDIT4/UMPS/ATP5F1E/GMPS/UCK1/ATP5PB/ALDOA/GAPDHS/LDHA/STAT3/PRKAA1/ADPGK/PFKFB2/UCKL1/ATP5PD/TGFB1/SIRT6	41
GO:0032388	positive regulation of intracellular transport	50/2824	214/18493	0.00113639252219018	0.0238523227647122	0.0211719504870324	DYNC1H1/VAMP2/SH3GLB1/MAPK14/PIK3R1/ARF1/RBM22/RIPOR1/PDCD5/NUTF2/MAVS/EHD1/EDEM1/HYAL2/XPO4/GLI3/MTMR2/PCM1/KHDRBS1/ERBB2/OAZ1/TRIM28/SMO/UBE2L3/ANP32B/CAPN10/ICE1/DNM1L/ANK3/SLC35D3/HTRA2/CTDSPL2/MIEF2/PLK3/BAP1/PRR5L/SREBF2/SAR1B/VPS11/UNC13B/ATG13/BAG3/UBR5/NEDD4/PRKAA1/KIF5B/FBXW7/PDCD10/TGFB1/USP36	50
GO:0045017	glycerolipid biosynthetic process	61/2824	273/18493	0.00116640271556254	0.0242716492541738	0.0215441557334714	RAB14/PIK3R1/ACP6/IMPA1/ARF1/GPAM/CNEP1R1/CPNE1/PIP4K2A/PIK3C2B/SCARB1/FITM2/MTMR14/INPP5E/PLEKHA8/PISD/CPNE3/AGK/PLA2G12A/AGPAT2/SLC44A2/PI4K2B/PIGT/CDS1/PIK3CB/MTMR2/PTDSS2/PGS1/SELENOI/PIK3CA/MTMR6/GPD1L/DGKA/GPAT3/GPAA1/PTEN/RAB5A/LPCAT4/FGFR1/INPP4A/PIP4K2C/GNPAT/ABHD5/PCYT1A/PDGFA/DPM1/PNPLA3/GRB2/CDIPT/FBXW7/PIGN/PIGL/CTDNEP1/PIGF/PTPN11/PGAP2/ANG/ABHD3/PEMT/SH3YL1/PGAP3	61
GO:0051701	interaction with host	49/2824	209/18493	0.00116996687942783	0.0242716492541738	0.0215441557334714	TRIM21/P4HB/IDE/TRIM11/ITGAV/TFRC/UVRAG/SNX3/CBLL1/CTSB/TSG101/RRAGA/NPC1/GAPDH/BCL2L11/SCARB1/TRIM8/CXADR/HYAL2/SIVA1/EXOC2/RAB7A/DYNLT1/TRIM28/CD55/XPR1/CHMP2B/CCNK/THOC6/SLC52A2/DAG1/SLC22A5/CAV1/RPSA/VAPA/ZNF502/EIF2AK2/CD46/NECTIN2/NEDD4/FUCA2/NUP153/GRB2/TRIM25/IST1/KPNA3/TUSC2/TGFB1/EPHA2	49
GO:0000422	autophagy of mitochondrion	22/2824	74/18493	0.00117880523900116	0.0242716492541738	0.0215441557334714	GABARAPL2/SQSTM1/RB1CC1/ATP5IF1/OPTN/CAMKK2/HIF1A/AMBRA1/ATG14/WIPI2/USP30/DNM1L/HTRA2/SREBF2/MUL1/ATG13/TSC2/MAP1LC3A/BNIP3/FBXW7/USP36/VPS13C	22
GO:0006353	DNA-templated transcription, termination	22/2824	74/18493	0.00117880523900116	0.0242716492541738	0.0215441557334714	ERCC3/TAF1C/CAVIN1/TWISTNB/XRN2/SCAF8/TBP/POLR1C/WDR33/GTF2H1/ZNF473/NCBP1/CCNH/FIP1L1/CPSF2/MNAT1/CPSF3/SNRPD3/SLBP/SSU72/POLR1B/NUDT21	22
GO:0061726	mitochondrion disassembly	22/2824	74/18493	0.00117880523900116	0.0242716492541738	0.0215441557334714	GABARAPL2/SQSTM1/RB1CC1/ATP5IF1/OPTN/CAMKK2/HIF1A/AMBRA1/ATG14/WIPI2/USP30/DNM1L/HTRA2/SREBF2/MUL1/ATG13/TSC2/MAP1LC3A/BNIP3/FBXW7/USP36/VPS13C	22
GO:0035307	positive regulation of protein dephosphorylation	15/2824	43/18493	0.00118695947995906	0.0242716492541738	0.0215441557334714	ANKLE2/PPP2R5A/CNEP1R1/PPP1R7/DLC1/CALM1/PPP1R15B/CALM3/PPP1R16B/MTOR/PIN1/ITGA1/PPP1R15A/PPP1R12A/TGFB1	15
GO:0034975	protein folding in endoplasmic reticulum	8/2824	16/18493	0.0011887164552269	0.0242716492541738	0.0215441557334714	CALR/EMC6/DNAJC3/DNAJC10/ERO1A/EMC4/PDIA3/EMC1	8
GO:0035970	peptidyl-threonine dephosphorylation	8/2824	16/18493	0.0011887164552269	0.0242716492541738	0.0215441557334714	PPM1G/PPP5C/PPM1B/PPM1D/PPP1CA/DUSP4/PPP2CA/DUSP18	8
GO:0046474	glycerophospholipid biosynthetic process	55/2824	241/18493	0.00119284473604902	0.0242733794932279	0.0215456915392689	RAB14/PIK3R1/ACP6/IMPA1/ARF1/GPAM/CPNE1/PIP4K2A/PIK3C2B/MTMR14/INPP5E/PLEKHA8/PISD/CPNE3/AGK/PLA2G12A/AGPAT2/SLC44A2/PI4K2B/PIGT/CDS1/PIK3CB/MTMR2/PTDSS2/PGS1/SELENOI/PIK3CA/MTMR6/GPD1L/DGKA/GPAT3/GPAA1/PTEN/RAB5A/LPCAT4/FGFR1/INPP4A/PIP4K2C/GNPAT/ABHD5/PCYT1A/PDGFA/DPM1/PNPLA3/GRB2/CDIPT/PIGN/PIGL/PIGF/PTPN11/PGAP2/ABHD3/PEMT/SH3YL1/PGAP3	55
GO:0046605	regulation of centrosome cycle	18/2824	56/18493	0.00120014680907789	0.0243394638341034	0.0216043497423624	CENPJ/NSFL1C/CEP120/SPICE1/CHMP1B/MDM1/PLK2/CHMP2B/GEN1/UBXN2B/PLK4/CDK5RAP2/CEP295/PDCD6IP/RBM14/CHORDC1/TRIM37/MARK4	18
GO:0032535	regulation of cellular component size	78/2824	367/18493	0.00125515919452345	0.0253694297802163	0.0225185746683597	ARPC1A/TWF1/IFRD1/SEMA4C/RPTOR/ALS2/DEPTOR/EPS8/ARF1/CDC42EP4/SEMA6C/SEMA4B/ACTR2/ZFYVE27/CXCL12/SSH3/RB1CC1/ACTR3/LRRC8C/TRIOBP/PFN2/JMY/CAPZB/NDEL1/PPP1CA/FCHSD2/E2F4/ARPC2/NRCAM/SLC12A6/LRRC8B/ANXA7/ARF6/TTL/WDR36/HP1BP3/ABI2/FAM206A/ARPC5L/CFL2/RAB22A/SPTAN1/GOLGA4/NCK2/PTEN/GMFB/RICTOR/WASHC2C/SHTN1/DNM2/SWAP70/PLEKHH2/WIPF1/MTOR/SLC12A4/RAB5A/VEGFA/DPYSL2/SEMA6D/NRP1/TMSB10/RAB11A/SEMA7A/CD…	78
GO:0030705	cytoskeleton-dependent intracellular transport	41/2824	168/18493	0.00126390633474754	0.0253934181648868	0.0225398673909812	LRPPRC/DYNC1H1/SPG11/AP3S1/KIF23/KIF1B/ICK/SPG7/TTC21A/FNBP1L/BICD2/SFPQ/FYCO1/AP3D1/LCA5/CLN3/NDEL1/HIF1A/AP3B1/IFT74/PCM1/CLUAP1/MYO5A/HOOK3/COPG1/HSPB1/KIF3C/WDR60/PAFAH1B1/DTNBP1/IFT81/TTC30B/IFT43/HNRNPU/KIF5B/HOOK2/RAB6A/TUBA1B/TRAK2/TUBA1A/LCA5L	41
GO:0019395	fatty acid oxidation	27/2824	98/18493	0.00126480626874915	0.0253934181648868	0.0225398673909812	AUH/MAPK14/HADH/LONP2/ECHDC2/MCAT/ADIPOR1/IVD/SESN2/CPT2/ABCD3/POR/SLC27A2/ETFDH/ACADVL/MTOR/CYP4V2/CPT1A/PEX13/ADIPOR2/ACAD10/ETFB/PRKAA1/ACOX3/ACAA1/ACAD11/PDK4	27
GO:1901987	regulation of cell cycle phase transition	86/2824	412/18493	0.001293341914515	0.0258797717094452	0.0229715676185086	ERCC3/MAD1L1/DYNC1H1/CDC14A/NEDD1/CTDSP2/GIGYF2/CENPJ/DYRK3/RPTOR/TOPBP1/DYNC1LI1/LCMT1/SENP2/CDC23/YWHAG/PSME1/HAUS2/CEP57/CDKN1B/FGFR1OP/RINT1/HMGA2/CCND2/RB1/NINL/E2F4/PLAGL1/GADD45A/CUL1/NAE1/DCTN3/APC/MIIP/CNOT2/CUL4A/PCM1/CDC14B/KLF4/TFDP2/CNOT11/SKP1/ZFYVE19/PTEN/TUBG1/PLK2/CEP192/IK/GEN1/PCNA/PLK4/PLK3/CASP2/ZFP36L1/RAB11A/TFAP4/RBL2/ADAMTS1/AKAP9/CDK5RAP2/MAD2L2/PAFAH1B1/CCND3/ID2/ANAPC4…	86
GO:1903362	regulation of cellular protein catabolic process	55/2824	242/18493	0.00131875660010493	0.0263006507323253	0.0233451509345381	UBE3A/GABARAPL2/HERPUD1/YOD1/USP14/RNF19B/PSMF1/TRIB1/PRICKLE1/VCP/UBAC2/ATP5IF1/PSME1/MYLIP/EDEM1/RNF40/SDCBP/CCAR2/MAGEF1/RPL5/MARCH7/TNFAIP3/STYX/RNF19A/N4BP1/CTSC/CSNK1A1/PTEN/SGTA/PLK2/SUMO1/KEAP1/RPS7/WAC/PLK3/USP19/PSMC2/CAV1/VPS11/BTRC/SUMO2/LRP2/RGP1/OS9/UBXN1/PIAS1/LAPTM4B/FBXW7/TRIB2/UBE2G2/HSP90AA1/UBQLN1/SVIP/GLMN/MAPK9	55
GO:0055072	iron ion homeostasis	24/2824	84/18493	0.00133494598837473	0.026535366782164	0.0235534910880199	GLRX3/TFRC/TTC7A/HIF1A/HYAL2/CYBRD1/ATP6V0A2/SLC22A17/CUL1/ISCU/SKP1/CAND1/SLC25A37/SFXN1/EPAS1/SFXN2/SFXN5/STEAP3/NDFIP1/BTBD9/FTH1/FTL/ATP6V0D1/SLC46A1	24
GO:0031098	stress-activated protein kinase signaling cascade	68/2824	313/18493	0.00138398831950648	0.0273385092634985	0.0242663815271013	UBE2N/AKR1B1/SEMA4C/MAPK14/NCOR1/TRIB1/MAP3K4/ARL6IP5/FAS/DNAJA1/RB1CC1/MAP2K3/MAP3K8/ZNF622/SDCBP/RIPK2/IGF1R/SH3RF1/EMC10/GADD45A/RELL2/CUL1/NFKB1/STK24/MAP3K7/PTGER4/MAP3K5/SKP1/PTPN1/CRKL/MAP3K1/TNFRSF19/MAP3K10/MAP2K1/MAGI3/RASSF2/HIPK3/ERN1/STRADB/VEGFA/UBE2V1/GPS2/ZFP36L1/ZNF675/QARS/STK10/MUL1/PAFAH1B1/KLHDC10/MINK1/DUSP3/MECOM/MAP3K21/BTRC/MLKL/EIF2AK2/DTNBP1/LYN/STK3/UBC/PDCD4/TNIK/KARS…	68
GO:0048285	organelle fission	94/2824	458/18493	0.00138770325061401	0.0273385092634985	0.0242663815271013	BCCIP/MAD1L1/ABRAXAS2/PIBF1/COX10/CDK13/BOD1/CDC14A/TNKS/SLF2/RRS1/PEBP1/CALR/HSF1/KIF23/INF2/AKAP8L/ING2/PSMD13/C11orf80/EPS8/MARCH5/NSFL1C/SLC25A46/ACTR2/DIS3L2/DYNC1LI1/BORA/LCMT1/ANAPC1/CDC23/ACTR3/MTFR1L/MAU2/NDEL1/DSCC1/SPICE1/CCND2/RB1/EME2/SH2B1/UBE2B/APC/CDC14B/CHMP1B/MASTL/TUBGCP3/NIPBL/RMI1/MUS81/CLASP2/MND1/TUBG1/CEP97/UBR2/CHMP2B/DNM1L/L3MBTL1/CEP192/IK/GEN1/UBXN2B/MIEF2/DDHD2/PPP2R2…	94
GO:0006906	vesicle fusion	25/2824	89/18493	0.00139682614158113	0.0273385092634985	0.0242663815271013	SPG11/CALR/TBC1D4/UVRAG/STX12/STX16/STX17/SNAP47/VPS16/TMEM175/VAMP3/DYSF/VTI1B/RAB8A/RAB7A/ANKFY1/VTI1A/USO1/VPS41/VPS11/VPS39/TSNARE1/KIF5B/ANKRD27/GOSR2	25
GO:0000377	RNA splicing, via transesterification reactions with bulged adenosine as nucleophile	79/2824	374/18493	0.00140716244179133	0.0273385092634985	0.0242663815271013	SFSWAP/CACTIN/CDK13/RSRC1/POLR2B/BUD31/RBM5/DHX35/RBM22/PRDX6/HNRNPM/SFPQ/CELF1/CDC40/WDR83/PPIL1/GPATCH1/PPIH/LSM6/NUP98/SYNCRIP/GEMIN5/DDX1/DHX15/PRMT7/WDR33/RNPC3/KHDRBS1/SART1/PRPF38A/GEMIN4/HNRNPH1/NCBP1/C1QBP/HNRNPUL1/IK/RBM15/CCAR1/SNRNP70/PPWD1/TGS1/SF3B1/SMNDC1/GCFC2/TXNL4A/CWC27/TRA2B/RNU6-7/U2AF2/FIP1L1/GEMIN7/CPSF2/SF3B5/PRCC/DDX41/DHX38/POLR2D/CPSF3/SRSF4/SRSF8/SNRPD3/REST/HNRNPU/PRP…	79
GO:0000398	mRNA splicing, via spliceosome	79/2824	374/18493	0.00140716244179133	0.0273385092634985	0.0242663815271013	SFSWAP/CACTIN/CDK13/RSRC1/POLR2B/BUD31/RBM5/DHX35/RBM22/PRDX6/HNRNPM/SFPQ/CELF1/CDC40/WDR83/PPIL1/GPATCH1/PPIH/LSM6/NUP98/SYNCRIP/GEMIN5/DDX1/DHX15/PRMT7/WDR33/RNPC3/KHDRBS1/SART1/PRPF38A/GEMIN4/HNRNPH1/NCBP1/C1QBP/HNRNPUL1/IK/RBM15/CCAR1/SNRNP70/PPWD1/TGS1/SF3B1/SMNDC1/GCFC2/TXNL4A/CWC27/TRA2B/RNU6-7/U2AF2/FIP1L1/GEMIN7/CPSF2/SF3B5/PRCC/DDX41/DHX38/POLR2D/CPSF3/SRSF4/SRSF8/SNRPD3/REST/HNRNPU/PRP…	79
GO:0006089	lactate metabolic process	7/2824	13/18493	0.00140722961226404	0.0273385092634985	0.0242663815271013	ACTN3/HIF1A/D2HGDH/LDHA/PFKFB2/PNKD/HAGH	7
GO:1900103	positive regulation of endoplasmic reticulum unfolded protein response	7/2824	13/18493	0.00140722961226404	0.0273385092634985	0.0242663815271013	TMEM33/PIK3R1/BAK1/BCL2L11/PTPN1/ERN1/XBP1	7
GO:0000819	sister chromatid segregation	44/2824	185/18493	0.00149837301958744	0.0289643829081096	0.0257095498357577	MAD1L1/PIBF1/BOD1/CDC14A/TNKS/SLF2/RRS1/KIF23/AKAP8L/DIS3L2/SFPQ/DYNC1LI1/LCMT1/ANAPC1/CDC23/AXIN2/MAU2/DSCC1/ESCO1/RB1/APC/CDC14B/CHMP1B/NIPBL/TUBG1/CHMP2B/IK/GEN1/NUSAP1/SMC4/RAB11A/CDK5RAP2/MAD2L2/ANAPC4/ESCO2/HNRNPU/H2AFY/FBXW7/CTCF/AKAP8/WAPL/PINX1/PCID2/ANAPC5	44
GO:0000423	mitophagy	9/2824	20/18493	0.00150429606042978	0.0289643829081096	0.0257095498357577	SQSTM1/OPTN/AMBRA1/ATG14/USP30/HTRA2/ATG13/TSC2/VPS13C	9
GO:0046607	positive regulation of centrosome cycle	6/2824	10/18493	0.00151846442257794	0.0289643829081096	0.0257095498357577	CENPJ/NSFL1C/CEP120/UBXN2B/PLK4/CEP295	6
GO:0070862	negative regulation of protein exit from endoplasmic reticulum	6/2824	10/18493	0.00151846442257794	0.0289643829081096	0.0257095498357577	YOD1/UBAC2/INSIG1/OS9/UBE2G2/SVIP	6
GO:0033045	regulation of sister chromatid segregation	23/2824	80/18493	0.00151987016759196	0.0289643829081096	0.0257095498357577	MAD1L1/TNKS/SLF2/SFPQ/DYNC1LI1/LCMT1/ANAPC1/CDC23/AXIN2/RB1/APC/NIPBL/IK/GEN1/CDK5RAP2/MAD2L2/ANAPC4/HNRNPU/H2AFY/CTCF/WAPL/PCID2/ANAPC5	23
GO:0048194	Golgi vesicle budding	23/2824	80/18493	0.00151987016759196	0.0289643829081096	0.0257095498357577	SEC24D/SEC24A/ARFGAP2/TRAPPC5/SEC13/ANKRD28/PPP6C/TRAPPC9/NAPA/PREB/CTSC/LMAN1/TRAPPC2L/USO1/TMED9/MIA3/GBF1/SAR1B/VAPA/INSIG1/GOLPH3/MCFD2/GOSR2	23
GO:0006613	cotranslational protein targeting to membrane	29/2824	109/18493	0.00154801563935767	0.0294073983641269	0.0261027820334061	RPL18A/SSR1/RPS15A/RPL27A/RPS12/RPLP1/SEC61B/RPL22/RPLP2/SRP19/RPL5/RPL28/RPS21/RN7SL1/RPS15/RPL37A/RPL13/RPS7/RPL31/RPL38/RPL14/RPL30/RPSA/RPL15/RPS29/RPL36/BHLHE40-AS1/RPL35/RPS16	29
GO:1903146	regulation of autophagy of mitochondrion	14/2824	40/18493	0.00165303769792831	0.0313034236613995	0.0277857440707724	ATP5IF1/OPTN/CAMKK2/HIF1A/USP30/DNM1L/HTRA2/SREBF2/MUL1/TSC2/BNIP3/FBXW7/USP36/VPS13C	14
GO:0009152	purine ribonucleotide biosynthetic process	54/2824	239/18493	0.0016658426673137	0.0314467092197614	0.0279129281097052	CYC1/ATP5F1A/NCOR1/ELOVL5/PAPSS1/ACTN3/GUK1/VCP/ENO3/TPI1/ATP5F1B/GSTZ1/ATP5F1C/PPCS/GAPDH/HIF1A/NPR1/AK4/SLC25A13/SCD/ATP5MG/HACD1/PANK2/DHTKD1/ELOVL6/AK3/ATIC/ATP5MC3/ADK/HK1/DDIT4/PDK1/ATP5F1E/ADM/GMPS/ACSS1/PANK3/ATP5PB/ALDOA/GAPDHS/HSD17B12/SLC25A1/LDHA/STAT3/PRKAA1/ADPGK/PFKFB2/PDK2/MPC1/PANK1/ATP5PD/TGFB1/SIRT6/PDK4	54
GO:0090174	organelle membrane fusion	26/2824	95/18493	0.00170957631419065	0.0321711179124968	0.0285559323624256	SPG11/CALR/TBC1D4/UVRAG/STX12/STX16/STX17/SNAP47/VPS16/TMEM175/VAMP3/DYSF/VTI1B/RAB8A/RAB7A/ANKFY1/CHMP2B/VTI1A/USO1/VPS41/VPS11/VPS39/TSNARE1/KIF5B/ANKRD27/GOSR2	26
GO:0090502	RNA phosphodiester bond hydrolysis, endonucleolytic	22/2824	76/18493	0.00172875361161581	0.0322471498545377	0.0286234203185548	AGO1/RRS1/UTP23/UTP20/ELAC2/RCL1/ABT1/RPS21/RPP38/MRPL44/NOB1/RNASEK/RNASE4/ERN1/ENDOV/SND1/NOL9/RPSA/RNASET2/CPSF3/TSEN54/AGO3	22
GO:1990845	adaptive thermogenesis	37/2824	150/18493	0.00173358775799076	0.0322471498545377	0.0286234203185548	ARNTL/DYNC1H1/FH/HSF1/THRA/ID1/HADH/PPARGC1B/IP6K1/ACTN3/NR1D1/ATF4/LAMA4/IGF1R/RB1/ADIPOR1/SCD/PGAM5/APC/IL15/CPT2/ELOVL6/ACOT13/NRDC/PLCL1/DDIT3/EPAS1/VEGFA/CAV1/THADA/ADIPOR2/IRF4/HNRNPU/PRDM16/PRKAB2/PEMT/SIRT6	37
GO:0033120	positive regulation of RNA splicing	13/2824	36/18493	0.0017351040151617	0.0322471498545377	0.0286234203185548	PIK3R1/RBM22/PRDX6/RBM20/NUP98/NCBP1/SNRNP70/ERN1/TRA2B/U2AF2/PRPF19/SRSF1/SNW1	13
GO:0051973	positive regulation of telomerase activity	13/2824	36/18493	0.0017351040151617	0.0322471498545377	0.0286234203185548	MAPKAPK5/TNKS/MAP3K4/NAF1/CCT2/PTGES3/KLF4/WRAP53/PKIB/ACD/HMBOX1/HSP90AA1/PNKP	13
GO:0010821	regulation of mitochondrion organization	42/2824	176/18493	0.00176682460297762	0.0327353336162797	0.029056745095103	VAT1/LMNA/SH3GLB1/INF2/BAK1/MARCH5/PDCD5/SQSTM1/YWHAG/ATP5IF1/OPTN/BIK/BCL2L11/CAMKK2/HIF1A/PRELID1/TP73/TFDP2/LMAN1/USP30/UBE2L3/YWHAQ/DNM1L/HTRA2/MIEF2/DDHD2/BAP1/SREBF2/MUL1/VPS11/ATG13/TSC2/BAG3/PRKAA1/BNIP3/FBXW7/DDHD1/GOLPH3/TRIAP1/APOPT1/USP36/VPS13C	42
GO:0000375	RNA splicing, via transesterification reactions	79/2824	377/18493	0.00177512555879219	0.0327785087078021	0.0290950684445311	SFSWAP/CACTIN/CDK13/RSRC1/POLR2B/BUD31/RBM5/DHX35/RBM22/PRDX6/HNRNPM/SFPQ/CELF1/CDC40/WDR83/PPIL1/GPATCH1/PPIH/LSM6/NUP98/SYNCRIP/GEMIN5/DDX1/DHX15/PRMT7/WDR33/RNPC3/KHDRBS1/SART1/PRPF38A/GEMIN4/HNRNPH1/NCBP1/C1QBP/HNRNPUL1/IK/RBM15/CCAR1/SNRNP70/PPWD1/TGS1/SF3B1/SMNDC1/GCFC2/TXNL4A/CWC27/TRA2B/RNU6-7/U2AF2/FIP1L1/GEMIN7/CPSF2/SF3B5/PRCC/DDX41/DHX38/POLR2D/CPSF3/SRSF4/SRSF8/SNRPD3/REST/HNRNPU/PRP…	79
GO:0006614	SRP-dependent cotranslational protein targeting to membrane	28/2824	105/18493	0.00178007560198959	0.0327785087078021	0.0290950684445311	RPL18A/RPS15A/RPL27A/RPS12/RPLP1/SEC61B/RPL22/RPLP2/SRP19/RPL5/RPL28/RPS21/RN7SL1/RPS15/RPL37A/RPL13/RPS7/RPL31/RPL38/RPL14/RPL30/RPSA/RPL15/RPS29/RPL36/BHLHE40-AS1/RPL35/RPS16	28
GO:0016571	histone methylation	34/2824	135/18493	0.00179718534020828	0.0329631778689128	0.0292589856602289	LMNA/IWS1/SUV39H2/ZNF335/PRMT6/ZNF304/WDR5/PWP1/PRDM13/RLF/TET1/PRMT7/SATB1/SMYD2/ARID4A/GFI1/AUTS2/TET2/RTF1/SETD6/MECOM/KMT2D/PRDM2/DNMT1/H2AFY/SETD7/CTCF/BRD4/PRDM16/PAX5/ARID4B/SNW1/DPY30/ASH1L	34
GO:0034968	histone lysine methylation	29/2824	110/18493	0.00180108651357711	0.0329631778689128	0.0292589856602289	LMNA/IWS1/SUV39H2/ZNF335/PRMT6/ZNF304/WDR5/PWP1/RLF/SMYD2/ARID4A/GFI1/AUTS2/TET2/RTF1/SETD6/MECOM/KMT2D/PRDM2/DNMT1/H2AFY/SETD7/BRD4/PRDM16/PAX5/ARID4B/SNW1/DPY30/ASH1L	29
GO:0010950	positive regulation of endopeptidase activity	41/2824	171/18493	0.00180980559424952	0.0330220759339813	0.0293112651354697	BCL2L13/HSF1/DAPK1/F3/FADD/PERP/AKIRIN2/BAK1/NKX3-1/F2R/MTCH1/PDCD5/ARL6IP5/VCP/MBP/FAS/ACER2/PSME1/DLC1/HIP1/APAF1/SOX7/BCL2L11/PDCD2/RIPK2/PRELID1/VSIR/MAP3K5/ANP32B/HTRA2/TFAP4/MUL1/LYN/STAT3/REST/ASPH/EIF2AK3/NEK5/PIDD1/APOPT1/RHOA	41
GO:0031050	dsRNA processing	16/2824	49/18493	0.00183389458638635	0.0332594235712304	0.0295219411553115	AGO1/ADAR/TUT4/NCOR1/TUT7/SNIP1/SPOUT1/MRPL44/NCBP1/MAP2K1/NCOR2/ZC3H7B/PUM2/AGO3/TGFB1/DDX5	16
GO:0070918	production of small RNA involved in gene silencing by RNA	16/2824	49/18493	0.00183389458638635	0.0332594235712304	0.0295219411553115	AGO1/ADAR/TUT4/NCOR1/TUT7/SNIP1/SPOUT1/MRPL44/NCBP1/MAP2K1/NCOR2/ZC3H7B/PUM2/AGO3/TGFB1/DDX5	16
GO:0031065	positive regulation of histone deacetylation	8/2824	17/18493	0.0019463806710887	0.035087456962599	0.0311445517845772	AKAP8L/ING2/NIPBL/VEGFA/CTBP1/C6orf89/AKAP8/TGFB1	8
GO:0042776	mitochondrial ATP synthesis coupled proton transport	8/2824	17/18493	0.0019463806710887	0.035087456962599	0.0311445517845772	CYC1/ATP5F1A/ATP5F1B/ATP5F1C/ATP5MG/ATP5F1E/ATP5PB/ATP5PD	8
GO:1903050	regulation of proteolysis involved in cellular protein catabolic process	48/2824	209/18493	0.00205405721780523	0.0369176810733077	0.0327691069540815	UBE3A/GABARAPL2/HERPUD1/YOD1/USP14/RNF19B/PSMF1/TRIB1/PRICKLE1/VCP/UBAC2/ATP5IF1/PSME1/EDEM1/RNF40/SDCBP/CCAR2/MAGEF1/RPL5/MARCH7/STYX/RNF19A/N4BP1/CTSC/CSNK1A1/PTEN/SGTA/PLK2/SUMO1/KEAP1/RPS7/WAC/PLK3/USP19/PSMC2/CAV1/BTRC/SUMO2/OS9/UBXN1/PIAS1/FBXW7/TRIB2/UBE2G2/UBQLN1/SVIP/GLMN/MAPK9	48
GO:0051298	centrosome duplication	19/2824	63/18493	0.00206553913613732	0.0370132281618875	0.0328539170687419	CENPJ/CEP120/SPICE1/CHMP1B/MDM1/USP33/PLK2/CHMP2B/CEP192/GEN1/PLK4/CDK5RAP2/RTTN/CEP295/PDCD6IP/RBM14/CHORDC1/TRIM37/CEP152	19
GO:0006119	oxidative phosphorylation	32/2824	126/18493	0.00208619675767811	0.0372721402867312	0.0330837342962613	COX10/SDHA/CYC1/COX4I1/ATP5F1A/COX7C/NDUFAB1/NDUFS6/ACTN3/VCP/ATP5F1B/NDUFB7/NDUFV3/ATP5F1C/COX5A/ATP5MG/SDHD/NDUFB6/NDUFB2/MSH2/UQCRC1/NDUFC2-KCTD14/ATP5F1E/ATP5PB/COX7A2L/COQ9/SDHC/NDUFS3/ATP5PD/RHOA/NDUFB1/PDE12	32
GO:0032869	cellular response to insulin stimulus	47/2824	204/18493	0.00212311732854701	0.0378192086743849	0.0335693266191004	USF1/AP3S1/IDE/DENND4C/VAMP2/PIK3R1/TBC1D4/SRD5A1/CPEB2/EEF2K/YWHAG/OSBPL8/STAT1/IGF1R/NDEL1/ATP6V0A2/ADIPOR1/RAB10/APC/GRB14/RAB8A/PIK3CA/MYO5A/ATP6V1H/PTEN/CAPN10/PTPN1/EIF4EBP2/PDE3B/ATP6V0E2/EIF4EBP1/SH2B2/ATP6V1B2/ZFP36L1/ATP6V0B/RAB31/CCND3/TSC2/HDAC5/PTPRA/PDK2/GRB2/XBP1/PTPN11/ATP6V0D1/GOT1/PDK4	47
GO:0044743	protein transmembrane import into intracellular organelle	14/2824	41/18493	0.00216215773202277	0.0382874125821023	0.0339849167505023	TIMM29/GRPEL1/LONP2/TOMM20/AGK/TIMM50/ROMO1/PEX13/TIMM23/PEX16/PEX6/CHCHD4/PEX1/TIMM9	14
GO:0098927	vesicle-mediated transport between endosomal compartments	14/2824	41/18493	0.00216215773202277	0.0382874125821023	0.0339849167505023	SNX16/SNX3/AKTIP/MTMR2/RAB7A/HOOK3/LMTK2/MAP2K1/DNAJC13/RAB5A/EMP2/VPS11/ANKRD27/HOOK2	14
GO:0051098	regulation of binding	77/2824	369/18493	0.00226222059713555	0.0399415007194256	0.0354531289866878	ERCC3/GMNN/HERPUD1/TNKS/RARA/HSF1/ID1/BAK1/NKX3-1/ZNF304/TGFBR3/P2RY1/SENP2/CPNE1/AKTIP/MAU2/HMGA2/RIPK2/ROCK1/ACTB/GTPBP4/DUT/PPP1CA/RB1/PRMT7/BAMBI/STYX/CRK/DTX3L/KLF4/S100A10/ARHGEF7/EPB41L5/JUN/BTAF1/NIPBL/TRIM28/CSNK1A1/SMO/ZFP90/USP33/CALM3/CRBN/NCBP1/PLK2/SUMO1/PLCL1/GTF2B/FBH1/DDIT3/PIN1/NRP1/TFAP4/ACD/CAV1/DISC1/ZNF675/HEY1/MAD2L2/EPB41/ID2/TXN/IRF4/HMBOX1/CDK9/DTNBP1/HDAC5/STK3/NMD3/EIF…	77
GO:0036499	PERK-mediated unfolded protein response	9/2824	21/18493	0.00227867196667519	0.0399966895203251	0.0355021160212676	HERPUD1/TMEM33/ATF4/PPP1R15B/NCK2/PTPN1/DDIT3/PPP1R15A/EIF2AK3	9
GO:0090312	positive regulation of protein deacetylation	9/2824	21/18493	0.00227867196667519	0.0399966895203251	0.0355021160212676	AKAP8L/ING2/BRMS1/NIPBL/VEGFA/CTBP1/C6orf89/AKAP8/TGFB1	9
GO:0106106	cold-induced thermogenesis	35/2824	142/18493	0.00230220721703116	0.0400056655269015	0.0355100833613326	ARNTL/DYNC1H1/FH/HSF1/THRA/ID1/HADH/PPARGC1B/IP6K1/ACTN3/NR1D1/ATF4/LAMA4/IGF1R/RB1/ADIPOR1/SCD/PGAM5/APC/IL15/CPT2/ELOVL6/ACOT13/NRDC/PLCL1/DDIT3/EPAS1/VEGFA/CAV1/ADIPOR2/IRF4/PRDM16/PRKAB2/PEMT/SIRT6	35
GO:0120161	regulation of cold-induced thermogenesis	35/2824	142/18493	0.00230220721703116	0.0400056655269015	0.0355100833613326	ARNTL/DYNC1H1/FH/HSF1/THRA/ID1/HADH/PPARGC1B/IP6K1/ACTN3/NR1D1/ATF4/LAMA4/IGF1R/RB1/ADIPOR1/SCD/PGAM5/APC/IL15/CPT2/ELOVL6/ACOT13/NRDC/PLCL1/DDIT3/EPAS1/VEGFA/CAV1/ADIPOR2/IRF4/PRDM16/PRKAB2/PEMT/SIRT6	35
GO:0098534	centriole assembly	13/2824	37/18493	0.00230584045848874	0.0400056655269015	0.0355100833613326	CENPJ/CEP120/SPICE1/E2F4/MDM1/PLK2/PLK4/CDK5RAP2/RTTN/CEP295/RBM14/TRIM37/CEP152	13
GO:2000648	positive regulation of stem cell proliferation	13/2824	37/18493	0.00230584045848874	0.0400056655269015	0.0355100833613326	ZNF335/ATXN1L/HMGA2/PDCD2/EPCAM/HIF1A/GLI3/SMO/OTP/VEGFA/DISC1/HNRNPU/SIRT6	13
GO:1904951	positive regulation of establishment of protein localization	89/2824	437/18493	0.00231269901995369	0.0400090265613314	0.035513066704097	CCT5/VAMP2/SEC24A/SH3GLB1/CENPJ/MAPK14/PIK3R1/ARF1/F2R/RBM22/RIPOR1/PDCD5/VPS28/TARDBP/CCT7/NUTF2/MBP/MAVS/CEP120/CCT2/YWHAG/TSG101/IL17RA/EDEM1/GAPDH/CCT8/RIPK2/HIF1A/AACS/HYAL2/XPO4/GLI3/CNST/TP73/PCM1/SELENOK/ERBB2/TFDP2/MYH10/OAZ1/TRIM28/PTGER4/EXOC1/GLUL/SMO/UBE2L3/ANP32B/YWHAQ/CAPN10/ICE1/DNM1L/ANK3/HK1/SLC35D3/HTRA2/CTDSPL2/WRAP53/MIEF2/EXPH5/PLK3/BAP1/PRR5L/TM7SF3/SREBF2/ADAM9/CADM1/SAR1B…	89
GO:1901293	nucleoside phosphate biosynthetic process	73/2824	347/18493	0.00232630676322397	0.0401287916656135	0.0356193733679363	SUCLG1/CYC1/RFK/ATP5F1A/NCOR1/ELOVL5/PAPSS1/ACTN3/GUK1/VCP/ENO3/GPAM/TPI1/ATP5F1B/GSTZ1/ATP5F1C/FUK/PPCS/GAPDH/HIF1A/NPR1/GARS/DUT/AGPAT2/AK4/SLC25A13/UCK2/SCD/NADSYN1/DTYMK/CDS1/ATP5MG/HACD1/PANK2/DHTKD1/ELOVL6/AK3/ATIC/CDADC1/ATP5MC3/GPAT3/ADK/HK1/DDIT4/UMPS/PDK1/ATP5F1E/ADM/GMPS/ACSS1/PANK3/UCK1/ATP5PB/ALDOA/GAPDHS/HSD17B12/SLC25A1/LDHA/STAT3/PRKAA1/ADPGK/PFKFB2/PDK2/MPC1/UCKL1/PANK1/KARS/ATP5…	73
GO:0031334	positive regulation of protein complex assembly	57/2824	259/18493	0.00237832658536366	0.0409085802061263	0.0363115342334817	ERCC3/ERCC5/ARPC1A/SLF2/IDE/SH3GLB1/SPIDR/ARF1/CDC42EP4/ACTR2/VCP/SNX9/ACTR3/SLAIN2/PFN2/BIK/JMY/BCL2L11/PAN3/ARPC2/CHD1L/CNOT2/CUL4A/ARF6/DHX33/JUN/ABI2/GTF2H1/ARPC5L/NCK2/CAND1/GMFB/ICE1/RICTOR/SUMO1/WASHC2C/WIPF1/MTOR/GTF2B/MIEF2/VEGFA/PSMC2/ATR/CDC42EP3/SUB1/AKAP9/CDK5RAP2/KIRREL1/UNC13B/CLIP1/BRK1/TRABD2A/GRB2/HSP90AA1/TGFB1/RHOA/MAPK9	57
GO:0000910	cytokinesis	39/2824	163/18493	0.00239728965470569	0.0411169422777094	0.0364964819011135	KLHL21/KIF23/SH3GLB1/BIN3/ARF1/UVRAG/BIRC6/ACTR2/SNX9/RHOB/ACTR3/CSPP1/CALM1/PKP4/MYH9/SNX18/DCTN3/APC/CHMP1B/TRIM36/MYH10/ZFYVE19/SEPT11/CALM3/CHMP2B/ANK3/PKN2/PLK3/PIN1/NUSAP1/RAB11A/SEPT9/PDCD6IP/SEPT8/JTB/IST1/ENTR1/CFL1/RHOA	39
GO:0006099	tricarboxylic acid cycle	12/2824	33/18493	0.00241622816433426	0.0413236970669476	0.0366800029025642	ACO2/MDH2/SUCLG1/SDHA/FH/FAHD1/ME3/SDHD/DHTKD1/SDHC/IDH3B/CS	12
GO:0006896	Golgi to vacuole transport	7/2824	14/18493	0.00244494765088175	0.0415779624596123	0.0369056955681032	AP3D1/AP1G1/VTI1B/ANKFY1/VTI1A/GAK/GOSR2	7
GO:0071850	mitotic cell cycle arrest	7/2824	14/18493	0.00244494765088175	0.0415779624596123	0.0369056955681032	CDC14A/NKX3-1/GADD45GIP1/CDKN1B/GADD45A/CDC14B/E4F1	7
GO:0031570	DNA integrity checkpoint	38/2824	158/18493	0.00245424111333798	0.0416181056592314	0.0369413277303505	GIGYF2/MAPK14/FEM1B/TOPBP1/CDKN1B/RINT1/HMGA2/CCAR2/EME2/E2F4/PLAGL1/GADD45A/NAE1/HINFP/CNOT2/CUL4A/CDC14B/TFDP2/CNOT11/MUS81/MSH2/PLK2/WAC/GEN1/PCNA/PLK3/CASP2/ATR/ETAA1/RBL2/TICRR/PRPF19/TRIAP1/PTPN11/PIDD1/ORC1/H2AFX/TIPIN	38
GO:1900182	positive regulation of protein localization to nucleus	22/2824	78/18493	0.00248337874528642	0.0419935848111391	0.0372746129240619	CCT5/MAPK14/PIK3R1/RBM22/CCT7/NUTF2/MAVS/CCT2/CCT8/TRIM8/HYAL2/GLI3/SESN2/DTX3L/TRIM28/SMO/BAG3/UBR5/NMD3/EIF2AK3/PINX1/TGFB1	22
GO:0000070	mitotic sister chromatid segregation	37/2824	153/18493	0.00250899248981587	0.0422711931566078	0.0375210254098825	MAD1L1/PIBF1/BOD1/CDC14A/TNKS/SLF2/RRS1/KIF23/AKAP8L/DIS3L2/DYNC1LI1/LCMT1/ANAPC1/CDC23/MAU2/DSCC1/RB1/APC/CDC14B/CHMP1B/NIPBL/TUBG1/CHMP2B/IK/GEN1/NUSAP1/SMC4/RAB11A/CDK5RAP2/MAD2L2/ANAPC4/HNRNPU/H2AFY/AKAP8/PINX1/PCID2/ANAPC5	37
GO:0005996	monosaccharide metabolic process	62/2824	287/18493	0.00251387905329152	0.0422711931566078	0.0375210254098825	GLB1/USF1/MDH2/AKR1B1/NLN/MAN2A1/MAPK14/PGM2/WDR5/SLC35B4/ACTN3/ENO3/NR1D1/TPI1/ATF4/LCMT1/PMM2/CRYL1/ABHD10/GAPDH/RANBP2/PPP1CA/ADIPOR1/TALDO1/SLC25A13/SESN2/PIK3CA/GALK2/FUT8/POFUT1/HK1/DYRK2/PDK1/GNMT/MTOR/XYLB/CPT1A/PGD/MAN2B2/ALDOA/GAPDHS/GSTO1/RPIA/SLC25A1/MPI/PRKAA1/FUCA2/ADPGK/PFKFB2/PDK2/MAN2C1/PPP4R3B/SLC23A2/CYB5R3/MST1/PASK/MAN2B1/SLC25A10/NUDT5/GOT1/IGFBP5/PDK4	62
GO:1903321	negative regulation of protein modification by small protein conjugation or removal	23/2824	83/18493	0.00257777971382708	0.0432246134695641	0.0383673064139743	TRIM21/OTUB1/VPS28/DNAJA1/SENP2/GTPBP4/RPL5/MARCH7/TNFAIP3/DYSF/DTX3L/N4BP1/RPS7/MTOR/GPS2/CAV1/U2AF2/MAD2L2/UBXN1/UBR5/IVNS1ABP/PINX1/GLMN	23
GO:0009108	coenzyme biosynthetic process	49/2824	217/18493	0.00268442995629352	0.0448875571800279	0.0398433790903323	MOCS3/RFK/PDXK/NCOR1/ELOVL5/ACTN3/ENO3/TPI1/GSTZ1/COQ4/GPHN/PPCS/GAPDH/SPR/HIF1A/PDSS1/SCD/NADSYN1/HACD1/GCH1/PANK2/DHTKD1/ELOVL6/COQ8A/ATIC/PNPO/HK1/DDIT4/PDK1/ACSS1/SLC25A16/PANK3/ALDOA/GAPDHS/HSD17B12/COQ9/MAT2A/SLC25A1/LDHA/STAT3/PRKAA1/ADPGK/PFKFB2/PDK2/MPC1/PANK1/COQ5/SIRT6/PDK4	49
GO:0009165	nucleotide biosynthetic process	72/2824	344/18493	0.00283944955091814	0.0473178731339511	0.0420005915996494	CYC1/RFK/ATP5F1A/NCOR1/ELOVL5/PAPSS1/ACTN3/GUK1/VCP/ENO3/GPAM/TPI1/ATP5F1B/GSTZ1/ATP5F1C/FUK/PPCS/GAPDH/HIF1A/NPR1/GARS/DUT/AGPAT2/AK4/SLC25A13/UCK2/SCD/NADSYN1/DTYMK/CDS1/ATP5MG/HACD1/PANK2/DHTKD1/ELOVL6/AK3/ATIC/CDADC1/ATP5MC3/GPAT3/ADK/HK1/DDIT4/UMPS/PDK1/ATP5F1E/ADM/GMPS/ACSS1/PANK3/UCK1/ATP5PB/ALDOA/GAPDHS/HSD17B12/SLC25A1/LDHA/STAT3/PRKAA1/ADPGK/PFKFB2/PDK2/MPC1/UCKL1/PANK1/KARS/ATP5PD/CMPK…	72
GO:0090307	mitotic spindle assembly	18/2824	60/18493	0.00285341830326342	0.0473178731339511	0.0420005915996494	BCCIP/ABRAXAS2/PIBF1/CDC14A/KIF23/SPICE1/CDC14B/CHMP1B/TUBGCP3/CEP97/CHMP2B/CEP192/RAB11A/TUBGCP6/HNRNPU/MZT1/WRAP73/RHOA	18
GO:0099132	ATP hydrolysis coupled cation transmembrane transport	18/2824	60/18493	0.00285341830326342	0.0473178731339511	0.0420005915996494	ATP5F1A/ATP13A1/ATP5F1B/ATP5F1C/ATP6V0A2/ATP5MG/ATP6V1H/ATP5MC3/ATP5F1E/ATP6V0E2/ATP6V1B2/ATP5PB/ATP2C1/ATP6V0B/ATP2B1/ATP8A1/ATP5PD/ATP6V0D1	18
GO:0032204	regulation of telomere maintenance	22/2824	79/18493	0.00295464918971394	0.0488615952778314	0.0433708400705581	TERF2IP/MAPKAPK5/CCT5/TNKS/TENT4B/CCT7/MAP3K4/NAF1/XRN1/CCT2/CCT8/NAT10/TNKS2/PKIB/ATR/ACD/DCP2/HMBOX1/HNRNPU/PINX1/PNKP/SIRT6	22
GO:0044262	cellular carbohydrate metabolic process	60/2824	278/18493	0.00298201877349665	0.0491787326848912	0.0436523395935224	GLB1/POMK/GYG1/AKR1B1/NLN/IMPA1/PGM2/WDR5/SLC35B4/ACTN3/P2RY1/NR1D1/AGL/TPI1/CSGALNACT2/RB1CC1/LCMT1/FUK/MANBA/ABHD10/B3GNT2/RANBP2/INPP5E/PPP1CA/ADIPOR1/PYGL/STBD1/DYSF/MTMR2/SESN2/PPP1CB/PYGB/GALK2/PTEN/IDNK/HK1/DDIT4/DYRK2/PDK1/GNMT/BRAF/MTOR/XYLB/GNPTG/PHKB/PGD/PPP1CC/EXT2/STAT3/PFKFB2/PDK2/PPP4R3B/PPP1R2/MST1/PASK/NAGK/GOT1/SIRT6/IGFBP5/PDK4	60
GO:0070262	peptidyl-serine dephosphorylation	8/2824	18/18493	0.00303809623477525	0.0498297587359449	0.044230207478954	PPP5C/PPP1CA/PPP1R15B/PPP1R16B/SWAP70/PPP2R2D/PPP1R15A/PPP2CA	8
GO:1904872	regulation of telomerase RNA localization to Cajal body	8/2824	18/18493	0.00303809623477525	0.0498297587359449	0.044230207478954	CCT5/CCT7/NAF1/CCT2/CCT8/RUVBL1/NHP2/DCP2	8
KEGG
ID	Description	GeneRatio	BgRatio	pvalue	p.adjust	qvalue	geneID	Count
hsa04141	Protein processing in endoplasmic reticulum	60/1279	166/7932	1.88840271565303e-10	5.9862366086201e-08	5.24777175718315e-08	7321/6184/10961/9709/9871/6745/55432/5034/56886/811/4121/10802/7326/5611/578/55968/7415/468/10960/3301/10952/6396/9695/7466/57134/54431/80267/201595/30001/8454/10113/55757/3998/4217/10905/6500/6400/10277/1650/84447/7322/2081/1649/10299/2923/51128/23645/5610/51726/10956/9451/7327/7494/3320/79139/3310/29979/258010/64374/5601	60
hsa05168	Herpes simplex virus 1 infection	121/1279	491/7932	3.37111148036118e-07	5.34321169637246e-05	4.68407068850185e-05	51710/90233/730051/9422/55552/811/388567/79230/90321/84775/8772/162239/5295/197320/578/57343/388566/7574/163049/7132/94039/10308/57506/355/84914/7700/25799/57786/317/10172/7752/199692/6772/26152/115509/7733/147694/5499/125919/27153/147837/388569/4790/374879/5451/5291/7553/6885/8893/126375/5500/5290/7587/7571/353088/4615/7582/163081/7748/25888/7988/146198/162972/58500/90576/147949/90592/79744/1978…	121
hsa04140	Autophagy - animal	44/1279	137/7932	2.2694131877429e-06	0.000239801326838166	0.000210219326864605	11345/55054/1612/51100/5295/57521/64798/7405/8878/84971/9821/1508/10670/10645/55014/3480/3091/64419/29982/55626/22863/5291/6885/4218/5290/7879/26100/5728/54541/3708/64121/5604/2475/2081/5894/22808/9776/7249/5562/1509/664/9451/5515/5601	44
hsa04120	Ubiquitin mediated proteolysis	43/1279	136/7932	4.66214995087512e-06	0.000369475383606853	0.000323896733429219	7337/7321/7334/26091/7326/23295/57448/9616/64682/8697/8454/7320/8451/6502/9039/51434/6500/7332/51588/9817/8916/4214/22888/868/10277/9246/84447/7322/92912/55284/997/29945/8945/23327/8554/51366/4734/27339/6923/55294/7327/4591/51433	43
hsa04142	Lysosome	39/1279	123/7932	1.18864396124975e-05	0.000753600271432341	0.000660635801620913	2720/1176/5660/23431/26503/10577/8943/1497/1508/285362/138050/4126/4864/8218/1201/8546/11154/23545/3482/164/1212/1075/2581/51606/3988/8907/411/84572/533/55353/1509/23163/23457/2799/4125/256471/9114/2588/3073	39
hsa04144	Endocytosis	66/1279	249/7932	1.5302685173745e-05	0.000808491866679528	0.000708755944889243	9815/10552/51100/84364/9146/375/7037/157/8724/51160/2869/64744/118813/10938/7251/22905/80223/832/9922/8218/3480/3482/10109/10890/9372/84552/9765/56904/382/57132/4218/60682/7879/1212/81873/57403/8853/7048/23527/25978/253725/1785/26052/868/6455/7456/5868/254122/84612/8766/857/11031/8729/10015/23327/387680/58513/4734/3799/9798/5662/3310/5878/387/5156/381	66
hsa05010	Alzheimer disease	48/1279	171/7932	4.70111579812563e-05	0.00212893386857975	0.00186630762512055	6389/3416/1537/1327/8772/498/1350/4706/4726/7132/506/355/4713/3709/4731/509/317/10313/9377/2597/801/8883/6392/4712/840/23621/4708/518/808/7384/100532726/3708/514/2081/515/9167/25825/322/5332/6391/5664/1345/5330/4722/9451/10476/10975/4707	48
hsa04932	Non-alcoholic fatty liver disease (NAFLD)	41/1279	149/7932	0.000262329169586643	0.0103947933448707	0.00911248694353602	6389/1537/1327/5295/1350/4706/4726/7132/468/355/4713/4731/9377/10018/51094/4790/5291/6392/5290/4712/840/3725/4217/4708/7384/100532726/2081/1649/9167/79602/6391/1345/5562/4722/9451/7494/5565/10975/7040/5601/4707	41
hsa04210	Apoptosis	38/1279	136/7932	0.000311333854821363	0.0107694860488979	0.00944095738638236	4000/8772/5295/1677/578/7132/468/355/3709/1508/317/10018/60/1647/4790/5291/5290/840/3725/1075/4217/6709/3708/27429/7185/5604/2081/1649/835/5894/143/1509/9451/55367/1147/10376/5601/7846	38
hsa03013	RNA transport	44/1279	165/7932	0.00033973142110088	0.0107694860488979	0.00944095738638236	8665/8662/8021/8894/60528/1982/10762/59343/8661/5905/6396/4928/5903/8480/25929/11097/8893/10557/23279/8667/50628/53371/57122/51808/4686/7341/1979/79228/1978/96764/9631/23165/8669/55706/79760/10605/6613/9669/51068/9972/9775/348995/8890/1973	44
hsa03040	Spliceosome	37/1279	135/7932	0.000558259555521873	0.0160880253727667	0.0141033992973947	8896/55696/4670/6100/51362/51645/10465/11157/1665/10915/9092/84950/4686/6625/23451/10285/10907/6434/11338/83443/9785/6429/10929/6634/3192/27339/9775/6426/6427/10992/6627/10523/10291/3310/22938/3190/1655	37
hsa00190	Oxidative phosphorylation	36/1279	133/7932	0.000847097517538895	0.0223774927549858	0.019616995143006	1352/6389/1537/1327/498/1350/4706/4726/506/4713/4731/509/9377/23545/10632/6392/4712/4708/51606/518/7384/100532726/514/155066/5464/526/515/9167/533/6391/1345/4722/10476/10975/9114/4707	36
hsa03010	Ribosome	39/1279	153/7932	0.0018129725851413	0.0442086391915224	0.0387550414961379	6142/51081/6210/6157/6206/6176/65003/6146/6181/64969/6125/29074/6158/6227/63875/54948/64960/6209/6168/51116/6137/6201/6160/6169/11222/63931/9801/9045/6156/3921/55052/6138/6235/25873/51069/11224/64963/6217/2197	39

## Sheet: (2) AT H3K4me3-expressed paths
Reactome terms
ID	Description	GeneRatio	BgRatio	pvalue	p.adjust	qvalue	geneID	Count
R-HSA-72766	Translation	96/1860	291/10554	9750	12300000	10100000	RPN1/RPL18A/EIF3F/SSR1/AARS2/EIF3B/YARS2/TSFM/RPS15A/EIF2S2/MRPS30/MRPS35/RPL27A/IARS2/GADD45GIP1/RPLP1/MARS2/MRPL11/EEF2/MRPL40/EIF4H/SEC61B/RPL22/RPLP2/EIF3A/OXA1L/MRPS5/SPCS1/SRP19/GARS/APEH/FARSB/RPL5/MRPL18/RPL28/HARS2/RPS21/EIF2B5/EIF3H/MRPL44/MRPL17/MTIF3/MRPL16/MRPS15/CHCHD1/EIF3M/MRPS25/RPS15/RPL37A/MRPL37/MRPL52/SARS/RPS7/RPL31/DDOST/SRPRB/EIF4EBP1/AIMP1/RPL38/SEC11C/MRPL3/MRPS14/EIF3J/…	96
R-HSA-983168	Antigen processing: Ubiquitination & Proteasome degradation	93/1860	309/10554	3550000	2230000000	1830000000	UBE3A/KLHL21/UBE2D1/TRIM21/TRIM4/FBXL15/UBE2N/RBCK1/PSMD1/HERC4/BLMH/UBE2G1/MGRN1/RNF19B/TRIM11/PSMF1/PSMD13/RNF213/HACE1/HERC6/FBXL12/RNF123/RNF7/ASB1/PSMD11/ANAPC1/CDC23/PSME1/MYLIP/FBXO9/RBBP6/FBXL3/TPP2/FBXL4/RNF126/KLHL11/KLHL42/SH3RF1/FBXL8/CUL1/PSMD12/UBE2B/MKRN1/SKP2/DTX3L/RNF19A/TRIM36/UBA5/FBXW2/UBA3/ASB7/ANAPC7/FBXO32/LRR1/SKP1/FBXW9/UBE2L3/UBR2/KEAP1/HERC3/UBOX5/RNF4/CBLB/UBE2L6/UBE2D…	93
R-HSA-8868773	rRNA processing in the nucleus and cytosol	64/1860	195/10554	16400000	5390000000	4410000000	RPL18A/TEX10/TBL3/WDR43/RPS15A/EXOSC3/UTP20/RIOK3/RPL27A/RPLP1/XRN2/RPL22/RPLP2/RCL1/NIP7/BUD23/RPL5/DDX21/WDR3/RPL28/ERI1/RPS21/WDR36/RPP38/DDX49/NOB1/KRR1/PNO1/NOC4L/RPS15/RPL37A/NAT10/RPS7/RPL31/EXOSC8/RPL38/NOL11/NOL6/RPL14/RPL30/NOL9/PDCD11/RRP7A/RPSA/NHP2/DHX37/UTP3/RPL15/RPS27A/LTV1/RPL21/RPL29/FBL/MPHOSPH10/RPS27/RPS29/RPL13A/IMP3/EXOSC1/RPL35/TSR3/RPS16/EXOSC5/RPL12	64
R-HSA-5663205	Infectious disease	107/1860	382/10554	21000000	5390000000	4410000000	ERCC3/RPL18A/CALR/VAMP2/PSMD1/CD9/RPS15A/POLR2B/NUP214/PSMF1/RPL27A/PSMD13/ANTXR2/ARF1/VPS28/CBLL1/NUP50/RPLP1/EEF2/TBP/PSMD11/MAP2K3/PSME1/RPL22/TSG101/RPLP2/RANGAP1/TAF5/NUP98/ELL/RANBP2/ELOA/PACS1/CALM1/RAE1/NUPL2/RPL5/PSMD12/HGS/RPL28/AP1G1/RPS21/NUP160/GTF2H1/NUP54/RPS15/SKP1/ATP6V1H/RPL37A/CALM3/NCBP1/CHMP2B/TAF4B/RPS7/RPL31/CCNK/AP1M1/SUPT5H/MAP2K1/SH3GL1/NUP155/GTF2B/RPL38/NUP205/CCNH/RPL…	107
R-HSA-72312	rRNA processing	66/1860	205/10554	23700000	5390000000	4410000000	RPL18A/TEX10/TBL3/WDR43/RPS15A/EXOSC3/UTP20/RIOK3/RPL27A/ELAC2/RPLP1/XRN2/RPL22/RPLP2/RCL1/NIP7/BUD23/RPL5/DDX21/WDR3/RPL28/ERI1/RPS21/WDR36/RPP38/DDX49/NOB1/KRR1/PNO1/NOC4L/RPS15/RPL37A/NAT10/RPS7/RPL31/EXOSC8/RPL38/NOL11/NOL6/RPL14/RPL30/NOL9/PDCD11/RRP7A/RPSA/NHP2/DHX37/UTP3/RPL15/RPS27A/LTV1/RPL21/RPL29/FBL/MPHOSPH10/RPS27/RPS29/RPL13A/MRM2/IMP3/EXOSC1/RPL35/TSR3/RPS16/EXOSC5/RPL12	66
R-HSA-6791226	Major pathway of rRNA processing in the nucleolus and cytosol	61/1860	185/10554	26600000	5390000000	4410000000	RPL18A/TEX10/TBL3/WDR43/RPS15A/EXOSC3/UTP20/RIOK3/RPL27A/RPLP1/XRN2/RPL22/RPLP2/RCL1/NIP7/BUD23/RPL5/DDX21/WDR3/RPL28/ERI1/RPS21/WDR36/RPP38/DDX49/NOB1/KRR1/PNO1/NOC4L/RPS15/RPL37A/RPS7/RPL31/EXOSC8/RPL38/NOL11/NOL6/RPL14/RPL30/NOL9/PDCD11/RRP7A/RPSA/DHX37/UTP3/RPL15/RPS27A/LTV1/RPL21/RPL29/FBL/MPHOSPH10/RPS27/RPS29/RPL13A/IMP3/EXOSC1/RPL35/RPS16/EXOSC5/RPL12	61
R-HSA-983169	Class I MHC mediated antigen processing & presentation	104/1860	371/10554	29900000	5390000000	4410000000	UBE3A/KLHL21/UBE2D1/SEC24D/TRIM21/TRIM4/FBXL15/UBE2N/RBCK1/CALR/PSMD1/HERC4/BLMH/SEC24A/UBE2G1/MGRN1/RNF19B/TRIM11/PSMF1/PSMD13/ITGAV/RNF213/HACE1/HERC6/FBXL12/RNF123/RNF7/ASB1/PSMD11/ANAPC1/CDC23/PSME1/MYLIP/SEC61B/SEC13/FBXO9/RBBP6/FBXL3/TPP2/FBXL4/RNF126/KLHL11/KLHL42/SH3RF1/FBXL8/VAMP3/CUL1/PSMD12/UBE2B/MKRN1/SKP2/DTX3L/RNF19A/TRIM36/MYD88/UBA5/FBXW2/UBA3/ASB7/ANAPC7/FBXO32/LRR1/SKP1/FBXW9/UB…	104
R-HSA-168254	Influenza Infection	50/1860	154/10554	51200000	0.000747337376100629	0.000611716308852068	RPL18A/CALR/RPS15A/POLR2B/NUP214/RPL27A/NUP50/RPLP1/RPL22/RPLP2/NUP98/RANBP2/RAE1/NUPL2/RPL5/RPL28/RPS21/NUP160/NUP54/RPS15/RPL37A/RPS7/RPL31/NUP155/RPL38/NUP205/RPL14/RPL30/NDC1/RPSA/POLR2D/EIF2AK2/RPL15/RPS27A/RPL21/RPL29/CPSF4/CLTA/RPS27/POLR2C/RPS29/KPNA3/RPL13A/POLR2F/NUP43/HSP90AA1/TGFB1/RPL35/RPS16/RPL12	50
R-HSA-446203	Asparagine N-linked glycosylation	84/1860	302/10554	577000000	0.000747337376100629	0.000611716308852068	ALG11/GLB1/RPN1/SEC24D/DYNC1H1/COG3/UGGT1/CALR/MAN1A1/SEC24A/MAN2A1/CMAS/DYNC1LI2/SLC17A5/ARFGAP2/ARF1/VCP/DYNC1LI1/LMAN2/TMED7-TICAM2/PMM2/TRAPPC5/SEC13/FUK/GMPPB/EDEM1/ANKRD28/COG6/CAPZB/MAN1C1/EDEM3/KDELR1/PPP6C/DCTN3/TRAPPC9/NAPA/PREB/UGGT2/CTSC/LMAN1/ST3GAL3/FUT8/TRAPPC2L/SPTAN1/MAN1A2/SEC22A/ST6GAL1/CD55/SEL1L/GFPT1/CHST10/ANK3/ARCN1/COPG1/USO1/DDOST/SYVN1/TMED9/MARCH6/PDIA3/MIA3/GBF1/ALG9/…	84
R-HSA-72613	Eukaryotic Translation Initiation	41/1860	119/10554	703000000	0.000747337376100629	0.000611716308852068	RPL18A/EIF3F/EIF3B/RPS15A/EIF2S2/RPL27A/RPLP1/EIF4H/RPL22/RPLP2/EIF3A/RPL5/RPL28/RPS21/EIF2B5/EIF3H/EIF3M/RPS15/RPL37A/RPS7/RPL31/EIF4EBP1/RPL38/EIF3J/RPL14/RPL30/RPSA/RPL15/RPS27A/RPL21/EIF2S1/EIF3K/RPL29/RPS27/RPS29/RPL13A/EIF2B4/EIF4A1/RPL35/RPS16/RPL12	41
R-HSA-72737	Cap-dependent Translation Initiation	41/1860	119/10554	703000000	0.000747337376100629	0.000611716308852068	RPL18A/EIF3F/EIF3B/RPS15A/EIF2S2/RPL27A/RPLP1/EIF4H/RPL22/RPLP2/EIF3A/RPL5/RPL28/RPS21/EIF2B5/EIF3H/EIF3M/RPS15/RPL37A/RPS7/RPL31/EIF4EBP1/RPL38/EIF3J/RPL14/RPL30/RPSA/RPL15/RPS27A/RPL21/EIF2S1/EIF3K/RPL29/RPS27/RPS29/RPL13A/EIF2B4/EIF4A1/RPL35/RPS16/RPL12	41
R-HSA-2565942	Regulation of PLK1 Activity at G2/M Transition	33/1860	88/10554	712000000	0.000747337376100629	0.000611716308852068	DYNC1H1/NEDD1/CENPJ/BORA/YWHAG/HAUS2/PPP1R12B/OPTN/CEP57/NINL/CUL1/DCTN3/PCM1/RAB8A/PPP1CB/SKP1/CEP192/PLK4/AKAP9/CDK5RAP2/PAFAH1B1/BTRC/DYNC1I2/ODF2/CEP78/RPS27A/CEP164/SFI1/PPP1R12A/HSP90AA1/CEP152/HAUS4/TUBA1A	33
R-HSA-1428517	The citric acid (TCA) cycle and respiratory electron transport	54/1860	174/10554	980000000	0.000949559373767063	0.000777240606093353	LRPPRC/ACO2/MDH2/SUCLG1/SDHA/CYC1/FH/ATP5F1A/FAHD1/COX7C/NDUFAB1/NDUFS6/ATP5F1B/NDUFB7/NDUFV3/GSTZ1/TACO1/ATP5F1C/COX5A/NDUFAF6/ATP5MG/ME3/COX14/SDHD/ECSIT/NDUFB6/NUBPL/NDUFB2/ATP5MC3/SLC25A27/UQCRC1/PDK1/ATP5F1E/D2HGDH/ATP5PB/LDHB/COX7A2L/TIMMDC1/SDHC/COX6C/LDHA/COX5B/DLST/UQCRC2/PDK2/MPC1/NDUFS3/IDH3B/ATP5PD/HAGH/CS/NDUFB1/PDK4/SUCLA2	54
R-HSA-168273	Influenza Viral RNA Transcription and Replication	44/1860	133/10554	1090000000	0.000968506119652637	0.000792749041545029	RPL18A/RPS15A/POLR2B/NUP214/RPL27A/NUP50/RPLP1/RPL22/RPLP2/NUP98/RANBP2/RAE1/NUPL2/RPL5/RPL28/RPS21/NUP160/NUP54/RPS15/RPL37A/RPS7/RPL31/NUP155/RPL38/NUP205/RPL14/RPL30/NDC1/RPSA/POLR2D/RPL15/RPS27A/RPL21/RPL29/RPS27/POLR2C/RPS29/RPL13A/POLR2F/NUP43/HSP90AA1/RPL35/RPS16/RPL12	44
R-HSA-1169408	ISG15 antiviral mechanism	28/1860	71/10554	1150000000	0.000968506119652637	0.000792749041545029	UBE2N/NUP214/EIF4G2/NUP50/FLNB/PPM1B/STAT1/NUP98/RANBP2/RAE1/NUPL2/NUP160/NUP54/UBE2L6/NUP155/NUP205/PIN1/NDC1/HERC5/EIF4E3/EIF2AK2/NEDD4/RPS27A/TRIM25/EIF4A3/KPNA3/NUP43/EIF4A1	28
R-HSA-71403	Citric acid cycle (TCA cycle)	13/1860	22/10554	1550000000	0.00115153799553193	0.000942565693429006	ACO2/MDH2/SUCLG1/SDHA/FH/FAHD1/ME3/SDHD/SDHC/DLST/IDH3B/CS/SUCLA2	13
R-HSA-168255	Influenza Life Cycle	46/1860	143/10554	1580000000	0.00115153799553193	0.000942565693429006	RPL18A/CALR/RPS15A/POLR2B/NUP214/RPL27A/NUP50/RPLP1/RPL22/RPLP2/NUP98/RANBP2/RAE1/NUPL2/RPL5/RPL28/RPS21/NUP160/NUP54/RPS15/RPL37A/RPS7/RPL31/NUP155/RPL38/NUP205/RPL14/RPL30/NDC1/RPSA/POLR2D/RPL15/RPS27A/RPL21/RPL29/CLTA/RPS27/POLR2C/RPS29/RPL13A/POLR2F/NUP43/HSP90AA1/RPL35/RPS16/RPL12	46
R-HSA-3700989	Transcriptional Regulation by TP53	96/1860	365/10554	1650000000	0.00115153799553193	0.000942565693429006	LRPPRC/ERCC3/CDK13/AGO1/BRPF1/CENPJ/PERP/POLR2B/MAPK14/RPTOR/ING2/TOPBP1/COX7C/NOC2L/FAS/TBP/YWHAG/GLS/TACO1/RRAGA/PIP4K2A/APAF1/TAF5/JMY/COX5A/CDKN1B/ELL/ELOA/SESN1/MTA2/E2F4/PRELID1/PLAGL1/GADD45A/SLC38A9/SESN2/COX14/TFDP2/JUN/CNOT11/GTF2H1/LAMTOR2/SMYD2/RMI1/MSH2/YWHAQ/RICTOR/PLK2/L3MBTL1/DDIT4/DYRK2/TAF4B/CCNK/RFFL/SUPT5H/PCNA/RRAGC/MTOR/PPP2R1B/PLK3/PIN1/CCNH/CASP2/ATR/RBL2/COX7A2L/CCNT2/RFC…	96
R-HSA-156827	L13a-mediated translational silencing of Ceruloplasmin expression	38/1860	111/10554	1780000000	0.00116999281856162	0.000957671476419737	RPL18A/EIF3F/EIF3B/RPS15A/EIF2S2/RPL27A/RPLP1/EIF4H/RPL22/RPLP2/EIF3A/RPL5/RPL28/RPS21/EIF3H/EIF3M/RPS15/RPL37A/RPS7/RPL31/RPL38/EIF3J/RPL14/RPL30/RPSA/RPL15/RPS27A/RPL21/EIF2S1/EIF3K/RPL29/RPS27/RPS29/RPL13A/EIF4A1/RPL35/RPS16/RPL12	38
R-HSA-72203	Processing of Capped Intron-Containing Pre-mRNA	69/1860	243/10554	1860000000	0.00116999281856162	0.000957671476419737	POLR2B/NUP214/RBM5/RBM22/NUP50/HNRNPM/CDC40/PPIL1/PPIH/LSM6/NUP98/RANBP2/RAE1/PPIL4/DHX15/NUPL2/WDR33/RNPC3/SART1/PRPF38A/NUP160/NUP54/HNRNPH1/NCBP1/HNRNPUL1/CCAR1/SNRNP70/PPWD1/NUP155/NUP205/SF3B1/SMNDC1/GCFC2/TXNL4A/NDC1/CWC27/TRA2B/U2AF2/FIP1L1/CPSF2/SF3B5/PRCC/POLR2D/CPSF3/SRSF4/SNRPD3/THOC7/FYTTD1/PAPOLA/SRSF6/CPSF4/CWC22/HNRNPU/PRPF19/SLBP/EIF4A3/POLR2C/SRSF1/YBX1/THOC1/POLR2F/NUP43/ELAVL1/…	69
R-HSA-159234	Transport of Mature mRNAs Derived from Intronless Transcripts	19/1860	41/10554	2020000000	0.00121380124168	0.000993529882199508	NUP214/NUP50/NUP98/RANBP2/RAE1/NUPL2/WDR33/NUP160/NUP54/NCBP1/NUP155/NUP205/NDC1/FIP1L1/CPSF2/CPSF3/CPSF4/SLBP/NUP43	19
R-HSA-72706	GTP hydrolysis and joining of the 60S ribosomal subunit	38/1860	112/10554	2240000000	0.0012822310948801	0.00104954160937052	RPL18A/EIF3F/EIF3B/RPS15A/EIF2S2/RPL27A/RPLP1/EIF4H/RPL22/RPLP2/EIF3A/RPL5/RPL28/RPS21/EIF3H/EIF3M/RPS15/RPL37A/RPS7/RPL31/RPL38/EIF3J/RPL14/RPL30/RPSA/RPL15/RPS27A/RPL21/EIF2S1/EIF3K/RPL29/RPS27/RPS29/RPL13A/EIF4A1/RPL35/RPS16/RPL12	38
R-HSA-381119	Unfolded Protein Response (UPR)	34/1860	97/10554	277000000	0.00151762573373164	0.00124221863076232	CREBRF/HERPUD1/SSR1/CTDSP2/CALR/LMNA/PDIA5/EXOSC3/ATF4/SEC61B/EDEM1/WFS1/CREB3L2/EXTL1/PREB/HDGF/GFPT1/EXOSC8/SYVN1/ACADVL/SRPRB/ERN1/DDIT3/DCP2/DNAJB11/EIF2S1/EXTL3/EIF2AK3/XBP1/FKBP14/ATP6V0D1/EXOSC1/GOSR2/EXOSC5	34
R-HSA-1169410	Antiviral mechanism by IFN-stimulated genes	29/1860	78/10554	304000000	0.0015945556957701	0.00130518793207552	UBE2N/NUP214/EIF4G2/NUP50/FLNB/PPM1B/STAT1/NUP98/RANBP2/RAE1/NUPL2/NUP160/NUP54/UBE2L6/NUP155/NUP205/PIN1/NDC1/HERC5/EIF4E3/EIF2AK2/NEDD4/RPS27A/RNASEL/TRIM25/EIF4A3/KPNA3/NUP43/EIF4A1	29
R-HSA-159231	Transport of Mature mRNA Derived from an Intronless Transcript	18/1860	40/10554	5440000000	0.00266636375136634	0.00218249246485318	NUP214/NUP50/NUP98/RANBP2/RAE1/NUPL2/WDR33/NUP160/NUP54/NCBP1/NUP155/NUP205/NDC1/FIP1L1/CPSF2/CPSF3/CPSF4/NUP43	18
R-HSA-1799339	SRP-dependent cotranslational protein targeting to membrane	37/1860	112/10554	5510000000	0.00266636375136634	0.00218249246485318	RPN1/RPL18A/SSR1/RPS15A/RPL27A/RPLP1/SEC61B/RPL22/RPLP2/SPCS1/SRP19/RPL5/RPL28/RPS21/RPS15/RPL37A/RPS7/RPL31/DDOST/SRPRB/RPL38/SEC11C/RPL14/RPL30/RPSA/RPL15/RPS27A/SSR3/RPL21/RPL29/SRP72/RPS27/RPS29/RPL13A/RPL35/RPS16/RPL12	37
R-HSA-71387	Metabolism of carbohydrates	74/1860	275/10554	6810000000	0.00307448355623985	0.00251654981109386	GLB1/MDH2/GYG1/AKR1B1/ABCC5/NUP214/UST/CD44/PGM2/PAPSS1/NUP50/ENO3/AGL/TPI1/CSGALNACT2/DSE/HS6ST1/HGSNAT/CRYL1/MANBA/B3GNT2/NUP98/GAPDH/RANBP2/CALM1/CHST14/CHSY3/HYAL2/RAE1/NUPL2/TALDO1/B3GAT2/SLC25A13/PYGL/PYGB/NUP160/ST3GAL3/NUP54/CALM3/HK1/PGLS/CHPF2/NUP155/XYLB/ARSB/NUP205/PPP2R1B/PHKB/NDC1/PGD/MAN2B2/SDC2/ALDOA/SLC37A1/RPIA/EXT2/SLC25A1/RPS27A/PFKP/HS3ST1/CHST12/MDH1/ADPGK/PFKFB2/MAN2C1/HPSE…	74
R-HSA-6790901	rRNA modification in the nucleus and cytosol	24/1860	62/10554	6840000000	0.00307448355623985	0.00251654981109386	TBL3/WDR43/UTP20/RCL1/BUD23/WDR3/WDR36/DDX49/KRR1/PNO1/NOC4L/NAT10/RPS7/NOL11/NOL6/PDCD11/RRP7A/NHP2/DHX37/UTP3/FBL/MPHOSPH10/IMP3/TSR3	24
R-HSA-72689	Formation of a pool of free 40S subunits	34/1860	101/10554	7110000000	0.00308859237309265	0.00252809826784642	RPL18A/EIF3F/EIF3B/RPS15A/RPL27A/RPLP1/RPL22/RPLP2/EIF3A/RPL5/RPL28/RPS21/EIF3H/EIF3M/RPS15/RPL37A/RPS7/RPL31/RPL38/EIF3J/RPL14/RPL30/RPSA/RPL15/RPS27A/RPL21/EIF3K/RPL29/RPS27/RPS29/RPL13A/RPL35/RPS16/RPL12	34
R-HSA-6798695	Neutrophil degranulation	117/1860	479/10554	7550000000	0.0031010689996208	0.00253831073168242	VAT1/CAB39/GLB1/CDK13/DYNC1H1/RAB14/SLC15A4/PSAP/GYG1/PSMD1/SCAMP1/MAPK14/PDXK/PSMD13/CD44/ITGAV/PGM2/CST3/NHLRC3/PRDX6/NPC2/ACTR2/VCP/AGL/EEF2/DYNC1LI1/PLAU/CCT2/PSMD11/CTSB/TMED7-TICAM2/VCL/CPNE1/APAF1/BRI3/HGSNAT/TMEM63A/MANBA/SDCBP/CCT8/ROCK1/C6orf120/CPNE3/APEH/CSTB/IGF2R/AGPAT2/PYGL/SLC44A2/NFKB1/FCGR2A/PSMD12/RAB10/STBD1/PYGB/RAB7A/GCA/CTSC/DYNLT1/LAMTOR2/SPTAN1/CREG1/CAND1/CD55/C1orf35/TS…	117
R-HSA-71406	Pyruvate metabolism and Citric Acid (TCA) cycle	22/1860	55/10554	7640000000	0.0031010689996208	0.00253831073168242	ACO2/MDH2/SUCLG1/SDHA/FH/FAHD1/GSTZ1/ME3/SDHD/PDK1/D2HGDH/LDHB/SDHC/LDHA/DLST/PDK2/MPC1/IDH3B/HAGH/CS/PDK4/SUCLA2	22
R-HSA-6807505	RNA polymerase II transcribes snRNA genes	27/1860	74/10554	8250000000	0.00324692287225632	0.00265769615980848	INTS1/POLR2B/TBP/TAF5/RPRD1B/ELL/RPRD1A/POU2F1/SNAPC3/PHAX/ICE1/INTS8/NCBP1/CCNK/SUPT5H/GTF2B/INTS10/CCNT2/POLR2D/GTF2E2/CDK9/GTF2A2/SSU72/POLR2C/POLR2F/SNAPC4/INTS9	27
R-HSA-948021	Transport to the Golgi and subsequent modification	53/1860	183/10554	9540000000	0.00364117134725998	0.00298039943895951	SEC24D/DYNC1H1/COG3/MAN1A1/SEC24A/MAN2A1/DYNC1LI2/ARFGAP2/ARF1/DYNC1LI1/LMAN2/TMED7-TICAM2/TRAPPC5/SEC13/ANKRD28/COG6/CAPZB/MAN1C1/KDELR1/PPP6C/DCTN3/TRAPPC9/NAPA/PREB/CTSC/LMAN1/FUT8/TRAPPC2L/SPTAN1/MAN1A2/SEC22A/ST6GAL1/CD55/CHST10/ANK3/ARCN1/COPG1/USO1/TMED9/MIA3/GBF1/SAR1B/DYNC1I2/TMED7/MCFD2/MGAT5/COPE/TMEM115/GOSR2/COG7/TUBA1B/TUBA1A/ARF5	53
R-HSA-532668	N-glycan trimming in the ER and Calnexin/Calreticulin cycle	16/1860	35/10554	0.000111670807400342	0.00413510430932441	0.00338469722739735	UGGT1/CALR/VCP/EDEM1/EDEM3/UGGT2/SEL1L/SYVN1/MARCH6/PDIA3/OS9/UBXN1/GANAB/AMFR/RPS27A/ENGASE	16
R-HSA-162599	Late Phase of HIV Life Cycle	42/1860	138/10554	0.000149879312929427	0.00539137299937568	0.00441298789046343	ERCC3/POLR2B/NUP214/VPS28/NUP50/TBP/TSG101/RANGAP1/TAF5/NUP98/ELL/RANBP2/ELOA/RAE1/NUPL2/NUP160/GTF2H1/NUP54/NCBP1/CHMP2B/TAF4B/CCNK/SUPT5H/NUP155/GTF2B/NUP205/CCNH/NDC1/CCNT2/RNMT/MNAT1/POLR2D/GTF2E2/CDK9/PDCD6IP/NEDD4L/RPS27A/GTF2A2/ELOB/POLR2C/POLR2F/NUP43	42
R-HSA-901042	Calnexin/calreticulin cycle	13/1860	26/10554	0.000160415580580274	0.00551988987711708	0.00451818250883961	UGGT1/CALR/EDEM1/EDEM3/UGGT2/SEL1L/SYVN1/MARCH6/PDIA3/OS9/GANAB/AMFR/RPS27A	13
R-HSA-5625900	RHO GTPases activate CIT	11/1860	20/10554	0.000174027463736178	0.00551988987711708	0.00451818250883961	MYL12B/RHOB/PPP1R12B/CDKN1B/MYH9/PPP1CB/MYH10/MYL12A/PPP1R12A/RHOA/DLG4	11
R-HSA-5627117	RHO GTPases Activate ROCKs	11/1860	20/10554	0.000174027463736178	0.00551988987711708	0.00451818250883961	MYL12B/RHOB/PPP1R12B/ROCK1/MYH9/PPP1CB/MYH10/MYL12A/PPP1R12A/CFL1/RHOA	11
R-HSA-162906	HIV Infection	63/1860	232/10554	0.000174611073865208	0.00551988987711708	0.00451818250883961	ERCC3/PSMD1/POLR2B/NUP214/PSMF1/PSMD13/ARF1/VPS28/NUP50/TBP/PSMD11/PSME1/TSG101/RANGAP1/TAF5/NUP98/ELL/RANBP2/ELOA/PACS1/RAE1/NUPL2/PSMD12/AP1G1/NUP160/GTF2H1/NUP54/SKP1/ATP6V1H/NCBP1/CHMP2B/TAF4B/CCNK/AP1M1/SUPT5H/NUP155/GTF2B/NUP205/CCNH/NDC1/CCNT2/PSMD6/RNMT/MNAT1/BTRC/POLR2D/GTF2E2/CDK9/PDCD6IP/NEDD4L/PSMD3/PSMB4/CUL5/PSMB5/RPS27A/ELMO1/GTF2A2/ELOB/POLR2C/POLR2F/CD247/NUP43/PSMB1	63
R-HSA-170834	Signaling by TGF-beta Receptor Complex	26/1860	73/10554	0.000175373784817064	0.00551988987711708	0.00451818250883961	UBE2D1/CDK8/TRIM33/NCOR1/ARHGEF18/JUNB/PPP1CA/E2F4/BAMBI/ZFYVE9/PPP1CB/TFDP2/TGFBR2/CCNK/NCOR2/CCNT2/PPP1CC/CDK9/PPP1R15A/NEDD4L/CDKN2B/RPS27A/CCNC/SNW1/TGFB1/RHOA	26
R-HSA-199977	ER to Golgi Anterograde Transport	45/1860	152/10554	0.000180432638152645	0.00554060223010194	0.00453513614252732	SEC24D/DYNC1H1/COG3/SEC24A/DYNC1LI2/ARFGAP2/ARF1/DYNC1LI1/LMAN2/TMED7-TICAM2/TRAPPC5/SEC13/ANKRD28/COG6/CAPZB/KDELR1/PPP6C/DCTN3/TRAPPC9/NAPA/PREB/CTSC/LMAN1/TRAPPC2L/SPTAN1/SEC22A/CD55/ANK3/ARCN1/COPG1/USO1/TMED9/MIA3/GBF1/SAR1B/DYNC1I2/TMED7/MCFD2/COPE/TMEM115/GOSR2/COG7/TUBA1B/TUBA1A/ARF5	45
R-HSA-72163	mRNA Splicing - Major Pathway	52/1860	183/10554	0.000187680745150194	0.00562595376533556	0.00460499873438695	POLR2B/RBM5/RBM22/HNRNPM/CDC40/PPIL1/PPIH/LSM6/PPIL4/DHX15/WDR33/SART1/PRPF38A/HNRNPH1/NCBP1/HNRNPUL1/CCAR1/SNRNP70/PPWD1/SF3B1/SMNDC1/GCFC2/TXNL4A/CWC27/TRA2B/U2AF2/FIP1L1/CPSF2/SF3B5/PRCC/POLR2D/CPSF3/SRSF4/SNRPD3/PAPOLA/SRSF6/CPSF4/CWC22/HNRNPU/PRPF19/EIF4A3/POLR2C/SRSF1/YBX1/POLR2F/ELAVL1/SF3B2/SNRPA1/CHERP/SNW1/HNRNPK/DDX5	52
R-HSA-4085377	SUMOylation of SUMOylation proteins	15/1860	33/10554	0.000197560000141464	0.00578437302739774	0.00473466928123606	NUP214/NUP50/NUP98/RANBP2/RAE1/NUPL2/NUP160/NUP54/PIAS4/SUMO1/NUP155/NUP205/NDC1/SUMO2/NUP43	15
R-HSA-72306	tRNA processing	34/1860	106/10554	0.000207073947471825	0.00592513863334154	0.00484988982236643	TRMT44/NUP214/ELAC2/NUP50/ALKBH8/TRMU/NUP98/TRIT1/RANBP2/RAE1/DDX1/NUPL2/CTU2/DUS2/FAM98B/RPP38/NUP160/NUP54/RTCB/MTO1/RTRAF/TRMT61A/GTPBP3/NUP155/NUP205/NDC1/QTRT1/THADA/TSEN54/CPSF4/TSEN15/NUP43/NSUN2/WDR4	34
R-HSA-1852241	Organelle biogenesis and maintenance	76/1860	294/10554	0.000220623504488829	0.00617255538114303	0.00505240727238746	DNAJC11/CCT5/DYNC1H1/BBS2/NEDD1/SAMM50/LZTFL1/CENPJ/ATP5F1A/MAPK14/NCOR1/PPARGC1B/NR1D1/ATP5F1B/CCT2/YWHAG/HAUS2/ATP5F1C/HSPA9/CEP57/CCT8/CALM1/INPP5E/IFT74/NINL/MEF2D/ALAS1/DCTN3/ATP5MG/PCM1/RAB8A/EXOC2/CLUAP1/EXOC1/SMO/CHCHD3/ATP5MC3/BBS5/CALM3/CEP97/CEP192/EXOC6/CEP162/ATP5F1E/PLK4/KIF3C/ATP5PB/RAB11A/AKAP9/WDR60/CDK5RAP2/PAFAH1B1/GBF1/IFT81/TCTN2/TTC30B/DYNC1I2/TWNK/IFT43/ODF2/PRKAB1/CEP78/CE…	76
R-HSA-5628897	TP53 Regulates Metabolic Genes	29/1860	86/10554	0.000228261138080027	0.00624740810527727	0.0051136762970331	LRPPRC/AGO1/RPTOR/COX7C/YWHAG/GLS/TACO1/RRAGA/COX5A/SESN1/SLC38A9/SESN2/COX14/LAMTOR2/YWHAQ/DDIT4/RRAGC/MTOR/COX7A2L/TXN/COX6C/PRKAA1/PRKAB1/PRDX1/COX5B/YWHAB/AGO3/PRKAB2/PRDX2	29
R-HSA-4615885	SUMOylation of DNA replication proteins	18/1860	44/10554	0.00024194251662788	0.00648097081775533	0.00530485383602899	TOP1/NUP214/NUP50/RANGAP1/NUP98/RANBP2/RAE1/NUPL2/NUP160/NUP54/PIAS4/SUMO1/PCNA/NUP155/NUP205/NDC1/SUMO2/NUP43	18
R-HSA-72202	Transport of Mature Transcript to Cytoplasm	28/1860	83/10554	0.000288457708104489	0.00756600530215734	0.00619298456654156	NUP214/NUP50/CDC40/NUP98/RANBP2/RAE1/NUPL2/WDR33/NUP160/NUP54/NCBP1/NUP155/NUP205/NDC1/U2AF2/FIP1L1/CPSF2/CPSF3/SRSF4/THOC7/FYTTD1/SRSF6/CPSF4/SLBP/EIF4A3/SRSF1/THOC1/NUP43	28
R-HSA-72172	mRNA Splicing	53/1860	191/10554	0.000312752131927934	0.00803581498157691	0.00657753678104076	POLR2B/RBM5/RBM22/HNRNPM/CDC40/PPIL1/PPIH/LSM6/PPIL4/DHX15/WDR33/RNPC3/SART1/PRPF38A/HNRNPH1/NCBP1/HNRNPUL1/CCAR1/SNRNP70/PPWD1/SF3B1/SMNDC1/GCFC2/TXNL4A/CWC27/TRA2B/U2AF2/FIP1L1/CPSF2/SF3B5/PRCC/POLR2D/CPSF3/SRSF4/SNRPD3/PAPOLA/SRSF6/CPSF4/CWC22/HNRNPU/PRPF19/EIF4A3/POLR2C/SRSF1/YBX1/POLR2F/ELAVL1/SF3B2/SNRPA1/CHERP/SNW1/HNRNPK/DDX5	53
R-HSA-6784531	tRNA processing in the nucleus	21/1860	56/10554	0.000321276398978349	0.00808973972627482	0.00662167567578534	NUP214/ELAC2/NUP50/NUP98/RANBP2/RAE1/DDX1/NUPL2/FAM98B/RPP38/NUP160/NUP54/RTCB/RTRAF/NUP155/NUP205/NDC1/TSEN54/CPSF4/TSEN15/NUP43	21
R-HSA-8949613	Cristae formation	14/1860	31/10554	0.000349779248229953	0.00863474653963748	0.00706777882388286	DNAJC11/SAMM50/ATP5F1A/ATP5F1B/ATP5F1C/HSPA9/ATP5MG/CHCHD3/ATP5MC3/ATP5F1E/ATP5PB/IMMT/TMEM11/ATP5PD	14
R-HSA-4570464	SUMOylation of RNA binding proteins	18/1860	46/10554	0.000464199648280449	0.0112163794573293	0.00918091675826713	NUP214/NUP50/NUP98/RANBP2/RAE1/NUPL2/PHC3/NUP160/NUP54/SUMO1/NUP155/NUP205/NDC1/SUMO2/PHC1/NUP43/HNRNPK/CBX8	18
R-HSA-69275	G2/M Transition	53/1860	194/10554	0.000472174830213228	0.0112163794573293	0.00918091675826713	DYNC1H1/NEDD1/PSMD1/CENPJ/PSMF1/PSMD13/BORA/PSMD11/YWHAG/PSME1/HAUS2/PPP1R12B/OPTN/CEP57/NINL/LIN9/CUL1/PSMD12/DCTN3/PCM1/RAB8A/PPP1CB/TUBGCP3/SKP1/CEP192/MZT2A/PLK4/PPP2R1B/CCNH/PSMD6/AKAP9/CDK5RAP2/PAFAH1B1/TUBGCP6/MNAT1/BTRC/PSMD3/DYNC1I2/ODF2/CEP78/PSMB4/PSMB5/RPS27A/CEP164/SFI1/MZT1/PSMB1/PPP1R12A/HSP90AA1/CEP152/TUBA1B/HAUS4/TUBA1A	53
R-HSA-380270	Recruitment of mitotic centrosome proteins and complexes	27/1860	82/10554	0.000568260909217947	0.0130080088128254	0.01064741493061	DYNC1H1/NEDD1/CENPJ/YWHAG/HAUS2/CEP57/NINL/DCTN3/PCM1/TUBGCP3/CEP192/MZT2A/PLK4/AKAP9/CDK5RAP2/PAFAH1B1/TUBGCP6/DYNC1I2/ODF2/CEP78/CEP164/SFI1/MZT1/HSP90AA1/CEP152/HAUS4/TUBA1A	27
R-HSA-380287	Centrosome maturation	27/1860	82/10554	0.000568260909217947	0.0130080088128254	0.01064741493061	DYNC1H1/NEDD1/CENPJ/YWHAG/HAUS2/CEP57/NINL/DCTN3/PCM1/TUBGCP3/CEP192/MZT2A/PLK4/AKAP9/CDK5RAP2/PAFAH1B1/TUBGCP6/DYNC1I2/ODF2/CEP78/CEP164/SFI1/MZT1/HSP90AA1/CEP152/HAUS4/TUBA1A	27
R-HSA-453274	Mitotic G2-G2/M phases	53/1860	196/10554	0.000615528224930402	0.0138383934854889	0.0113271077482493	DYNC1H1/NEDD1/PSMD1/CENPJ/PSMF1/PSMD13/BORA/PSMD11/YWHAG/PSME1/HAUS2/PPP1R12B/OPTN/CEP57/NINL/LIN9/CUL1/PSMD12/DCTN3/PCM1/RAB8A/PPP1CB/TUBGCP3/SKP1/CEP192/MZT2A/PLK4/PPP2R1B/CCNH/PSMD6/AKAP9/CDK5RAP2/PAFAH1B1/TUBGCP6/MNAT1/BTRC/PSMD3/DYNC1I2/ODF2/CEP78/PSMB4/PSMB5/RPS27A/CEP164/SFI1/MZT1/PSMB1/PPP1R12A/HSP90AA1/CEP152/TUBA1B/HAUS4/TUBA1A	53
R-HSA-5368286	Mitochondrial translation initiation	28/1860	87/10554	0.000684368204025335	0.0151161327871561	0.0123729727006612	MRPS30/MRPS35/GADD45GIP1/MRPL11/MRPL40/OXA1L/MRPS5/MRPL18/MRPL44/MRPL17/MTIF3/MRPL16/MRPS15/CHCHD1/MRPS25/MRPL37/MRPL52/MRPL3/MRPS14/MRPL19/MRPL20/MRPL39/MRPL49/MTFMT/MRPS22/MRPS26/MRPL2/MRPL21	28
R-HSA-8951664	Neddylation	61/1860	234/10554	0.000704465785793144	0.0151901984981238	0.0124335975332663	KLHL21/UBE2D1/DCAF7/FBXL15/PSMD1/FEM1B/PSMF1/PSMD13/WDR5/FBXL12/RNF7/ASB1/PSMD11/PSME1/FBXO9/COMMD6/FBXL3/FBXL4/KLHL11/KLHL42/FBXL8/CUL1/NAE1/PSMD12/DCUN1D5/FEM1A/CUL4A/SKP2/FBXW2/UBA3/ASB7/FBXO32/LRR1/SKP1/CAND1/FBXW9/DCAF10/KEAP1/UBE2D2/COPS3/GAN/EPAS1/COMMD2/DCAF4/COPS7B/PSMD6/PUM2/BTRC/FBXL19/PSMD3/NUB1/PSMB4/RBBP5/CUL5/PSMB5/RPS27A/FBXO10/COMMD5/ELOB/PSMB1/COMMD8	61
R-HSA-381070	IRE1alpha activates chaperones	21/1860	59/10554	0.000723917323183023	0.0151901984981238	0.0124335975332663	SSR1/CTDSP2/LMNA/PDIA5/SEC61B/EDEM1/WFS1/EXTL1/PREB/HDGF/GFPT1/SYVN1/ACADVL/SRPRB/ERN1/DNAJB11/EXTL3/XBP1/FKBP14/ATP6V0D1/GOSR2	21
R-HSA-72662	Activation of the mRNA upon binding of the cap-binding complex and eIFs, and subsequent binding to 43S	21/1860	59/10554	0.000723917323183023	0.0151901984981238	0.0124335975332663	EIF3F/EIF3B/RPS15A/EIF2S2/EIF4H/EIF3A/RPS21/EIF3H/EIF3M/RPS15/RPS7/EIF4EBP1/EIF3J/RPSA/RPS27A/EIF2S1/EIF3K/RPS27/RPS29/EIF4A1/RPS16	21
R-HSA-69231	Cyclin D associated events in G1	17/1860	44/10554	0.000786980681354008	0.0159807851262048	0.0130807145508586	CDKN1B/CCND2/RB1/E2F4/CUL1/SKP2/TFDP2/SKP1/PPP2R1B/CCNH/RBL2/CCND3/MNAT1/LYN/CDKN2B/RPS27A/CDKN2A	17
R-HSA-69236	G1 Phase	17/1860	44/10554	0.000786980681354008	0.0159807851262048	0.0130807145508586	CDKN1B/CCND2/RB1/E2F4/CUL1/SKP2/TFDP2/SKP1/PPP2R1B/CCNH/RBL2/CCND3/MNAT1/LYN/CDKN2B/RPS27A/CDKN2A	17
R-HSA-674695	RNA Polymerase II Pre-transcription Events	27/1860	84/10554	0.000865218881292863	0.0172906439928209	0.0141528702554004	ERCC3/POLR2B/IWS1/TBP/TAF5/ELL/ELOA/MLLT3/GTF2H1/NCBP1/RTF1/TAF4B/CCNK/SUPT5H/GTF2B/CCNH/CCNT2/MNAT1/POLR2D/GTF2E2/CDK9/GTF2A2/ELOB/POLR2C/AFF4/POLR2F/PAF1	27
R-HSA-3232142	SUMOylation of ubiquitinylation proteins	15/1860	37/10554	0.000882203490249521	0.0173545967847523	0.0142052173841165	NUP214/NUP50/NUP98/RANBP2/RAE1/NUPL2/NUP160/NUP54/PIAS4/SUMO1/NUP155/NUP205/NDC1/PIAS1/NUP43	15
R-HSA-199992	trans-Golgi Network Vesicle Budding	24/1860	72/10554	0.000925887803246662	0.0176600846754946	0.0144552676705064	AP3S1/AP4E1/VAMP2/ARF1/TFRC/SNX9/AP3B1/AP4S1/IGF2R/HGS/CPD/NAPA/AP1G1/CLTB/DNM2/AP1M1/GBF1/DTNBP1/CLTA/FTH1/FTL/GNS/GAK/RAB5C	24
R-HSA-421837	Clathrin derived vesicle budding	24/1860	72/10554	0.000925887803246662	0.0176600846754946	0.0144552676705064	AP3S1/AP4E1/VAMP2/ARF1/TFRC/SNX9/AP3B1/AP4S1/IGF2R/HGS/CPD/NAPA/AP1G1/CLTB/DNM2/AP1M1/GBF1/DTNBP1/CLTA/FTH1/FTL/GNS/GAK/RAB5C	24
R-HSA-2408557	Selenocysteine synthesis	29/1860	93/10554	0.000980409529639499	0.0176600846754946	0.0144552676705064	RPL18A/RPS15A/RPL27A/RPLP1/RPL22/RPLP2/RPL5/RPL28/RPS21/RPS15/RPL37A/SARS/SEPHS2/RPS7/RPL31/RPL38/RPL14/RPL30/RPSA/RPL15/RPS27A/RPL21/RPL29/RPS27/RPS29/RPL13A/RPL35/RPS16/RPL12	29
R-HSA-5368287	Mitochondrial translation	29/1860	93/10554	0.000980409529639499	0.0176600846754946	0.0144552676705064	TSFM/MRPS30/MRPS35/GADD45GIP1/MRPL11/MRPL40/OXA1L/MRPS5/MRPL18/MRPL44/MRPL17/MTIF3/MRPL16/MRPS15/CHCHD1/MRPS25/MRPL37/MRPL52/MRPL3/MRPS14/MRPL19/MRPL20/MRPL39/MRPL49/MTFMT/MRPS22/MRPS26/MRPL2/MRPL21	29
R-HSA-72764	Eukaryotic Translation Termination	29/1860	93/10554	0.000980409529639499	0.0176600846754946	0.0144552676705064	RPL18A/RPS15A/RPL27A/RPLP1/RPL22/RPLP2/APEH/RPL5/RPL28/RPS21/RPS15/RPL37A/RPS7/RPL31/RPL38/RPL14/RPL30/RPSA/ETF1/RPL15/RPS27A/RPL21/RPL29/RPS27/RPS29/RPL13A/RPL35/RPS16/RPL12	29
R-HSA-168253	Host Interactions with Influenza Factors	16/1860	41/10554	0.000981895097128372	0.0176600846754946	0.0144552676705064	NUP214/NUP50/NUP98/RANBP2/RAE1/NUPL2/NUP160/NUP54/NUP155/NUP205/NDC1/EIF2AK2/CPSF4/KPNA3/NUP43/TGFB1	16
R-HSA-156902	Peptide chain elongation	28/1860	89/10554	0.00102057342429438	0.0180972104392482	0.0148130671962075	RPL18A/RPS15A/RPL27A/RPLP1/EEF2/RPL22/RPLP2/RPL5/RPL28/RPS21/RPS15/RPL37A/RPS7/RPL31/RPL38/RPL14/RPL30/RPSA/RPL15/RPS27A/RPL21/RPL29/RPS27/RPS29/RPL13A/RPL35/RPS16/RPL12	28
R-HSA-162909	Host Interactions of HIV factors	37/1860	128/10554	0.00106485625352543	0.0186201947665072	0.0152411443304298	PSMD1/NUP214/PSMF1/PSMD13/ARF1/NUP50/PSMD11/PSME1/RANGAP1/NUP98/RANBP2/PACS1/RAE1/NUPL2/PSMD12/AP1G1/NUP160/NUP54/SKP1/ATP6V1H/AP1M1/NUP155/NUP205/NDC1/PSMD6/BTRC/CDK9/PSMD3/PSMB4/CUL5/PSMB5/RPS27A/ELMO1/ELOB/CD247/NUP43/PSMB1	37
R-HSA-159230	Transport of the SLBP Dependant Mature mRNA	14/1860	34/10554	0.00108585253185133	0.0187272375013811	0.0153287617690331	NUP214/NUP50/NUP98/RANBP2/RAE1/NUPL2/NUP160/NUP54/NCBP1/NUP155/NUP205/NDC1/SLBP/NUP43	14
R-HSA-5620912	Anchoring of the basal body to the plasma membrane	30/1860	98/10554	0.00112941377073483	0.0192152964507453	0.0157282515156387	DYNC1H1/NEDD1/CENPJ/YWHAG/HAUS2/CEP57/NINL/DCTN3/PCM1/RAB8A/CEP97/CEP192/CEP162/PLK4/RAB11A/AKAP9/CDK5RAP2/PAFAH1B1/TCTN2/DYNC1I2/ODF2/CEP78/CEP164/SFI1/SCLT1/HSP90AA1/CEP152/HAUS4/TUBA1A/MARK4	30
R-HSA-381038	XBP1(S) activates chaperone genes	20/1860	57/10554	0.00117944947823975	0.0192333746009286	0.0157430489814884	SSR1/CTDSP2/LMNA/PDIA5/SEC61B/EDEM1/WFS1/EXTL1/PREB/HDGF/GFPT1/SYVN1/ACADVL/SRPRB/DNAJB11/EXTL3/XBP1/FKBP14/ATP6V0D1/GOSR2	20
R-HSA-112382	Formation of RNA Pol II elongation complex	21/1860	61/10554	0.0011884391973647	0.0192333746009286	0.0157430489814884	ERCC3/POLR2B/IWS1/ELL/ELOA/MLLT3/GTF2H1/NCBP1/RTF1/CCNK/SUPT5H/CCNH/CCNT2/MNAT1/POLR2D/CDK9/ELOB/POLR2C/AFF4/POLR2F/PAF1	21
R-HSA-75955	RNA Polymerase II Transcription Elongation	21/1860	61/10554	0.0011884391973647	0.0192333746009286	0.0157430489814884	ERCC3/POLR2B/IWS1/ELL/ELOA/MLLT3/GTF2H1/NCBP1/RTF1/CCNK/SUPT5H/CCNH/CCNT2/MNAT1/POLR2D/CDK9/ELOB/POLR2C/AFF4/POLR2F/PAF1	21
R-HSA-162587	HIV Life Cycle	42/1860	151/10554	0.0011915831762291	0.0192333746009286	0.0157430489814884	ERCC3/POLR2B/NUP214/VPS28/NUP50/TBP/TSG101/RANGAP1/TAF5/NUP98/ELL/RANBP2/ELOA/RAE1/NUPL2/NUP160/GTF2H1/NUP54/NCBP1/CHMP2B/TAF4B/CCNK/SUPT5H/NUP155/GTF2B/NUP205/CCNH/NDC1/CCNT2/RNMT/MNAT1/POLR2D/GTF2E2/CDK9/PDCD6IP/NEDD4L/RPS27A/GTF2A2/ELOB/POLR2C/POLR2F/NUP43	42
R-HSA-70326	Glucose metabolism	28/1860	90/10554	0.00123691754904804	0.0197123948639429	0.0161351403133649	MDH2/NUP214/NUP50/ENO3/TPI1/NUP98/GAPDH/RANBP2/RAE1/NUPL2/SLC25A13/NUP160/NUP54/HK1/NUP155/NUP205/PPP2R1B/NDC1/ALDOA/SLC37A1/SLC25A1/PFKP/MDH1/ADPGK/PFKFB2/NUP43/SLC25A10/GOT1	28
R-HSA-168325	Viral Messenger RNA Synthesis	16/1860	42/10554	0.00133010308391049	0.0209324972830413	0.0171338278835311	POLR2B/NUP214/NUP50/NUP98/RANBP2/RAE1/NUPL2/NUP160/NUP54/NUP155/NUP205/NDC1/POLR2D/POLR2C/POLR2F/NUP43	16
R-HSA-975956	Nonsense Mediated Decay (NMD) independent of the Exon Junction Complex (EJC)	29/1860	95/10554	0.00142210249056115	0.0220587036673885	0.0180556589526971	RPL18A/RPS15A/RPL27A/RPLP1/RPL22/RPLP2/RPL5/RPL28/RPS21/RPS15/RPL37A/NCBP1/RPS7/RPL31/RPL38/RPL14/RPL30/RPSA/ETF1/RPL15/RPS27A/RPL21/RPL29/RPS27/RPS29/RPL13A/RPL35/RPS16/RPL12	29
R-HSA-380259	Loss of Nlp from mitotic centrosomes	23/1860	70/10554	0.00146093385389485	0.0220587036673885	0.0180556589526971	DYNC1H1/NEDD1/CENPJ/YWHAG/HAUS2/CEP57/NINL/DCTN3/PCM1/CEP192/PLK4/AKAP9/CDK5RAP2/PAFAH1B1/DYNC1I2/ODF2/CEP78/CEP164/SFI1/HSP90AA1/CEP152/HAUS4/TUBA1A	23
R-HSA-380284	Loss of proteins required for interphase microtubule organization from the centrosome	23/1860	70/10554	0.00146093385389485	0.0220587036673885	0.0180556589526971	DYNC1H1/NEDD1/CENPJ/YWHAG/HAUS2/CEP57/NINL/DCTN3/PCM1/CEP192/PLK4/AKAP9/CDK5RAP2/PAFAH1B1/DYNC1I2/ODF2/CEP78/CEP164/SFI1/HSP90AA1/CEP152/HAUS4/TUBA1A	23
R-HSA-901032	ER Quality Control Compartment (ERQC)	10/1860	21/10554	0.00150304218856333	0.0220587036673885	0.0180556589526971	UGGT1/EDEM1/EDEM3/UGGT2/SEL1L/SYVN1/MARCH6/OS9/AMFR/RPS27A	10
R-HSA-72649	Translation initiation complex formation	20/1860	58/10554	0.00150678992485736	0.0220587036673885	0.0180556589526971	EIF3F/EIF3B/RPS15A/EIF2S2/EIF4H/EIF3A/RPS21/EIF3H/EIF3M/RPS15/RPS7/EIF3J/RPSA/RPS27A/EIF2S1/EIF3K/RPS27/RPS29/EIF4A1/RPS16	20
R-HSA-72702	Ribosomal scanning and start codon recognition	20/1860	58/10554	0.00150678992485736	0.0220587036673885	0.0180556589526971	EIF3F/EIF3B/RPS15A/EIF2S2/EIF4H/EIF3A/RPS21/EIF3H/EIF3M/RPS15/RPS7/EIF3J/RPSA/RPS27A/EIF2S1/EIF3K/RPS27/RPS29/EIF4A1/RPS16	20
R-HSA-5389840	Mitochondrial translation elongation	27/1860	87/10554	0.00156096501898444	0.0225891374586368	0.0184898336791986	TSFM/MRPS30/MRPS35/GADD45GIP1/MRPL11/MRPL40/OXA1L/MRPS5/MRPL18/MRPL44/MRPL17/MRPL16/MRPS15/CHCHD1/MRPS25/MRPL37/MRPL52/MRPL3/MRPS14/MRPL19/MRPL20/MRPL39/MRPL49/MRPS22/MRPS26/MRPL2/MRPL21	27
R-HSA-168276	NS1 Mediated Effects on Host Pathways	15/1860	39/10554	0.00166786679982852	0.0238618670566375	0.0195315980506234	NUP214/NUP50/NUP98/RANBP2/RAE1/NUPL2/NUP160/NUP54/NUP155/NUP205/NDC1/EIF2AK2/CPSF4/KPNA3/NUP43	15
R-HSA-2408522	Selenoamino acid metabolism	34/1860	118/10554	0.0017656022359001	0.0249763282584071	0.0204438153630538	RPL18A/RPS15A/RPL27A/PAPSS1/RPLP1/RPL22/RPLP2/RPL5/RPL28/RPS21/AHCY/RPS15/RPL37A/SARS/SEPHS2/RPS7/RPL31/GNMT/AIMP1/RPL38/RPL14/RPL30/RPSA/QARS/RPL15/RPS27A/RPL21/RPL29/RPS27/RPS29/RPL13A/RPL35/RPS16/RPL12	34
R-HSA-380320	Recruitment of NuMA to mitotic centrosomes	28/1860	92/10554	0.00179090940410222	0.0250528326640522	0.0205064363346909	DYNC1H1/NEDD1/CENPJ/YWHAG/HAUS2/CEP57/NINL/DCTN3/PCM1/TUBGCP3/CEP192/MZT2A/PLK4/AKAP9/CDK5RAP2/PAFAH1B1/TUBGCP6/DYNC1I2/ODF2/CEP78/CEP164/SFI1/MZT1/HSP90AA1/CEP152/TUBA1B/HAUS4/TUBA1A	28
R-HSA-68886	M Phase	92/1860	393/10554	0.00182318786745979	0.0252241046717788	0.0206466272092901	MAD1L1/UBE2D1/ANKLE2/DYNC1H1/NEDD1/PSMD1/LMNA/PPP2R5A/CENPJ/NUP214/DYNC1LI2/PSMF1/PSMD13/NUP50/CNEP1R1/DYNC1LI1/PSMD11/ANAPC1/CDC23/YWHAG/PSME1/HAUS2/RANGAP1/SEC13/CEP57/NUP98/MAU2/RANBP2/NDEL1/LEMD3/RB1/NINL/RAE1/NUPL2/PSMD12/GORASP2/DCTN3/PCM1/NUP160/TUBGCP3/NIPBL/ANAPC7/NUP54/H3F3B/CLASP2/VRK1/NUDC/CENPU/CEP192/MZT2A/USO1/RAB2A/PLK4/NUP155/NUP205/PPP2R1B/PPP2R2D/SMC4/NDC1/PSMD6/AKAP9/CDK5RAP2/…	92
R-HSA-72695	Formation of the ternary complex, and subsequently, the 43S complex	18/1860	51/10554	0.00189401670360655	0.025919206846094	0.0212155875609933	EIF3F/EIF3B/RPS15A/EIF2S2/EIF3A/RPS21/EIF3H/EIF3M/RPS15/RPS7/EIF3J/RPSA/RPS27A/EIF2S1/EIF3K/RPS27/RPS29/RPS16	18
R-HSA-163200	Respiratory electron transport, ATP synthesis by chemiosmotic coupling, and heat production by uncoupling proteins.	35/1860	123/10554	0.00192930933860085	0.0261182844870803	0.0213785381153393	LRPPRC/SDHA/CYC1/ATP5F1A/COX7C/NDUFAB1/NDUFS6/ATP5F1B/NDUFB7/NDUFV3/TACO1/ATP5F1C/COX5A/NDUFAF6/ATP5MG/COX14/SDHD/ECSIT/NDUFB6/NUBPL/NDUFB2/ATP5MC3/SLC25A27/UQCRC1/ATP5F1E/ATP5PB/COX7A2L/TIMMDC1/SDHC/COX6C/COX5B/UQCRC2/NDUFS3/ATP5PD/NDUFB1	35
R-HSA-156842	Eukaryotic Translation Elongation	28/1860	93/10554	0.00214004781156307	0.0286629807952968	0.0234614424134406	RPL18A/RPS15A/RPL27A/RPLP1/EEF2/RPL22/RPLP2/RPL5/RPL28/RPS21/RPS15/RPL37A/RPS7/RPL31/RPL38/RPL14/RPL30/RPSA/RPL15/RPS27A/RPL21/RPL29/RPS27/RPS29/RPL13A/RPL35/RPS16/RPL12	28
R-HSA-192823	Viral mRNA Translation	27/1860	89/10554	0.00225572959753339	0.0298943532978372	0.0244693548585616	RPL18A/RPS15A/RPL27A/RPLP1/RPL22/RPLP2/RPL5/RPL28/RPS21/RPS15/RPL37A/RPS7/RPL31/RPL38/RPL14/RPL30/RPSA/RPL15/RPS27A/RPL21/RPL29/RPS27/RPS29/RPL13A/RPL35/RPS16/RPL12	27
R-HSA-1632852	Macroautophagy	22/1860	68/10554	0.00229123947046904	0.0300486509720888	0.0245956517718113	GABARAPL2/ATG16L1/RPTOR/UVRAG/ATG4D/RB1CC1/RRAGA/MTMR14/AMBRA1/ATG14/SLC38A9/WIPI2/LAMTOR2/CHMP2B/RRAGC/MTOR/ATG13/MAP1LC3A/PRKAA1/PRKAB1/MTMR3/PRKAB2	22
R-HSA-2173793	Transcriptional activity of SMAD2/SMAD3:SMAD4 heterotrimer	16/1860	44/10554	0.00234232190680687	0.030204061069061	0.0247228592338203	UBE2D1/CDK8/TRIM33/NCOR1/JUNB/E2F4/TFDP2/CCNK/NCOR2/CCNT2/CDK9/NEDD4L/CDKN2B/RPS27A/CCNC/SNW1	16
R-HSA-450294	MAP kinase activation	21/1860	64/10554	0.00235107067892612	0.030204061069061	0.0247228592338203	UBE2N/MAPK14/ATF1/MAP2K3/MAP3K8/RIPK2/CUL1/NFKB1/MAP3K7/JUN/SKP1/MAP2K1/PPP2R1B/UBE2V1/DUSP3/DUSP4/BTRC/RPS27A/DUSP6/CHUK/MAPK9	21
R-HSA-432722	Golgi Associated Vesicle Biogenesis	19/1860	56/10554	0.0024237343481094	0.0302605459696065	0.0247690936869234	AP3S1/AP4E1/VAMP2/ARF1/TFRC/SNX9/AP3B1/IGF2R/CPD/NAPA/AP1G1/DNM2/AP1M1/DTNBP1/CLTA/FTH1/FTL/GAK/RAB5C	19
R-HSA-191859	snRNP Assembly	18/1860	52/10554	0.00242757358453555	0.0302605459696065	0.0247690936869234	NUP214/NUP50/NUP98/RANBP2/RAE1/GEMIN5/NUPL2/NUP160/GEMIN4/NUP54/PHAX/NCBP1/NUP155/NUP205/NDC1/GEMIN7/SNRPD3/NUP43	18
R-HSA-194441	Metabolism of non-coding RNA	18/1860	52/10554	0.00242757358453555	0.0302605459696065	0.0247690936869234	NUP214/NUP50/NUP98/RANBP2/RAE1/GEMIN5/NUPL2/NUP160/GEMIN4/NUP54/PHAX/NCBP1/NUP155/NUP205/NDC1/GEMIN7/SNRPD3/NUP43	18
R-HSA-159227	Transport of the SLBP independent Mature mRNA	13/1860	33/10554	0.00261249752241551	0.0319333435021469	0.0261383247260581	NUP214/NUP50/NUP98/RANBP2/RAE1/NUPL2/NUP160/NUP54/NCBP1/NUP155/NUP205/NDC1/NUP43	13
R-HSA-165054	Rev-mediated nuclear export of HIV RNA	13/1860	33/10554	0.00261249752241551	0.0319333435021469	0.0261383247260581	NUP214/NUP50/RANGAP1/NUP98/RANBP2/RAE1/NUPL2/NUP160/NUP54/NUP155/NUP205/NDC1/NUP43	13
R-HSA-167172	Transcription of the HIV genome	23/1860	73/10554	0.00271180139551721	0.0321363761463255	0.0263045125598869	ERCC3/POLR2B/TBP/TAF5/ELL/ELOA/GTF2H1/NCBP1/TAF4B/CCNK/SUPT5H/GTF2B/CCNH/CCNT2/RNMT/MNAT1/POLR2D/GTF2E2/CDK9/GTF2A2/ELOB/POLR2C/POLR2F	23
R-HSA-8854518	AURKA Activation by TPX2	23/1860	73/10554	0.00271180139551721	0.0321363761463255	0.0263045125598869	DYNC1H1/NEDD1/CENPJ/YWHAG/HAUS2/CEP57/NINL/DCTN3/PCM1/CEP192/PLK4/AKAP9/CDK5RAP2/PAFAH1B1/DYNC1I2/ODF2/CEP78/CEP164/SFI1/HSP90AA1/CEP152/HAUS4/TUBA1A	23
R-HSA-8876725	Protein methylation	9/1860	19/10554	0.00271574163214957	0.0321363761463255	0.0263045125598869	VCP/EEF2/CALM1/CALM3/EEF2KMT/CAMKMT/METTL22/METTL21A/KIN	9
R-HSA-9010553	Regulation of expression of SLITs and ROBOs	45/1860	171/10554	0.00273120909265832	0.0321363761463255	0.0263045125598869	RPL18A/PSMD1/RPS15A/PSMF1/RPL27A/PSMD13/RPLP1/PSMD11/PSME1/RPL22/RPLP2/RPL5/PSMD12/RPL28/RPS21/RPS15/RPL37A/USP33/NCBP1/RPS7/RPL31/LHX4/DAG1/RPL38/RPL14/RPL30/PSMD6/RPSA/PSMD3/ETF1/RPL15/PSMB4/PSMB5/RPS27A/RPL21/RPL29/RPS27/ELOB/EIF4A3/RPS29/RPL13A/PSMB1/RPL35/RPS16/RPL12	45
R-HSA-6807878	COPI-mediated anterograde transport	29/1860	99/10554	0.00283844741275976	0.0330889378950421	0.0270842106929026	DYNC1H1/COG3/DYNC1LI2/ARFGAP2/ARF1/DYNC1LI1/TMED7-TICAM2/COG6/CAPZB/KDELR1/DCTN3/NAPA/SPTAN1/CD55/ANK3/ARCN1/COPG1/USO1/TMED9/GBF1/DYNC1I2/TMED7/COPE/TMEM115/GOSR2/COG7/TUBA1B/TUBA1A/ARF5	29
R-HSA-3899300	SUMOylation of transcription cofactors	16/1860	45/10554	0.00304988249920291	0.0349485767465114	0.028606376518402	SAFB/ING2/UHRF2/MRTFA/PHC3/TRIM28/PIAS4/SUMO1/NCOR2/CTBP1/SUMO2/PIAS1/CASP8AP2/PHC1/DDX5/CBX8	16
R-HSA-5684264	MAP3K8 (TPL2)-dependent MAPK1/3 activation	8/1860	16/10554	0.00308037716135676	0.0349485767465114	0.028606376518402	MAP3K8/CUL1/NFKB1/SKP1/MAP2K1/BTRC/RPS27A/CHUK	8
R-HSA-1660499	Synthesis of PIPs at the plasma membrane	18/1860	53/10554	0.00308124862499028	0.0349485767465114	0.028606376518402	RAB14/PIK3R1/ARF1/PIP4K2A/PIK3C2B/MTMR14/PLEKHA8/PI4K2B/PIK3CB/MTMR2/PIK3CA/MTMR6/RAB5A/INPP4A/PIP4K2C/SBF2/MTMR3/PI4K2A	18
R-HSA-168271	Transport of Ribonucleoproteins into the Host Nucleus	12/1860	30/10554	0.00325998404161796	0.0360028062140089	0.0294692924907109	NUP214/NUP50/NUP98/RANBP2/RAE1/NUPL2/NUP160/NUP54/NUP155/NUP205/NDC1/NUP43	12
R-HSA-168333	NEP/NS2 Interacts with the Cellular Export Machinery	12/1860	30/10554	0.00325998404161796	0.0360028062140089	0.0294692924907109	NUP214/NUP50/NUP98/RANBP2/RAE1/NUPL2/NUP160/NUP54/NUP155/NUP205/NDC1/NUP43	12
R-HSA-170822	Regulation of Glucokinase by Glucokinase Regulatory Protein	12/1860	30/10554	0.00325998404161796	0.0360028062140089	0.0294692924907109	NUP214/NUP50/NUP98/RANBP2/RAE1/NUPL2/NUP160/NUP54/NUP155/NUP205/NDC1/NUP43	12
R-HSA-5419276	Mitochondrial translation termination	26/1860	87/10554	0.00338757796130917	0.0370866143764195	0.0303564194427613	MRPS30/MRPS35/GADD45GIP1/MRPL11/MRPL40/OXA1L/MRPS5/MRPL18/MRPL44/MRPL17/MRPL16/MRPS15/CHCHD1/MRPS25/MRPL37/MRPL52/MRPL3/MRPS14/MRPL19/MRPL20/MRPL39/MRPL49/MRPS22/MRPS26/MRPL2/MRPL21	26
R-HSA-3301854	Nuclear Pore Complex (NPC) Disassembly	13/1860	34/10554	0.00355756346895525	0.0386118310984022	0.0316048515073247	NUP214/NUP50/NUP98/RANBP2/RAE1/NUPL2/NUP160/NUP54/NUP155/NUP205/NDC1/NEK7/NUP43	13
R-HSA-3371556	Cellular response to heat stress	26/1860	88/10554	0.00401936062665727	0.0432510686236026	0.0354021957129776	HSF1/NUP214/RPTOR/NUP50/VCP/HSPA9/HIKESHI/NUP98/CCAR2/RANBP2/PTGES3/RAE1/NUPL2/HSPA12A/NUP160/NUP54/NUP155/MTOR/NUP205/ATR/NDC1/BAG3/HSPA4/NUP43/HSP90AA1/HSPA6	26
R-HSA-5617833	Cilium Assembly	50/1860	199/10554	0.00456642213921768	0.0487214023158904	0.0398798151141312	CCT5/DYNC1H1/BBS2/NEDD1/LZTFL1/CENPJ/CCT2/YWHAG/HAUS2/CEP57/CCT8/INPP5E/IFT74/NINL/DCTN3/PCM1/RAB8A/EXOC2/CLUAP1/EXOC1/SMO/BBS5/CEP97/CEP192/EXOC6/CEP162/PLK4/KIF3C/RAB11A/AKAP9/WDR60/CDK5RAP2/PAFAH1B1/GBF1/IFT81/TCTN2/TTC30B/DYNC1I2/IFT43/ODF2/CEP78/CEP164/SFI1/SCLT1/HSP90AA1/CEP152/TUBA1B/HAUS4/TUBA1A/MARK4	50
GO Terms
ID	Description	GeneRatio	BgRatio	pvalue	p.adjust	qvalue	geneID	Count
GO:0042254	ribosome biogenesis	97/2863	282/18493	2.22215599999091e-15	1.33040479719456e-11	1.19294690525828e-11	BCCIP/TEX10/LTO1/RRS1/TBL3/WDR43/NSA2/UTP23/EXOSC3/UTP20/RIOK3/TENT4B/NLE1/NOC2L/URB2/NAF1/DIS3L2/PWP1/XRN2/MRPL11/RRP1B/RCL1/ZNF622/LSM6/NIP7/ABT1/GTPBP4/BUD23/NOM1/EIF2A/RPL5/DDX21/WDR3/BRIX1/ERI1/RPS21/YBEY/WDR36/SART1/ERI3/DDX49/NOB1/KRR1/GEMIN4/RPF2/NOC4L/RPS15/NAT10/C1QBP/RPS7/EXOSC8/RPUSD2/RPL38/NOL11/NOL6/REXO4/RPL14/DDX56/NOL9/PDCD11/RRP7A/RPSA/NHP2/MALSU1/MRPL20/BTRC/DHX37/WDR74/UTP3/NM…	97
GO:0022613	ribonucleoprotein complex biogenesis	142/2863	485/18493	4.84985718719929e-15	1.45180474898811e-11	1.30180377130086e-11	BCCIP/SFSWAP/EIF3F/TEX10/AGO1/DYNC1H1/LTO1/EIF3B/RRS1/TBL3/WDR43/ADAR/NSA2/UTP23/EXOSC3/ATXN2L/UTP20/RIOK3/TENT4B/NLE1/RBM5/RBM22/NOC2L/URB2/NAF1/DIS3L2/PWP1/XRN2/MRPL11/CELF1/RRP1B/EIF4H/EIF3A/RCL1/ZNF622/LSM6/NIP7/ABT1/GTPBP4/BUD23/NOM1/PTGES3/PAN3/GEMIN5/DDX1/EIF2A/RPL5/DDX21/WDR3/PRMT7/BRIX1/ERI1/RPS21/YBEY/WDR36/SART1/ERI3/DDX49/EIF3H/NOB1/KRR1/GEMIN4/EIF3M/RPF2/NOC4L/RPS15/NCBP1/NAT10/RUVBL…	142
GO:0034470	ncRNA processing	117/2863	376/18493	1.2249689146765e-14	2.44462963072273e-11	2.19204963678952e-11	INTS1/TRMT44/TRUB1/TEX10/MOCS3/AARS2/AGO1/RRS1/TBL3/WDR43/ADAR/NSA2/USP14/UTP23/TUT4/EXOSC3/UTP20/RIOK3/ELAC2/TENT4B/TUT7/NAF1/ALKBH8/DIS3L2/XRN2/RRP1B/TRMU/RCL1/LSM6/TRIT1/ABT1/GTPBP4/BUD23/DDX1/RPL5/DDX21/CTU2/WDR3/DUS2/ERI1/RPS21/YBEY/WDR36/RPP38/SART1/ERI3/DDX49/MRPL44/NOB1/KRR1/CDK5RAP1/GEMIN4/RPF2/NOC4L/RPS15/RTCB/INTS8/NCBP1/NAT10/MTO1/RTRAF/SARS/SEPHS2/RPS7/EXOSC8/TRMT61A/GTPBP3/RPUSD2/NO…	117
GO:0016072	rRNA metabolic process	84/2863	240/18493	5.51585640205879e-14	8.25585806978149e-11	7.40285990802627e-11	TEX10/RRS1/TBL3/WDR43/NSA2/UTP23/EXOSC3/CAVIN1/UTP20/RIOK3/TENT4B/NAF1/XRN1/DIS3L2/PWP1/XRN2/RRP1B/RCL1/LSM6/H2AFY2/ABT1/GTPBP4/BUD23/RPL5/DDX21/WDR3/ERI1/RPS21/YBEY/WDR36/SART1/ERI3/DDX49/NOB1/KRR1/GEMIN4/RPF2/NOC4L/RPS15/NAT10/RPS7/EXOSC8/RPUSD2/MTOR/NOL11/NOL6/REXO4/RPL14/DDX56/NOL9/PDCD11/RRP7A/RPSA/NHP2/BTRC/DHX37/WDR74/UTP3/NOLC1/NIFK/NUDT16/GTF3C5/FBL/MPHOSPH10/RRP15/RNASEL/RPS27/URB1/H2AF…	84
GO:0006364	rRNA processing	73/2863	205/18493	9.23882904082266e-13	9.52046749584462e-10	8.53680944305777e-10	TEX10/RRS1/TBL3/WDR43/NSA2/UTP23/EXOSC3/UTP20/RIOK3/TENT4B/NAF1/DIS3L2/XRN2/RRP1B/RCL1/LSM6/ABT1/GTPBP4/BUD23/RPL5/DDX21/WDR3/ERI1/RPS21/YBEY/WDR36/SART1/ERI3/DDX49/NOB1/KRR1/GEMIN4/RPF2/NOC4L/RPS15/NAT10/RPS7/EXOSC8/RPUSD2/NOL11/NOL6/REXO4/RPL14/DDX56/NOL9/PDCD11/RRP7A/RPSA/NHP2/BTRC/DHX37/WDR74/UTP3/NOLC1/NUDT16/FBL/MPHOSPH10/RRP15/RNASEL/RPS27/URB1/EIF4A3/MRM2/IMP3/DDX51/RSL1D1/EXOSC1/USP36/RP…	73
GO:0034976	response to endoplasmic reticulum stress	87/2863	264/18493	9.54113996577045e-13	9.52046749584462e-10	8.53680944305777e-10	CREBRF/ERP29/HERPUD1/SSR1/YOD1/P4HB/UGGT1/CTDSP2/CALR/LMNA/TMEM33/USP14/PDIA5/PIK3R1/BAK1/TARDBP/VCP/EEF2/ATF4/UBAC2/SEC61B/SEC13/APAF1/EDEM1/WFS1/SERINC3/BCL2L11/DNAJC10/EDEM3/FAM129A/UFM1/NRBF2/HM13/STT3B/CREB3L2/ERO1A/EXTL1/PREB/SESN2/EIF2B5/SELENOK/UGGT2/UBA5/JUN/PPP1R15B/MAP3K5/NCK2/HDGF/SEL1L/SGTA/GFPT1/PTPN1/THBS4/JKAMP/UBE4B/SYVN1/ACADVL/SRPRB/ERN1/DDIT3/USP19/TMX1/MARCH6/CAV1/PDIA3/PPP1R…	87
GO:0000209	protein polyubiquitination	82/2863	257/18493	2.77923024509284e-11	2.37703592533869e-08	2.13143973683812e-08	UBE3A/UBE2D1/TRIM21/TNKS/FBXL15/UBE2N/RBCK1/BLMH/UBE2G1/MGRN1/RNF19B/OTUB1/MARCH5/RNF213/NHLRC3/HACE1/HERC6/FBXL12/ANAPC1/CDC23/MYLIP/FBXO9/RBBP6/FBXL3/TPP2/FBXL4/RNF126/KLHL42/FBXL8/MARCH7/RNF168/TNFAIP3/CUL1/UBE2B/DYSF/MKRN1/SKP2/TTC3/DTX3L/RNF19A/TRIM36/FBXW2/ANAPC7/FBXO32/SKP1/FBXW9/UBE2L3/UBR2/RFFL/UBOX5/RNF4/UBE4B/SYVN1/UBE2D2/ZNF738/UBE2Q2/HECTD2/RNF152/MARCH8/UBE2V1/UBE2W/GPS2/HERC5/MARCH…	82
GO:0010256	endomembrane system organization	113/2863	403/18493	6.13387457291721e-11	4.59043838350692e-08	4.11615267393129e-08	ANKLE2/COG3/TRAPPC11/LMNA/TMEM33/SH3GLB1/DOP1B/FNBP1L/FHDC1/AKAP8L/ALS2/F2R/ALS2CL/NSFL1C/HACE1/SNX3/VPS28/A4GALT/SQSTM1/TARDBP/DYM/ZFYVE27/CNEP1R1/SNX9/TMEM43/LMAN2/AP3D1/TSG101/HIKESHI/AKTIP/STX16/OPTN/RTN3/RINT1/NDEL1/LEMD3/UBXN2A/PI4K2B/HGS/RAB10/GORASP2/DYSF/CHMP1B/ARHGEF7/RAB7A/MYH10/LMAN1/TOR1AIP1/ATL3/RAB22A/LNPK/CSNK1A1/TMCC1/CLASP2/VRK1/SGTA/CHMP2B/REEP4/ANK3/VTI1A/SHTN1/MPP5/DNM2/USO1/…	113
GO:0006413	translational initiation	66/2863	194/18493	1.1139294599856e-10	7.41010630770423e-08	6.6444915157036e-08	RPL18A/EIF3F/LTO1/EIF3B/RPS15A/EIF2S2/RPL27A/EIF4G2/RPLP1/ATF4/EIF4H/RPL22/RPLP2/EIF3A/PPP1CA/DDX1/EIF2A/RPL5/RPL28/KHDRBS1/DHX33/RPS21/EIF2B5/UHMK1/EIF3H/MTIF3/PPP1R15B/EIF3M/RPS15/NCK2/RPL37A/NCBP1/EIF4EBP2/RPS7/RPL31/HSPB1/EIF4EBP1/MTOR/RPL38/EIF3J/RPL14/RPL30/RPSA/EIF4E3/PAIP1/POLR2D/TICRR/PPP1R15A/EIF2AK2/MTFMT/RPL15/RPS27A/DDX3X/RPL21/EIF2S1/EIF3K/RPL29/RPS27/EIF2AK3/RPS29/RPL13A/EIF2B4/EIF…	66
GO:0006403	RNA localization	74/2863	231/18493	2.07350940399495e-10	1.24141008017177e-07	1.1131471537236e-07	LRPPRC/BCCIP/CCT5/TNKS/RRS1/HSF1/NUP214/IWS1/EXOSC3/AKAP8L/BICD2/CCT7/NUP50/NAF1/SFPQ/NUTF2/CDC40/CCT2/SENP2/SEC13/RFTN1/NUP98/CCT8/RANBP2/TOMM20/RAE1/NUPL2/WDR33/MRPL18/DDX19B/KHDRBS1/NUP160/IGF2BP2/ALKBH5/NUP54/RPS15/TGFBR2/PHAX/NCBP1/RTRAF/RUVBL1/HHEX/NUP155/WRAP53/NUP205/NOL6/ENY2/ATR/NDC1/ZFP36L1/U2AF2/RPSA/FIP1L1/NHP2/CPSF2/DCP2/POLR2D/CPSF3/SRSF4/NMD3/THOC7/FYTTD1/LTV1/FBL/SRSF6/CPSF4/HNRN…	74
GO:0016050	vesicle organization	92/2863	314/18493	3.09701665829581e-10	1.68562170301973e-07	1.51146267534054e-07	SEC24D/SPG11/RAB14/CALR/SEC24A/FNBP1L/ARFGAP2/ALS2/ARF1/F2R/TBC1D4/ALS2CL/UVRAG/SNX3/VPS28/SQSTM1/AP3D1/STX12/TSG101/TRAPPC5/SEC13/AKTIP/STX16/ANKRD28/SDCBP/AP3B1/SNAP47/VPS16/TMEM175/PPP6C/VAMP3/PI4K2B/HGS/DYSF/TRAPPC9/NAPA/PREB/ZFYVE16/AP1G1/CHMP1B/VTI1B/RAB8A/S100A10/RAB7A/CTSC/LMAN1/TRAPPC2L/RAB22A/ANKFY1/CHMP2B/VTI1A/DNM2/DNM3/AP1M1/USO1/DNAJC13/SERPINE2/TMED9/RAB11A/CAV1/MIA3/PAFAH1B1/GBF1/…	92
GO:0006986	response to unfolded protein	59/2863	169/18493	3.38300828634907e-10	1.68783921753099e-07	1.51345107547195e-07	CREBRF/HERPUD1/SSR1/YOD1/CTDSP2/CALR/HSF1/LMNA/TMEM33/PDIA5/PIK3R1/BAK1/VCP/ATF4/DNAJA1/HSPA9/EDEM1/OPTN/WFS1/BCL2L11/EDEM3/STT3B/CREB3L2/ERO1A/EXTL1/PREB/PACRG/PPP1R15B/NCK2/HDGF/GFPT1/PTPN1/THBS4/JKAMP/HSPB1/SYVN1/ACADVL/SRPRB/ERN1/DDIT3/TM7SF3/PPP1R15A/EIF2AK2/DNAJB11/AMFR/HSPA4/EIF2S1/PARP16/EXTL3/HERPUD2/EIF2AK3/XBP1/ERP44/HSP90AA1/FKBP14/ATP6V0D1/HSPA6/GOSR2/TMBIM6	59
GO:0006914	autophagy	123/2863	466/18493	6.02200661695254e-10	2.57526811540677e-07	2.30919050725248e-07	GABARAPL2/TRIM21/LGALS8/YOD1/ATG16L1/PSAP/EMC6/DAPK1/SH3GLB1/FNBP1L/TMEM208/RPTOR/EIF4G2/NSFL1C/UVRAG/VPS28/SQSTM1/VCP/TPCN2/ATG4D/RAB23/FYCO1/RB1CC1/STX12/ATP5IF1/TSG101/RRAGA/PIP4K2A/OPTN/NPC1/PIK3C2B/GAPDH/TM9SF1/BCL2L11/CAMKK2/RIPK2/ROCK1/TRIM8/CLN3/SESN1/MTMR14/NRBF2/AMBRA1/USP10/VPS16/ATP6V0A2/UBXN2A/PGAM5/HGS/ATG14/STBD1/PIK3CB/SLC38A9/ANXA7/MAP3K7/SESN2/RAB8A/PIK3CA/RAB7A/SNX14/WIPI2/USP3…	123
GO:0061919	process utilizing autophagic mechanism	123/2863	466/18493	6.02200661695254e-10	2.57526811540677e-07	2.30919050725248e-07	GABARAPL2/TRIM21/LGALS8/YOD1/ATG16L1/PSAP/EMC6/DAPK1/SH3GLB1/FNBP1L/TMEM208/RPTOR/EIF4G2/NSFL1C/UVRAG/VPS28/SQSTM1/VCP/TPCN2/ATG4D/RAB23/FYCO1/RB1CC1/STX12/ATP5IF1/TSG101/RRAGA/PIP4K2A/OPTN/NPC1/PIK3C2B/GAPDH/TM9SF1/BCL2L11/CAMKK2/RIPK2/ROCK1/TRIM8/CLN3/SESN1/MTMR14/NRBF2/AMBRA1/USP10/VPS16/ATP6V0A2/UBXN2A/PGAM5/HGS/ATG14/STBD1/PIK3CB/SLC38A9/ANXA7/MAP3K7/SESN2/RAB8A/PIK3CA/RAB7A/SNX14/WIPI2/USP3…	123
GO:0035966	response to topologically incorrect protein	63/2863	189/18493	7.54385569254558e-10	3.01100426875136e-07	2.69990624785842e-07	CREBRF/HERPUD1/SSR1/YOD1/UGGT1/CTDSP2/CALR/HSF1/LMNA/TMEM33/PDIA5/PIK3R1/BAK1/VCP/ATF4/DNAJA1/HSPA9/EDEM1/OPTN/WFS1/BCL2L11/RNF126/EDEM3/STT3B/CREB3L2/ERO1A/EXTL1/PREB/UGGT2/PACRG/PPP1R15B/NCK2/HDGF/GFPT1/PTPN1/THBS4/JKAMP/HSPB1/SYVN1/ACADVL/SRPRB/ERN1/DDIT3/TM7SF3/UBE2W/PPP1R15A/EIF2AK2/DNAJB11/AMFR/HSPA4/EIF2S1/PARP16/EXTL3/HERPUD2/EIF2AK3/XBP1/ERP44/HSP90AA1/FKBP14/ATP6V0D1/HSPA6/GOSR2/TMBIM6	63
GO:0034620	cellular response to unfolded protein	49/2863	133/18493	1.31181764491144e-09	4.908657650053e-07	4.4014934138476e-07	CREBRF/HERPUD1/SSR1/YOD1/CTDSP2/CALR/HSF1/LMNA/TMEM33/PDIA5/PIK3R1/BAK1/VCP/ATF4/HSPA9/EDEM1/OPTN/WFS1/BCL2L11/CREB3L2/ERO1A/EXTL1/PREB/PACRG/PPP1R15B/NCK2/HDGF/GFPT1/PTPN1/SYVN1/ACADVL/SRPRB/ERN1/DDIT3/TM7SF3/PPP1R15A/EIF2AK2/DNAJB11/AMFR/EIF2S1/PARP16/EXTL3/EIF2AK3/XBP1/FKBP14/ATP6V0D1/HSPA6/GOSR2/TMBIM6	49
GO:0006605	protein targeting	113/2863	424/18493	1.6508440685269e-09	5.81388437545327e-07	5.21319179534811e-07	UBE2D1/RPL18A/SSR1/ZDHHC20/IDE/AP4E1/SAMM50/SH3GLB1/RPS15A/RPL27A/SNX16/PDCD5/TIMM29/GRPEL1/RPLP1/LONP2/AP3D1/YWHAG/VPS13D/ATP5IF1/SEC61B/RPL22/RPLP2/PMM2/RABGEF1/SDCBP/SPCS1/AP3B1/SRP19/AP4S1/TOMM20/PAN3/AGK/RPL5/TOMM22/HMGCL/HGS/RPL28/ZDHHC14/ZFYVE16/RPS21/VTI1B/ERBB2/TIMM50/RAB7A/LMAN1/RN7SL1/NUP54/RPS15/RPL37A/UBE2L3/SGTA/ROMO1/GOLGA7/ANK3/VTI1A/RPS7/RPL31/SLC27A2/HTRA2/UBE2D2/MIEF2/RPL38/GNP…	113
GO:0035967	cellular response to topologically incorrect protein	53/2863	151/18493	2.11848412893304e-09	7.04631359995671e-07	6.31828599857221e-07	CREBRF/HERPUD1/SSR1/YOD1/UGGT1/CTDSP2/CALR/HSF1/LMNA/TMEM33/PDIA5/PIK3R1/BAK1/VCP/ATF4/HSPA9/EDEM1/OPTN/WFS1/BCL2L11/RNF126/CREB3L2/ERO1A/EXTL1/PREB/UGGT2/PACRG/PPP1R15B/NCK2/HDGF/GFPT1/PTPN1/SYVN1/ACADVL/SRPRB/ERN1/DDIT3/TM7SF3/UBE2W/PPP1R15A/EIF2AK2/DNAJB11/AMFR/EIF2S1/PARP16/EXTL3/EIF2AK3/XBP1/FKBP14/ATP6V0D1/HSPA6/GOSR2/TMBIM6	53
GO:0048193	Golgi vesicle transport	99/2863	359/18493	2.47012559223688e-09	7.78349574774853e-07	6.97930222737291e-07	LMF1/GABARAPL2/SCYL1/SEC24D/DYNC1H1/COG3/BBS2/TRAPPC11/RAB14/VAMP2/SEC24A/DOP1B/SCAMP1/DYNC1LI2/ARFGAP2/ARF1/UVRAG/BICD2/VCP/DYNC1LI1/ERGIC2/LMAN2/AP3D1/CNIH4/TRAPPC5/SEC13/DOP1A/OPTN/ANKRD28/COG6/CAPZB/RINT1/RER1/CREB3L2/C16orf70/KDELR1/IGF2R/KLC1/PPP6C/CNST/VAMP3/RAB10/DCTN3/TRAPPC9/NAPA/PREB/AP1G1/VTI1B/RAB8A/EXOC2/CTSC/LMAN1/MYO5A/TRAPPC2L/TRIM23/EXOC1/SPTAN1/SEC22A/GOLGA4/CD55/ANKFY1/GOLGA7/…	99
GO:0051236	establishment of RNA localization	63/2863	198/18493	6.03531941235723e-09	1.74322149054184e-06	1.56311123254128e-06	LRPPRC/BCCIP/TNKS/RRS1/HSF1/NUP214/IWS1/AKAP8L/BICD2/NUP50/SFPQ/NUTF2/CDC40/SENP2/SEC13/RFTN1/NUP98/RANBP2/TOMM20/RAE1/NUPL2/WDR33/MRPL18/DDX19B/KHDRBS1/NUP160/IGF2BP2/ALKBH5/NUP54/RPS15/TGFBR2/PHAX/NCBP1/RTRAF/HHEX/NUP155/NUP205/NOL6/ENY2/ATR/NDC1/ZFP36L1/U2AF2/RPSA/FIP1L1/CPSF2/POLR2D/CPSF3/SRSF4/NMD3/THOC7/FYTTD1/LTV1/SRSF6/CPSF4/HNRNPU/SLBP/EIF4A3/SRSF1/THOC1/NUP43/DDX19A/PCID2	63
GO:0043161	proteasome-mediated ubiquitin-dependent protein catabolic process	104/2863	389/18493	6.11452335082323e-09	1.74322149054184e-06	1.56311123254128e-06	UBE3A/ARNTL/UBE2D1/HERPUD1/YOD1/FBXL15/RBCK1/PSMD1/UBE2G1/USP14/RNF19B/KCTD2/KCTD5/NSFL1C/NHLRC3/TRIB1/PRICKLE1/FBXL12/VCP/RNF7/ANAPC1/CDC23/SEC61B/SEC13/FBXO9/EDEM1/WFS1/FBXL3/SDCBP/KCTD13/CCAR2/FBXL4/DNAJC10/RNF126/EDEM3/STT3B/KLHL42/UBXN2A/FBXL8/FBXO45/CUL1/PSMD12/UBE2B/CUL4A/SKP2/STYX/RNF19A/N4BP1/ANAPC7/SKP1/CSNK1A1/SEL1L/SGTA/CRBN/PLK2/UBR2/SUMO1/JKAMP/KEAP1/RFFL/RNF4/UBE4B/SYVN1/UBXN2B/FBH…	104
GO:0050657	nucleic acid transport	62/2863	195/18493	8.19728492419238e-09	2.13378890613651e-06	1.9133250852806e-06	LRPPRC/BCCIP/TNKS/RRS1/HSF1/NUP214/IWS1/AKAP8L/BICD2/NUP50/SFPQ/NUTF2/CDC40/SENP2/SEC13/RFTN1/NUP98/RANBP2/TOMM20/RAE1/NUPL2/WDR33/MRPL18/DDX19B/KHDRBS1/NUP160/IGF2BP2/ALKBH5/NUP54/RPS15/TGFBR2/PHAX/NCBP1/RTRAF/HHEX/NUP155/NUP205/NOL6/ENY2/NDC1/ZFP36L1/U2AF2/RPSA/FIP1L1/CPSF2/POLR2D/CPSF3/SRSF4/NMD3/THOC7/FYTTD1/LTV1/SRSF6/CPSF4/HNRNPU/SLBP/EIF4A3/SRSF1/THOC1/NUP43/DDX19A/PCID2	62
GO:0050658	RNA transport	62/2863	195/18493	8.19728492419238e-09	2.13378890613651e-06	1.9133250852806e-06	LRPPRC/BCCIP/TNKS/RRS1/HSF1/NUP214/IWS1/AKAP8L/BICD2/NUP50/SFPQ/NUTF2/CDC40/SENP2/SEC13/RFTN1/NUP98/RANBP2/TOMM20/RAE1/NUPL2/WDR33/MRPL18/DDX19B/KHDRBS1/NUP160/IGF2BP2/ALKBH5/NUP54/RPS15/TGFBR2/PHAX/NCBP1/RTRAF/HHEX/NUP155/NUP205/NOL6/ENY2/NDC1/ZFP36L1/U2AF2/RPSA/FIP1L1/CPSF2/POLR2D/CPSF3/SRSF4/NMD3/THOC7/FYTTD1/LTV1/SRSF6/CPSF4/HNRNPU/SLBP/EIF4A3/SRSF1/THOC1/NUP43/DDX19A/PCID2	62
GO:0016236	macroautophagy	79/2863	279/18493	2.87415605849327e-08	7.16982180091634e-06	6.42903328873495e-06	GABARAPL2/LGALS8/YOD1/ATG16L1/EMC6/SH3GLB1/RPTOR/NSFL1C/UVRAG/VPS28/SQSTM1/VCP/RAB23/FYCO1/RB1CC1/STX12/TSG101/RRAGA/PIP4K2A/OPTN/NPC1/PIK3C2B/GAPDH/RIPK2/CLN3/SESN1/MTMR14/AMBRA1/VPS16/ATP6V0A2/UBXN2A/PGAM5/HGS/ATG14/STBD1/SLC38A9/MAP3K7/SESN2/PIK3CA/RAB7A/SNX14/WIPI2/USP30/EXOC1/LAMTOR2/ATP6V1H/CHMP2B/SUPT5H/HTRA2/ATP6V0E2/RRAGC/UBXN2B/MTOR/ERN1/RAB5A/SNX32/ATP6V1B2/PIP4K2C/ATP6V0B/EI24/ATG13/N…	79
GO:0030968	endoplasmic reticulum unfolded protein response	42/2863	116/18493	3.46689793824544e-08	8.10211397832907e-06	7.2650007102192e-06	CREBRF/HERPUD1/SSR1/YOD1/CTDSP2/CALR/LMNA/TMEM33/PDIA5/PIK3R1/BAK1/VCP/ATF4/EDEM1/WFS1/BCL2L11/CREB3L2/ERO1A/EXTL1/PREB/PPP1R15B/NCK2/HDGF/GFPT1/PTPN1/SYVN1/ACADVL/SRPRB/ERN1/DDIT3/PPP1R15A/EIF2AK2/DNAJB11/AMFR/EIF2S1/PARP16/EXTL3/EIF2AK3/XBP1/FKBP14/ATP6V0D1/GOSR2	42
GO:0006913	nucleocytoplasmic transport	95/2863	357/18493	3.51853955965518e-08	8.10211397832907e-06	7.2650007102192e-06	BCCIP/ARNTL/RSRC1/RRS1/CALR/LMNA/NUP214/IWS1/AKAP8L/MAPK14/PIK3R1/RBM22/IPO7/PRICKLE1/NUP50/NUTF2/RAB23/MAVS/HTATIP2/CDC40/SEC61B/RANGAP1/HIKESHI/TXNIP/CEP57/NUP98/RANBP2/NCKIPSD/HYAL2/XPO4/RAE1/GEMIN5/GLI3/NUPL2/WDR33/DDX19B/IPO8/KHDRBS1/STYX/KPNA6/UHMK1/NUP160/GEMIN4/TRIM28/ALKBH5/NUP54/RPS15/SMO/PHAX/ANP32B/NCBP1/HHEX/CBLB/PTPN14/CTDSPL2/NUP155/NUP205/STRADB/NOL6/ENY2/NDC1/PKIG/U2AF2/RPSA/FIP1…	95
GO:0006611	protein export from nucleus	57/2863	180/18493	3.78699248452424e-08	8.39730518698023e-06	7.52969265928796e-06	BCCIP/RRS1/CALR/NUP214/IWS1/AKAP8L/RBM22/NUP50/NUTF2/CDC40/RANGAP1/NUP98/RANBP2/XPO4/RAE1/NUPL2/WDR33/DDX19B/STYX/UHMK1/NUP160/ALKBH5/NUP54/RPS15/ANP32B/NCBP1/HHEX/PTPN14/CTDSPL2/NUP155/NUP205/STRADB/NOL6/ENY2/NDC1/U2AF2/RPSA/FIP1L1/CPSF2/TXN/POLR2D/CPSF3/BAG3/SRSF4/NMD3/THOC7/FYTTD1/LTV1/SRSF6/CPSF4/SLBP/EIF4A3/SRSF1/THOC1/NUP43/PCID2/TGFB1	57
GO:0010498	proteasomal protein catabolic process	114/2863	452/18493	3.93269137688826e-08	8.40893688336785e-06	7.54012256471056e-06	UBE3A/ARNTL/UBE2D1/GABARAPL2/HERPUD1/YOD1/UGGT1/FBXL15/RBCK1/PSMD1/UBE2G1/USP14/RNF19B/KCTD2/PSMF1/KCTD5/NSFL1C/NHLRC3/TRIB1/PRICKLE1/FBXL12/VCP/NR1D1/RNF7/UBAC2/ANAPC1/CDC23/PSME1/SEC61B/SEC13/FBXO9/EDEM1/WFS1/FBXL3/SDCBP/KCTD13/CCAR2/FBXL4/DNAJC10/RNF126/EDEM3/HM13/STT3B/KLHL42/UBXN2A/FBXL8/FBXO45/MARCH7/CUL1/PSMD12/UBE2B/CUL4A/SKP2/STYX/RNF19A/UGGT2/N4BP1/ANAPC7/SKP1/CSNK1A1/SEL1L/SGTA/CRBN/PL…	114
GO:0006892	post-Golgi vesicle-mediated transport	37/2863	97/18493	4.64669326590876e-08	9.5930181320675e-06	8.60186412200896e-06	BBS2/RAB14/VAMP2/DOP1B/SCAMP1/ARF1/AP3D1/DOP1A/OPTN/C16orf70/IGF2R/CNST/VAMP3/RAB10/AP1G1/VTI1B/EXOC2/MYO5A/TRIM23/EXOC1/GOLGA4/ANKFY1/GOLGA7/ANK3/VTI1A/EXOC6/DNM2/RAB31/GOPC/GBF1/EXOC6B/GOLPH3/CCDC93/GAK/GOSR2/VPS13C/ARF5	37
GO:0051169	nuclear transport	95/2863	360/18493	5.4417887142124e-08	1.08599963439966e-05	9.73793769911693e-06	BCCIP/ARNTL/RSRC1/RRS1/CALR/LMNA/NUP214/IWS1/AKAP8L/MAPK14/PIK3R1/RBM22/IPO7/PRICKLE1/NUP50/NUTF2/RAB23/MAVS/HTATIP2/CDC40/SEC61B/RANGAP1/HIKESHI/TXNIP/CEP57/NUP98/RANBP2/NCKIPSD/HYAL2/XPO4/RAE1/GEMIN5/GLI3/NUPL2/WDR33/DDX19B/IPO8/KHDRBS1/STYX/KPNA6/UHMK1/NUP160/GEMIN4/TRIM28/ALKBH5/NUP54/RPS15/SMO/PHAX/ANP32B/NCBP1/HHEX/CBLB/PTPN14/CTDSPL2/NUP155/NUP205/STRADB/NOL6/ENY2/NDC1/PKIG/U2AF2/RPSA/FIP1…	95
GO:0015931	nucleobase-containing compound transport	69/2863	237/18493	6.53467359402062e-08	1.26203518733553e-05	1.13164126755535e-05	LRPPRC/BCCIP/TNKS/RRS1/HSF1/SLC35A3/NUP214/IWS1/AKAP8L/BICD2/SLC35B4/NUP50/SLC35A5/SFPQ/NUTF2/CDC40/SENP2/SEC13/RFTN1/NUP98/RANBP2/TOMM20/RAE1/NUPL2/WDR33/MRPL18/DDX19B/KHDRBS1/NUP160/IGF2BP2/ALKBH5/NUP54/RPS15/TGFBR2/PHAX/NCBP1/RTRAF/HHEX/NUP155/SLC33A1/NUP205/NOL6/ENY2/NDC1/ZFP36L1/U2AF2/RPSA/FIP1L1/CPSF2/POLR2D/CPSF3/SRSF4/NMD3/THOC7/FYTTD1/LTV1/SRSF6/CPSF4/HNRNPU/SLBP/SLC25A24/EIF4A3/SRSF1/TH…	69
GO:0006401	RNA catabolic process	90/2863	340/18493	1.03914082416678e-07	1.94416753571453e-05	1.74329546159558e-05	LRPPRC/RPL18A/AGO1/GIGYF2/ZC3HAV1/RPS15A/TUT4/NUP214/EXOSC3/YBX3/MAPK14/SERBP1/RPL27A/TENT4B/TARDBP/SUPV3L1/TUT7/NAF1/XRN1/HNRNPM/DIS3L2/RPLP1/XRN2/RPL22/RPLP2/LSM6/AXIN2/PAN3/SYNCRIP/RPL5/RPL28/SLIRP/RPS21/MYD88/CNOT11/IGF2BP2/RPS15/RPL37A/NCBP1/RPS7/RPL31/EXOSC8/HSPB1/GTPBP1/MTOR/ERN1/RPL38/RPL14/PRR5L/RPL30/SND1/ZFP36L1/PUM2/RPSA/RNASET2/PAIP1/DCP2/POLR2D/ETF1/MYEF2/RPL15/RNASEH2B/EDC3/RPS27A/…	90
GO:0051168	nuclear export	59/2863	194/18493	1.09522937823127e-07	1.98701160226382e-05	1.78171286410828e-05	BCCIP/RRS1/CALR/NUP214/IWS1/AKAP8L/RBM22/NUP50/NUTF2/CDC40/RANGAP1/NUP98/RANBP2/XPO4/RAE1/NUPL2/WDR33/DDX19B/KHDRBS1/STYX/UHMK1/NUP160/ALKBH5/NUP54/RPS15/PHAX/ANP32B/NCBP1/HHEX/PTPN14/CTDSPL2/NUP155/NUP205/STRADB/NOL6/ENY2/NDC1/U2AF2/RPSA/FIP1L1/CPSF2/TXN/POLR2D/CPSF3/BAG3/SRSF4/NMD3/THOC7/FYTTD1/LTV1/SRSF6/CPSF4/SLBP/EIF4A3/SRSF1/THOC1/NUP43/PCID2/TGFB1	59
GO:0006402	mRNA catabolic process	83/2863	307/18493	1.21176400572256e-07	2.13377385360616e-05	1.91331158798299e-05	RPL18A/AGO1/GIGYF2/ZC3HAV1/RPS15A/TUT4/NUP214/EXOSC3/YBX3/MAPK14/SERBP1/RPL27A/TENT4B/TARDBP/SUPV3L1/TUT7/XRN1/HNRNPM/DIS3L2/RPLP1/RPL22/RPLP2/LSM6/AXIN2/PAN3/SYNCRIP/RPL5/RPL28/RPS21/MYD88/CNOT11/IGF2BP2/RPS15/RPL37A/NCBP1/RPS7/RPL31/EXOSC8/HSPB1/GTPBP1/MTOR/ERN1/RPL38/RPL14/PRR5L/RPL30/ZFP36L1/PUM2/RPSA/PAIP1/DCP2/POLR2D/ETF1/MYEF2/RPL15/EDC3/RPS27A/NUDT16/FXR1/RPL21/YWHAB/RPL29/RNASEL/RPS27/HN…	83
GO:0000469	cleavage involved in rRNA processing	14/2863	21/18493	1.73782142427725e-07	2.97266767632797e-05	2.66553060565834e-05	RRS1/UTP23/EXOSC3/UTP20/RCL1/ABT1/ERI1/RPS21/ERI3/NOB1/EXOSC8/NOL9/RPSA/NHP2	14
GO:0006517	protein deglycosylation	17/2863	30/18493	2.52928924086441e-07	4.20634852362644e-05	3.77174711356973e-05	UGGT1/MAN1A1/MAN2A1/EDEM1/MAN1C1/EDEM3/UGGT2/MAN1A2/SEL1L/SYVN1/MAN2B2/MARCH6/OS9/AMFR/ENGASE/OGA/MAN2B1	17
GO:1903311	regulation of mRNA metabolic process	73/2863	264/18493	2.65798099902299e-07	4.30090060571639e-05	3.85653004125668e-05	SFSWAP/GIGYF2/ZC3HAV1/HSF1/SAFB/NUP214/IWS1/EXOSC3/YBX3/MAPK14/SERBP1/RBM5/PRDX6/TARDBP/XRN1/HNRNPM/CELF1/AXIN2/NUP98/SYNCRIP/KHDRBS1/MYD88/IGF2BP2/NCBP1/C1QBP/RBM15/EXOSC8/SUPT5H/HSPB1/SNRNP70/GTPBP1/MTOR/PRR5L/ZFP36L1/TRA2B/U2AF2/PUM2/PAIP1/DCP2/CDK9/SRSF4/SRSF8/MYEF2/REST/RPS27A/FXR1/SART3/RBM42/YWHAB/PAPOLA/SRSF6/CPSF4/RNASEL/CWC22/HNRNPU/PRPF19/SRSF1/CELF6/YBX1/DAZAP1/CPEB3/ELAVL1/PCID2/SNW1…	73
GO:0006839	mitochondrial transport	68/2863	241/18493	2.98624749336704e-07	4.70491151126012e-05	4.21879839783155e-05	MRS2/CYC1/SAMM50/SH3GLB1/SPG7/ATP5F1A/BAK1/PDCD5/TIMM29/GRPEL1/ATP5F1B/YWHAG/ATP5IF1/ATP5F1C/BCL2L11/TOMM20/AGK/TOMM22/SLC25A13/MRPL18/ATP5MG/CPT2/TIMM50/TFDP2/LMAN1/DYNLT1/KIF1BP/UBE2L3/SLC25A38/SLC25A37/YWHAQ/ROMO1/SLC25A29/HTRA2/ATP5F1E/SLC25A16/BAP1/CPT1A/ATP5PB/SREBF2/MUL1/VPS11/TIMM23/ATG13/BAG3/SLC25A1/STAT3/MCUB/PRKAA1/COX5B/HSPA4/YWHAB/MICU2/LETM1/UQCRC2/MPC1/SLC25A24/BNIP3/TOMM70/STARD3…	68
GO:0006405	RNA export from nucleus	45/2863	137/18493	3.10426863796731e-07	4.76545034243853e-05	4.2730823356635e-05	BCCIP/RRS1/NUP214/IWS1/AKAP8L/NUP50/CDC40/NUP98/RANBP2/RAE1/NUPL2/WDR33/DDX19B/KHDRBS1/NUP160/ALKBH5/NUP54/RPS15/PHAX/NCBP1/HHEX/NUP155/NUP205/NOL6/ENY2/NDC1/U2AF2/RPSA/FIP1L1/CPSF2/POLR2D/CPSF3/SRSF4/NMD3/THOC7/FYTTD1/LTV1/SRSF6/CPSF4/SLBP/EIF4A3/SRSF1/THOC1/NUP43/PCID2	45
GO:0022406	membrane docking	54/2863	177/18493	3.3252910083161e-07	4.8893793574273e-05	4.38420696120177e-05	DYNC1H1/NEDD1/CENPJ/ESYT1/SNX3/YWHAG/STX12/HAUS2/STX16/CEP57/ROCK1/NINL/VAMP3/RAB10/DCTN3/ATG14/PCM1/VTI1B/RAB8A/EXOC2/RAB7A/CEP97/CEP192/EXOC6/CEP162/USO1/PLK4/RAB11A/SCFD2/AKAP9/CDK5RAP2/PAFAH1B1/EXOC6B/VPS11/UNC13B/PDZD8/PEX16/TCTN2/DYNC1I2/ODF2/CEP78/STX7/ESYT2/VPS18/TSNARE1/CEP164/SFI1/SCLT1/HSP90AA1/ESYT3/CEP152/HAUS4/TUBA1A/MARK4	54
GO:0070972	protein localization to endoplasmic reticulum	47/2863	146/18493	3.35046442087199e-07	4.8893793574273e-05	4.38420696120177e-05	RPL18A/RPS15A/RPL27A/RPLP1/UBAC2/SEC61B/RPL22/RPLP2/PMM2/SPCS1/SRP19/RER1/KDELR1/RPL5/RAB10/RPL28/RPS21/RN7SL1/RPS15/RPL37A/GPAA1/SGTA/RPS7/RPL31/RPL38/RPL14/RPL30/RPSA/GBF1/VAPA/PPP1R15A/INSIG1/OS9/RPL15/RPS27A/SSR3/RPL21/RPL29/SRP72/RPS27/RPS29/RPL13A/BHLHE40-AS1/RPL35/RPS16/RPL12/TAPT1	47
GO:0031503	protein-containing complex localization	76/2863	280/18493	3.42999721082256e-07	4.8893793574273e-05	4.38420696120177e-05	BCCIP/KLHL21/RRS1/ICK/TTC21A/NUP214/IWS1/AKAP8L/NUP50/SFPQ/CDC40/AP3D1/SEC13/HIP1/GPHN/NUP98/LCA5/RANBP2/SNAP47/IFT74/RAE1/NUPL2/WDR33/DDX19B/PCM1/RAB8A/NUP160/CLUAP1/EXOC1/ALKBH5/NUP54/RPS15/NCBP1/DNM2/DNM3/HHEX/DAG1/NUP155/NUP205/NOL6/KIF3C/ENY2/ATR/NDC1/RAB11A/U2AF2/RPSA/FIP1L1/WDR60/CPSF2/POLR2D/CPSF3/SRSF4/IFT81/TNFAIP2/TTC30B/IFT43/NMD3/ADAM10/THOC7/FYTTD1/LTV1/STX7/SRSF6/CPSF4/ATAD1/HNRNPU…	76
GO:0071426	ribonucleoprotein complex export from nucleus	43/2863	129/18493	3.56536734954902e-07	4.96415216784884e-05	4.45125421853122e-05	BCCIP/RRS1/NUP214/IWS1/AKAP8L/NUP50/CDC40/NUP98/RANBP2/RAE1/NUPL2/WDR33/DDX19B/NUP160/ALKBH5/NUP54/RPS15/NCBP1/HHEX/NUP155/NUP205/NOL6/ENY2/NDC1/U2AF2/RPSA/FIP1L1/CPSF2/POLR2D/CPSF3/SRSF4/NMD3/THOC7/FYTTD1/LTV1/SRSF6/CPSF4/SLBP/EIF4A3/SRSF1/THOC1/NUP43/PCID2	43
GO:0071166	ribonucleoprotein complex localization	43/2863	130/18493	4.53726024868596e-07	6.1737675247461e-05	5.53589169098047e-05	BCCIP/RRS1/NUP214/IWS1/AKAP8L/NUP50/CDC40/NUP98/RANBP2/RAE1/NUPL2/WDR33/DDX19B/NUP160/ALKBH5/NUP54/RPS15/NCBP1/HHEX/NUP155/NUP205/NOL6/ENY2/NDC1/U2AF2/RPSA/FIP1L1/CPSF2/POLR2D/CPSF3/SRSF4/NMD3/THOC7/FYTTD1/LTV1/SRSF6/CPSF4/SLBP/EIF4A3/SRSF1/THOC1/NUP43/PCID2	43
GO:0097193	intrinsic apoptotic signaling pathway	77/2863	287/18493	4.7671229235906e-07	6.34239220967487e-05	5.68709401410808e-05	ERP29/HERPUD1/P4HB/GSKIP/PERP/YBX3/PIK3R1/ING2/BAK1/NKX3-1/CD44/WWOX/NOC2L/TNFRSF1A/ARL6IP5/SFPQ/CXCL12/ATF4/DNAJA1/APAF1/ZNF622/WFS1/JMY/SERINC3/BCL2L11/CCAR2/DNAJC10/MARCH7/ERO1A/CUL1/VDAC2/CUL4A/STK24/CD24/SELENOK/MAP3K5/NCK2/MSH2/DNM1L/PIAS4/PTPN1/DDIT4/DYRK2/RPS7/PDK1/AEN/HTRA2/HSPB1/SYVN1/FBH1/ERN1/DDIT3/CASP2/CAV1/TMEM109/FIGNL1/PPP1R15A/IL20RA/KDM1A/CUL5/PLEKHF1/DDX3X/IVNS1ABP/PDK2/BNIP3/…	77
GO:0009141	nucleoside triphosphate metabolic process	81/2863	307/18493	5.1291705036839e-07	6.6757269142512e-05	5.98598845967686e-05	COX10/MOCS3/NUDT1/SUCLG1/SDHA/CYC1/SAMHD1/ATP5F1A/NCOR1/COX7C/NDUFAB1/NDUFS6/ACTN3/GUK1/VCP/ENO3/SMPDL3A/TPI1/RAB23/ATP5F1B/NDUFB7/ATP5IF1/CTNS/NDUFV3/ATP5F1C/GPHN/ATP1B1/COX5A/GAPDH/DUT/AK4/CLPX/SLC25A13/DTYMK/ATP5MG/SDHD/NDUFB6/DHTKD1/AK3/NDUFB2/ATP5MC3/MSH2/ADK/DNM1L/UQCRC1/HK1/DDIT4/NDUFC2-KCTD14/ATP5F1E/GTPBP1/UCK1/ATP6V1B2/ATP5PB/COX7A2L/ALDOA/COQ9/FIGNL1/SDHC/OLA1/LDHA/STAT3/PRKAA1/COX5B/N…	81
GO:0007034	vacuolar transport	43/2863	131/18493	5.75252332281915e-07	7.32773556036559e-05	6.57063134297372e-05	MGRN1/ARF1/SNX16/VPS28/VCP/RHOB/AP3D1/VPS13D/TSG101/AKTIP/HGSNAT/NPC1/AP3B1/VPS16/IGF2R/HGS/ATG14/SNX27/ZFYVE16/AP1G1/CHMP1B/TMEM106B/VTI1B/DTX3L/RAB7A/ANKFY1/CHMP2B/VTI1A/ARSB/GNPTG/VPS41/VPS11/NDFIP1/NEDD4/CLEC16A/VPS18/VPS39/HOOK2/ATP6V0D1/GAK/GOSR2/TRAK2/VPS13C	43
GO:0043312	neutrophil degranulation	116/2863	485/18493	5.96920797245943e-07	7.44534336064888e-05	6.67608786393489e-05	VAT1/CAB39/GLB1/CDK13/DYNC1H1/RAB14/SLC15A4/PSAP/GYG1/PSMD1/SCAMP1/MAPK14/PDXK/PSMD13/CD44/ITGAV/PGM2/CST3/NHLRC3/PRDX6/NPC2/ACTR2/VCP/AGL/EEF2/DYNC1LI1/PLAU/CCT2/PSMD11/CTSB/VCL/CPNE1/APAF1/BRI3/HGSNAT/TMEM63A/MANBA/SDCBP/CCT8/ROCK1/C6orf120/CPNE3/APEH/CSTB/IGF2R/AGPAT2/PYGL/SLC44A2/NFKB1/FCGR2A/PSMD12/RAB10/STBD1/PYGB/RAB7A/GCA/CTSC/DYNLT1/LAMTOR2/SPTAN1/CREG1/CAND1/CD55/C1orf35/TSPAN14/GOLGA7/…	116
GO:0002283	neutrophil activation involved in immune response	116/2863	488/18493	8.30271503356924e-07	0.0001014456222571	9.09642248575792e-05	VAT1/CAB39/GLB1/CDK13/DYNC1H1/RAB14/SLC15A4/PSAP/GYG1/PSMD1/SCAMP1/MAPK14/PDXK/PSMD13/CD44/ITGAV/PGM2/CST3/NHLRC3/PRDX6/NPC2/ACTR2/VCP/AGL/EEF2/DYNC1LI1/PLAU/CCT2/PSMD11/CTSB/VCL/CPNE1/APAF1/BRI3/HGSNAT/TMEM63A/MANBA/SDCBP/CCT8/ROCK1/C6orf120/CPNE3/APEH/CSTB/IGF2R/AGPAT2/PYGL/SLC44A2/NFKB1/FCGR2A/PSMD12/RAB10/STBD1/PYGB/RAB7A/GCA/CTSC/DYNLT1/LAMTOR2/SPTAN1/CREG1/CAND1/CD55/C1orf35/TSPAN14/GOLGA7/…	116
GO:0098781	ncRNA transcription	36/2863	103/18493	8.66353160872822e-07	0.000102983542923774	9.23432470196389e-05	INTS1/POLR2B/CAVIN1/PWP1/TBP/TAF5/RPRD1B/ELL/H2AFY2/RPRD1A/POU2F1/SNAPC3/PHAX/ICE1/INTS8/NCBP1/CCNK/MTOR/GTF2B/NOL11/INTS10/CCNT2/POLR2D/GTF2E2/CDK9/NIFK/GTF3C5/GTF2A2/H2AFY/POLR1B/POLR2C/POLR2F/ANG/SNAPC4/INTS9/GTF3C2	36
GO:0002446	neutrophil mediated immunity	118/2863	499/18493	8.85049068764672e-07	0.000102983542923774	9.23432470196389e-05	VAT1/CAB39/GLB1/CDK13/DYNC1H1/RAB14/SLC15A4/PSAP/GYG1/PSMD1/SCAMP1/MAPK14/PDXK/PSMD13/CD44/ITGAV/PGM2/CST3/NHLRC3/PRDX6/NPC2/ACTR2/VCP/AGL/EEF2/DYNC1LI1/PLAU/CCT2/PSMD11/CTSB/VCL/CPNE1/APAF1/BRI3/HGSNAT/TMEM63A/MANBA/SDCBP/CCT8/ROCK1/C6orf120/CPNE3/APEH/CSTB/IGF2R/AGPAT2/PYGL/SLC44A2/NFKB1/FCGR2A/PSMD12/RAB10/STBD1/PYGB/RAB7A/GCA/CTSC/DYNLT1/LAMTOR2/SPTAN1/CREG1/CAND1/CD55/C1orf35/TSPAN14/GOLGA7/…	118
GO:0090151	establishment of protein localization to mitochondrial membrane	11/2863	15/18493	8.94462039758855e-07	0.000102983542923774	9.23432470196389e-05	SAMM50/PDCD5/TIMM29/CALM1/AGK/TOMM22/CALM3/ROMO1/HSPA4/HSP90AA1/TIMM9	11
GO:0008380	RNA splicing	111/2863	463/18493	9.19364859269338e-07	0.000103853536083878	9.3123352180211e-05	SFSWAP/CACTIN/CDK13/RSRC1/CLK1/POLR2B/IWS1/AKAP8L/PIK3R1/RBM5/DHX35/CLK3/RBM22/PRDX6/TARDBP/HNRNPM/RP9/SFPQ/CELF1/RRP1B/SCAF8/CDC40/CLK4/WDR83/PPIL1/RBM20/GPATCH1/PPIH/LSM6/NUP98/ZNF638/CCAR2/SYNCRIP/GEMIN5/DDX1/DHX15/PRMT7/WDR33/RNPC3/KHDRBS1/SART1/PRPF38A/GEMIN4/RTCB/HNRNPH1/NCBP1/RTRAF/C1QBP/HNRNPUL1/RBM15/CCAR1/PTBP3/RRAGC/SNRNP70/PPWD1/FASTK/ERN1/SF3B1/SMNDC1/GCFC2/TXNL4A/CWC27/TRA2B/RNU6-7/…	111
GO:0090150	establishment of protein localization to membrane	82/2863	317/18493	1.04580867599345e-06	0.00011594919524394	0.000103969283578296	RPL18A/SSR1/BBS2/ZDHHC20/VAMP2/SAMM50/RPS15A/RPL27A/PDCD5/TIMM29/RPLP1/YWHAG/SEC61B/RPL22/RPLP2/RABGEF1/OPTN/ATP1B1/NPC1/RFTN1/SDCBP/BCL2L11/CALM1/SRP19/SNAP47/AGK/C16orf70/RPL5/TOMM22/CNST/VAMP3/RAB10/RPL28/ZDHHC14/CD24/RPS21/RAB8A/ERBB2/TFDP2/RN7SL1/GOLGA4/RPS15/RPL37A/SGTA/CALM3/YWHAQ/ROMO1/GOLGA7/ANK3/RPS7/RPL31/BRAF/MIEF2/RPL38/RPL14/RPL30/RAB11A/RPSA/RAB31/GOPC/PEX16/CLIP1/ZDHHC7/RPL15/RPS2…	82
GO:0016482	cytosolic transport	47/2863	154/18493	1.85281238219601e-06	0.000201687049676501	0.000180848672711955	TBC1D23/RAB14/DOP1B/KIF1B/SNX16/SNX3/ACTR2/DOP1A/AKTIP/STX16/CLTCL1/RNF126/VAMP3/MTMR2/AP1G1/VTI1B/RAB7A/TBC1D17/ANKFY1/LMTK2/VTI1A/WASHC2C/MAP2K1/DENND5A/TMEM87B/DNAJC13/RAB5A/EMP2/SNX8/GBF1/VPS11/RGP1/WASHC2A/PQLC1/SPAG9/UBE2O/RHOBTB3/SNX6/KIF5B/TBC1D5/HOOK2/PHETA1/RAB6A/GAK/GOSR2/VPS13C/TBC1D10C	47
GO:0140056	organelle localization by membrane tethering	50/2863	168/18493	2.00166508962719e-06	0.000213999444492821	0.000191888946562005	DYNC1H1/NEDD1/CENPJ/ESYT1/YWHAG/STX12/HAUS2/STX16/CEP57/NINL/VAMP3/RAB10/DCTN3/ATG14/PCM1/VTI1B/RAB8A/EXOC2/CEP97/CEP192/EXOC6/CEP162/USO1/PLK4/RAB11A/SCFD2/AKAP9/CDK5RAP2/PAFAH1B1/EXOC6B/VPS11/UNC13B/PDZD8/TCTN2/DYNC1I2/ODF2/CEP78/STX7/ESYT2/VPS18/TSNARE1/CEP164/SFI1/SCLT1/HSP90AA1/ESYT3/CEP152/HAUS4/TUBA1A/MARK4	50
GO:0140053	mitochondrial gene expression	48/2863	159/18493	2.04070853179223e-06	0.000214345999646317	0.000192199695515058	LRPPRC/AARS2/YARS2/TSFM/MRPS30/MRPS35/ELAC2/PPARGC1B/IARS2/GATC/SUPV3L1/GADD45GIP1/MRPL11/MRPL40/OXA1L/MRPS5/TRIT1/GARS/MRPL18/MRPL44/MRPL17/MTIF3/CDK5RAP1/MRPL16/MRPS15/CHCHD1/MRPS25/MRPL37/MRPL52/MTO1/C1QBP/MRPL3/MRPS14/MRPL19/MALSU1/MRPL20/MRPL39/MRPL49/TWNK/PRKAA1/MRPS22/MTG2/MRPS26/MRPL2/FASTKD3/MRPL21/TEFM/MTERF3	48
GO:0036498	IRE1-mediated unfolded protein response	25/2863	62/18493	2.08179621952796e-06	0.00021489162010886	0.000192688942279357	SSR1/CTDSP2/LMNA/TMEM33/PDIA5/BAK1/EDEM1/WFS1/BCL2L11/EXTL1/PREB/HDGF/GFPT1/PTPN1/SYVN1/ACADVL/SRPRB/ERN1/DNAJB11/PARP16/EXTL3/XBP1/FKBP14/ATP6V0D1/GOSR2	25
GO:1905897	regulation of response to endoplasmic reticulum stress	29/2863	78/18493	2.36628201813302e-06	0.000238890803569321	0.000214208521657194	ERP29/HERPUD1/YOD1/TMEM33/USP14/PIK3R1/BAK1/UBAC2/EDEM1/WFS1/SERINC3/BCL2L11/PPP1R15B/NCK2/SGTA/PTPN1/SYVN1/ERN1/DDIT3/USP19/CAV1/PPP1R15A/OS9/UBXN1/EIF2AK3/XBP1/UBQLN1/SVIP/TMBIM6	29
GO:0042119	neutrophil activation	116/2863	498/18493	2.39409524205099e-06	0.000238890803569321	0.000214208521657194	VAT1/CAB39/GLB1/CDK13/DYNC1H1/RAB14/SLC15A4/PSAP/GYG1/PSMD1/SCAMP1/MAPK14/PDXK/PSMD13/CD44/ITGAV/PGM2/CST3/NHLRC3/PRDX6/NPC2/ACTR2/VCP/AGL/EEF2/DYNC1LI1/PLAU/CCT2/PSMD11/CTSB/VCL/CPNE1/APAF1/BRI3/HGSNAT/TMEM63A/MANBA/SDCBP/CCT8/ROCK1/C6orf120/CPNE3/APEH/CSTB/IGF2R/AGPAT2/PYGL/SLC44A2/NFKB1/FCGR2A/PSMD12/RAB10/STBD1/PYGB/RAB7A/GCA/CTSC/DYNLT1/LAMTOR2/SPTAN1/CREG1/CAND1/CD55/C1orf35/TSPAN14/GOLGA7/…	116
GO:0051028	mRNA transport	46/2863	151/18493	2.50945727410892e-06	0.000246297060657215	0.000220849561655832	LRPPRC/TNKS/HSF1/NUP214/IWS1/AKAP8L/BICD2/NUP50/NUTF2/CDC40/SENP2/SEC13/NUP98/RANBP2/RAE1/NUPL2/WDR33/DDX19B/NUP160/IGF2BP2/ALKBH5/NUP54/NCBP1/HHEX/NUP155/NUP205/ENY2/NDC1/ZFP36L1/U2AF2/FIP1L1/CPSF2/POLR2D/CPSF3/SRSF4/THOC7/FYTTD1/SRSF6/CPSF4/SLBP/EIF4A3/SRSF1/THOC1/NUP43/DDX19A/PCID2	46
GO:0042274	ribosomal small subunit biogenesis	25/2863	63/18493	2.94658524205756e-06	0.000284535578132235	0.000255137262045731	RRS1/TBL3/UTP23/UTP20/RIOK3/RCL1/LSM6/ABT1/NOM1/RPS21/NOB1/RPS15/NAT10/RPS7/RPL38/NOL11/RRP7A/RPSA/BTRC/DHX37/UTP3/LTV1/RPS27/TSR3/RPS16	25
GO:2001233	regulation of apoptotic signaling pathway	95/2863	391/18493	3.01388041075085e-06	0.000286414317764529	0.000256821889637917	ERP29/HERPUD1/P4HB/RBCK1/LMNA/FADD/YBX3/FEM1B/ING2/BAK1/DEPTOR/NKX3-1/CD44/NLE1/ITGAV/WWOX/NOC2L/CAAP1/PDCD5/BIRC6/SFPQ/CXCL12/FAS/DNAJA1/RB1CC1/YWHAG/ATP5IF1/APAF1/WFS1/SERINC3/BCL2L11/CCAR2/MNT/HYAL2/PPP1CA/SH3RF1/PRELID1/MARCH7/TNFAIP3/VDAC2/TFDP2/CTSC/TIMP3/IL7/NCK2/ITGA6/YWHAQ/DNM1L/PIAS4/PTPN1/RPS7/RFFL/HTRA2/HSPB1/TRAF1/SYVN1/SGK3/FBH1/UNC5B/DDIT3/PPP2R1B/STRADB/NRP1/TMBIM1/CASP2/FGFR1/TFA…	95
GO:0090501	RNA phosphodiester bond hydrolysis	46/2863	152/18493	3.06473188558769e-06	0.000286696090609586	0.000257074549613441	AGO1/RRS1/UTP23/SAMHD1/EXOSC3/UTP20/ELAC2/XRN1/DIS3L2/XRN2/RCL1/ABT1/PAN3/ERI1/RPS21/RPP38/ERI3/MRPL44/NOB1/RNASEK/RNASE4/NCBP1/EXOSC8/ERN1/SND1/NOL9/RPSA/FIP1L1/NHP2/CPSF2/RNASET2/DCP2/CPSF3/TSEN54/RNASEH2B/EDC3/NUDT16/CPSF4/RNASEL/TSEN15/TOE1/AGO3/ANG/EXOSC1/EXOSC5/PDE12	46
GO:0016197	endosomal transport	58/2863	208/18493	3.24318128284204e-06	0.000298721943698081	0.000267857887327844	TBC1D23/RAB14/SNX17/ALS2/VPS28/SQSTM1/VCP/SNX9/EHD1/AP3D1/TSG101/STX16/CLTCL1/RNF126/AP3B1/VPS16/VAMP3/HGS/RAB10/SNX18/ZFYVE9/SNX27/ZFYVE16/ARF6/CHMP1B/VTI1B/RAB8A/RAB7A/TBC1D17/ANKFY1/LMTK2/CHMP2B/VTI1A/WASHC2C/DENND5A/TMEM87B/RAB11A/SNX8/AP5B1/GBF1/RGP1/WASHC2A/PQLC1/LAPTM4B/SPAG9/RPS27A/CLEC16A/UBE2O/RHOBTB3/SNX6/VPS39/TBC1D5/ABCA1/PHETA1/RAB6A/DPY30/GOSR2/TBC1D10C	58
GO:0006091	generation of precursor metabolites and energy	110/2863	471/18493	3.81054376281334e-06	0.000345662507696417	0.000309948535731229	ACO2/COX10/MDH2/SUCLG1/SDHA/GYG1/CYC1/FH/AKR1B1/GLRX3/ATP5F1A/FAHD1/NCOR1/COX7C/PGM2/NDUFAB1/NDUFS6/SRD5A1/ACTN3/VCP/ENO3/NR1D1/AGL/TPI1/ATP5F1B/NDUFB7/RB1CC1/ATP5IF1/NDUFV3/ATP5F1C/MTFR1L/OXA1L/COX5A/GAPDH/FECH/AACS/PPP1CA/GLRX5/PRELID1/SLC25A13/HMGCL/PYGL/STBD1/ATP5MG/ME3/SDHD/PPP1CB/PYGB/PIK3CA/NDUFB6/PANK2/DHTKD1/NDUFB2/MSH2/DHRS3/GFPT1/UQCRC1/HK1/DDIT4/NDUFC2-KCTD14/DYRK2/DEGS1/ATP5F1E/P4HA2…	110
GO:0009144	purine nucleoside triphosphate metabolic process	74/2863	287/18493	3.90882381429214e-06	0.000349285495166673	0.0003131971948608	COX10/MOCS3/NUDT1/SDHA/CYC1/SAMHD1/ATP5F1A/NCOR1/COX7C/NDUFAB1/NDUFS6/ACTN3/GUK1/VCP/ENO3/TPI1/RAB23/ATP5F1B/NDUFB7/ATP5IF1/CTNS/NDUFV3/ATP5F1C/GPHN/ATP1B1/COX5A/GAPDH/AK4/CLPX/SLC25A13/ATP5MG/SDHD/NDUFB6/DHTKD1/AK3/NDUFB2/ATP5MC3/MSH2/ADK/DNM1L/UQCRC1/HK1/DDIT4/NDUFC2-KCTD14/ATP5F1E/GTPBP1/ATP6V1B2/ATP5PB/COX7A2L/ALDOA/COQ9/FIGNL1/SDHC/OLA1/LDHA/STAT3/PRKAA1/COX5B/NUDT16/PFKP/TMSB4X/AK2/NIPSNAP2…	74
GO:0009060	aerobic respiration	29/2863	80/18493	4.2686757362813e-06	0.000375831788722296	0.000337000716022208	ACO2/COX10/MDH2/SUCLG1/SDHA/FH/FAHD1/COX7C/ACTN3/VCP/MTFR1L/OXA1L/COX5A/ME3/SDHD/PANK2/DHTKD1/UQCRC1/SDHC/COX5B/CAT/DLST/MDH1/UQCRC2/BNIP3/IDH3B/SIRT3/CS/SUCLA2	29
GO:0007041	lysosomal transport	34/2863	101/18493	4.51238375770737e-06	0.000391531037063682	0.000351077912498972	MGRN1/ARF1/SNX16/VCP/RHOB/AP3D1/TSG101/AKTIP/HGSNAT/NPC1/AP3B1/VPS16/IGF2R/HGS/ATG14/SNX27/ZFYVE16/AP1G1/TMEM106B/DTX3L/RAB7A/ANKFY1/CHMP2B/ARSB/GNPTG/VPS41/VPS11/NEDD4/CLEC16A/VPS18/VPS39/HOOK2/GAK/TRAK2	34
GO:0006406	mRNA export from nucleus	36/2863	110/18493	5.00624088673407e-06	0.000422145974491223	0.000378529703815326	NUP214/IWS1/AKAP8L/NUP50/CDC40/NUP98/RANBP2/RAE1/NUPL2/WDR33/DDX19B/NUP160/ALKBH5/NUP54/NCBP1/HHEX/NUP155/NUP205/ENY2/NDC1/U2AF2/FIP1L1/CPSF2/POLR2D/CPSF3/SRSF4/THOC7/FYTTD1/SRSF6/CPSF4/SLBP/EIF4A3/SRSF1/THOC1/NUP43/PCID2	36
GO:0071427	mRNA-containing ribonucleoprotein complex export from nucleus	36/2863	110/18493	5.00624088673407e-06	0.000422145974491223	0.000378529703815326	NUP214/IWS1/AKAP8L/NUP50/CDC40/NUP98/RANBP2/RAE1/NUPL2/WDR33/DDX19B/NUP160/ALKBH5/NUP54/NCBP1/HHEX/NUP155/NUP205/ENY2/NDC1/U2AF2/FIP1L1/CPSF2/POLR2D/CPSF3/SRSF4/THOC7/FYTTD1/SRSF6/CPSF4/SLBP/EIF4A3/SRSF1/THOC1/NUP43/PCID2	36
GO:0071826	ribonucleoprotein complex subunit organization	74/2863	289/18493	5.11872883959966e-06	0.000425636521703933	0.000381659606461378	SFSWAP/EIF3F/AGO1/DYNC1H1/EIF3B/RRS1/ADAR/DYRK3/ATXN2L/NLE1/RBM5/RBM22/NAF1/VCP/MRPL11/CELF1/EIF4H/EIF3A/NIP7/ABT1/PTGES3/PAN3/GEMIN5/DDX1/EIF2A/RPL5/KLC1/PRMT7/BRIX1/SART1/EIF3H/MTIF3/GEMIN4/EIF3M/RPF2/RPS15/NCBP1/RUVBL1/C1QBP/RPL38/SF3B1/EIF3J/GCFC2/TXNL4A/ATR/RNU6-7/PUM2/RRP7A/RPSA/GEMIN7/MRPL20/POLR2D/TICRR/SNRPD3/PRKAA1/EDC3/DDX3X/SART3/EIF2S1/EIF3K/SRSF6/RPS27/PRPF19/KIF5B/AGO3/SRSF1/CELF6/…	74
GO:0006888	ER to Golgi vesicle-mediated transport	58/2863	211/18493	5.27500706704474e-06	0.000427927052346811	0.000383713478671989	LMF1/SEC24D/DYNC1H1/COG3/TRAPPC11/SEC24A/DYNC1LI2/ARFGAP2/ARF1/VCP/DYNC1LI1/ERGIC2/LMAN2/CNIH4/TRAPPC5/SEC13/ANKRD28/COG6/CAPZB/RINT1/CREB3L2/KDELR1/PPP6C/DCTN3/TRAPPC9/NAPA/PREB/VTI1B/CTSC/LMAN1/TRAPPC2L/SPTAN1/SEC22A/CD55/ANK3/VTI1A/ARCN1/COPG1/USO1/DDHD2/TMED9/MIA3/GOPC/GBF1/SAR1B/VAPA/INSIG1/DYNC1I2/TMED4/TRAPPC8/TMED7/MCFD2/IER3IP1/COPE/TMEM115/GOSR2/COG7/PEF1	58
GO:1990542	mitochondrial transmembrane transport	31/2863	89/18493	5.28922697071389e-06	0.000427927052346811	0.000383713478671989	MRS2/CYC1/ATP5F1A/TIMM29/GRPEL1/ATP5F1B/ATP5F1C/TOMM20/AGK/SLC25A13/MRPL18/ATP5MG/CPT2/TIMM50/SLC25A38/SLC25A37/ROMO1/SLC25A29/ATP5F1E/CPT1A/ATP5PB/TIMM23/SLC25A1/MCUB/COX5B/MICU2/LETM1/MPC1/ATP5PD/CHCHD4/TIMM9	31
GO:0006354	DNA-templated transcription, elongation	33/2863	98/18493	6.15395809858784e-06	0.000491249961816605	0.000440493842846287	ERCC3/CDK13/TSFM/POLR2B/IWS1/ELL/CCAR2/ELOA/MLLT3/RNF168/GTF2H1/NCBP1/RTF1/CCNK/SUPT5H/CCNH/ENY2/CCNT2/ZNF326/MNAT1/POLR2D/CDK9/ELP2/HNRNPU/ELOB/POLR2C/AFF4/BRD4/THOC1/POLR2F/PCID2/TEFM/PAF1	33
GO:0061912	selective autophagy	19/2863	43/18493	7.05700376110644e-06	0.000555924756812424	0.000498486415258211	LGALS8/ATG16L1/SQSTM1/RB1CC1/OPTN/RIPK2/AMBRA1/ATG14/STBD1/SESN2/RAB7A/WIPI2/USP30/HTRA2/ATG13/LRSAM1/CLEC16A/UBQLN1/VPS13C	19
GO:0009123	nucleoside monophosphate metabolic process	80/2863	322/18493	7.38554051741432e-06	0.000574249754256618	0.000514918067516241	COX10/SDHA/CYC1/RFK/ATP5F1A/NCOR1/COX7C/NDUFAB1/NDUFS6/ACTN3/GUK1/VCP/ENO3/TPI1/ATP5F1B/NDUFB7/ATP5IF1/CTNS/NDUFV3/ATP5F1C/ATP1B1/COX5A/GAPDH/DUT/AK4/CLPX/SLC25A13/DTYMK/ATP5MG/SDHD/NDUFB6/DHTKD1/AK3/ATIC/NDUFB2/CDADC1/ATP5MC3/MSH2/ADK/DNM1L/UQCRC1/HK1/DDIT4/NDUFC2-KCTD14/UMPS/ATP5F1E/MAGI3/GMPS/UCK1/ATP6V1B2/ATP5PB/COX7A2L/ALDOA/COQ9/FIGNL1/SDHC/OLA1/NUDT4/LDHA/STAT3/PRKAA1/COX5B/PFKP/TMSB4X/AK2…	80
GO:0070585	protein localization to mitochondrion	42/2863	139/18493	8.43724834878363e-06	0.000647612895694456	0.000580701303357578	SAMM50/SH3GLB1/MARCH5/PDCD5/TIMM29/GRPEL1/DNAJA1/YWHAG/ATP5IF1/BCL2L11/CALM1/TOMM20/AGK/TOMM22/TIMM50/TFDP2/LMAN1/UBE2L3/CALM3/YWHAQ/ROMO1/DNM1L/HK1/HTRA2/DDIT3/BAP1/SREBF2/VPS11/TIMM23/ATG13/BAG3/PRKAA1/HSPA4/YWHAB/UQCRC2/TOMM70/CHCHD4/HSP90AA1/TIMM8B/USP36/TIMM9/MIPEP	42
GO:0042326	negative regulation of phosphorylation	104/2863	448/18493	9.14958466652472e-06	0.000693399536689664	0.000621757252488688	PIBF1/ANKLE2/CACTIN/GSKIP/CTDSP2/PEBP1/ADAR/PPP2R5A/RPTOR/NCOR1/BAK1/DEPTOR/PPP5C/RNF149/DBNDD2/SH3BP5/TRIB1/IPO7/TARDBP/ACTN3/PWP1/DNAJA1/YWHAG/LATS2/TSG101/PLPP3/EIF3A/CDKN1B/DNAJC10/CALM1/IGF1R/FAM129A/HYAL2/RB1/NF2/GADD45A/TNFAIP3/DUS2/UBE2B/ATG14/APC/SPRY2/KLF4/LRRK1/JUN/TIMP3/CDK5RAP1/PPP1R15B/NCK2/GPD1L/GMFB/CALM3/RTRAF/PTPN1/DDIT4/CRKL/HSPB1/HHEX/CBLB/DAG1/RASSF2/MTOR/HIPK3/PIN1/PKIB/PRR5…	104
GO:0006893	Golgi to plasma membrane transport	22/2863	55/18493	9.83217521968015e-06	0.000726731272101544	0.000651645141265351	BBS2/VAMP2/ARF1/OPTN/C16orf70/CNST/VAMP3/RAB10/EXOC2/TRIM23/EXOC1/GOLGA4/GOLGA7/ANK3/EXOC6/DNM2/RAB31/GOPC/EXOC6B/GOLPH3/CCDC93/ARF5	22
GO:0070936	protein K48-linked ubiquitination	22/2863	55/18493	9.83217521968015e-06	0.000726731272101544	0.000651645141265351	UBE3A/UBE2D1/UBE2G1/HACE1/RNF126/TNFAIP3/UBE2B/SKP2/TTC3/DTX3L/RFFL/RNF4/SYVN1/UBE2D2/UBE2Q2/RNF152/MARCH6/CDC34/NEDD4L/UBR5/AMFR/RNF6	22
GO:0046034	ATP metabolic process	65/2863	250/18493	1.10376798982823e-05	0.000801986859000865	0.000719125294436966	COX10/SDHA/CYC1/ATP5F1A/NCOR1/COX7C/NDUFAB1/NDUFS6/ACTN3/GUK1/VCP/ENO3/TPI1/ATP5F1B/NDUFB7/ATP5IF1/CTNS/NDUFV3/ATP5F1C/ATP1B1/COX5A/GAPDH/AK4/CLPX/SLC25A13/ATP5MG/SDHD/NDUFB6/DHTKD1/NDUFB2/ATP5MC3/MSH2/DNM1L/UQCRC1/HK1/DDIT4/NDUFC2-KCTD14/ATP5F1E/ATP6V1B2/ATP5PB/COX7A2L/ALDOA/COQ9/FIGNL1/SDHC/OLA1/LDHA/STAT3/PRKAA1/COX5B/PFKP/TMSB4X/AK2/NIPSNAP2/UQCRC2/ADPGK/PFKFB2/NDUFS3/ATP5PD/TGFB1/RHOA/SIRT6/…	65
GO:0009161	ribonucleoside monophosphate metabolic process	75/2863	300/18493	1.11182410718343e-05	0.000801986859000865	0.000719125294436966	COX10/SDHA/CYC1/RFK/ATP5F1A/NCOR1/COX7C/NDUFAB1/NDUFS6/ACTN3/GUK1/VCP/ENO3/TPI1/ATP5F1B/NDUFB7/ATP5IF1/CTNS/NDUFV3/ATP5F1C/ATP1B1/COX5A/GAPDH/AK4/CLPX/SLC25A13/ATP5MG/SDHD/NDUFB6/DHTKD1/AK3/ATIC/NDUFB2/ATP5MC3/MSH2/ADK/DNM1L/UQCRC1/HK1/DDIT4/NDUFC2-KCTD14/UMPS/ATP5F1E/MAGI3/GMPS/UCK1/ATP6V1B2/ATP5PB/COX7A2L/ALDOA/COQ9/FIGNL1/SDHC/OLA1/NUDT4/LDHA/STAT3/PRKAA1/COX5B/PFKP/TMSB4X/AK2/NIPSNAP2/UQCRC2/…	75
GO:0009150	purine ribonucleotide metabolic process	111/2863	488/18493	1.22500097943393e-05	0.000873104864746543	0.000782895362796123	COX10/PDE5A/MOCS3/ACBD6/SUCLG1/SDHA/CYC1/ATP5F1A/NCOR1/COX7C/ELOVL5/NDUFAB1/NDUFS6/PAPSS1/ACTN3/GUK1/VCP/ENO3/GPAM/TPI1/RAB23/ATP5F1B/NDUFB7/ATP5IF1/CTNS/NDUFV3/GSTZ1/ATP5F1C/GPHN/PPCS/ATP1B1/COX5A/GAPDH/NPR1/AK4/CLPX/SLC25A13/HMGCL/SCD/ATP5MG/HACD1/TPST1/SDHD/NDUFB6/PANK2/DHTKD1/ELOVL6/NUDT18/AK3/ATIC/NDUFB2/ATP5MC3/MSH2/ACOT13/ADK/DNM1L/UQCRC1/HK1/DDIT4/NDUFC2-KCTD14/PDK1/ATP5F1E/ADM/GTPBP1/MAG…	111
GO:0007050	cell cycle arrest	63/2863	241/18493	1.24510611455167e-05	0.000876994153861276	0.000786382809190529	CAB39/APBB2/PPM1G/CDC14A/CALR/TBRG1/RPTOR/NKX3-1/EIF4G2/GADD45GIP1/TSG101/RRAGA/UHRF2/GAS2L1/JMY/CGRRF1/CDKN1B/HMGA2/RB1/GATA6/E2F4/PLAGL1/GADD45A/CUL1/APC/SLC38A9/CUL4A/CDC14B/KHDRBS1/UHMK1/E4F1/TFDP2/CNOT11/LAMTOR2/PLK2/CCNK/PCNA/RRAGC/MAP2K1/MTOR/ERN1/DDIT3/PLK3/STRADB/CASP2/TFAP4/RBL2/ID2/GAS2/APBB1/CDK9/VASH1/PPP1R15A/PRKAA1/ZNF268/PRKAB1/CDKN2B/CUL5/PRKAB2/TRIAP1/PIDD1/CDKN2A/TGFB1	63
GO:0006900	vesicle budding from membrane	33/2863	101/18493	1.26928318575735e-05	0.000881190550430157	0.00079014563258882	SEC24D/SEC24A/FNBP1L/ARFGAP2/ARF1/SNX3/AP3D1/TRAPPC5/SEC13/ANKRD28/AP3B1/PPP6C/TRAPPC9/NAPA/PREB/S100A10/RAB7A/CTSC/LMAN1/TRAPPC2L/DNM2/DNM3/USO1/TMED9/MIA3/GBF1/SAR1B/VAPA/INSIG1/GOLPH3/MCFD2/GOSR2/PEF1	33
GO:0009199	ribonucleoside triphosphate metabolic process	72/2863	286/18493	1.28050071634247e-05	0.000881190550430157	0.00079014563258882	COX10/MOCS3/SDHA/CYC1/ATP5F1A/NCOR1/COX7C/NDUFAB1/NDUFS6/ACTN3/GUK1/VCP/ENO3/TPI1/RAB23/ATP5F1B/NDUFB7/ATP5IF1/CTNS/NDUFV3/ATP5F1C/GPHN/ATP1B1/COX5A/GAPDH/AK4/CLPX/SLC25A13/ATP5MG/SDHD/NDUFB6/DHTKD1/AK3/NDUFB2/ATP5MC3/MSH2/DNM1L/UQCRC1/HK1/DDIT4/NDUFC2-KCTD14/ATP5F1E/GTPBP1/UCK1/ATP6V1B2/ATP5PB/COX7A2L/ALDOA/COQ9/FIGNL1/SDHC/OLA1/LDHA/STAT3/PRKAA1/COX5B/PFKP/TMSB4X/AK2/NIPSNAP2/UQCRC2/ADPGK/PFKFB…	72
GO:0031123	RNA 3'-end processing	43/2863	146/18493	1.34900197954687e-05	0.000907465404482839	0.000813705759472274	INTS1/HSF1/TUT4/EXOSC3/ELAC2/TENT4B/SUPV3L1/TUT7/SCAF8/CDC40/WDR33/ERI1/RPS21/ERI3/ZNF473/INTS8/NCBP1/EXOSC8/SUPT5H/ZFP36L1/U2AF2/RPSA/FIP1L1/CPSF2/POLR2D/CDK9/CPSF3/SRSF4/THOC7/PAPOLA/FBL/SRSF6/CPSF4/TOE1/SLBP/SSU72/EIF4A3/SRSF1/THOC1/CPEB3/VIRMA/EXOSC5/PAF1	43
GO:0000466	maturation of 5.8S rRNA from tricistronic rRNA transcript (SSU-rRNA, 5.8S rRNA, LSU-rRNA)	12/2863	21/18493	1.37931103737996e-05	0.000907465404482839	0.000813705759472274	RRS1/EXOSC3/UTP20/RCL1/ABT1/ERI1/RPS21/ERI3/EXOSC8/NOL9/RPSA/URB1	12
GO:0036507	protein demannosylation	12/2863	21/18493	1.37931103737996e-05	0.000907465404482839	0.000813705759472274	UGGT1/MAN1A1/EDEM1/MAN1C1/EDEM3/UGGT2/MAN1A2/SEL1L/SYVN1/MARCH6/OS9/AMFR	12
GO:0036508	protein alpha-1,2-demannosylation	12/2863	21/18493	1.37931103737996e-05	0.000907465404482839	0.000813705759472274	UGGT1/MAN1A1/EDEM1/MAN1C1/EDEM3/UGGT2/MAN1A2/SEL1L/SYVN1/MARCH6/OS9/AMFR	12
GO:0098876	vesicle-mediated transport to the plasma membrane	29/2863	85/18493	1.6583201385689e-05	0.00107916985539261	0.000967669646075675	BBS2/VAMP2/SNX17/ARF1/OPTN/SNAP47/C16orf70/CNST/VAMP3/RAB10/SNX27/RAB8A/EXOC2/TRIM23/EXOC1/GOLGA4/GOLGA7/ANK3/WASHC2C/EXOC6/DNM2/RAB11A/RAB31/GOPC/EXOC6B/VPS39/GOLPH3/CCDC93/ARF5	29
GO:0001933	negative regulation of protein phosphorylation	95/2863	408/18493	1.93428733672516e-05	0.00124522347150253	0.00111656654411979	PIBF1/CACTIN/GSKIP/CTDSP2/PEBP1/ADAR/RPTOR/NCOR1/BAK1/DEPTOR/PPP5C/RNF149/DBNDD2/SH3BP5/TRIB1/IPO7/TARDBP/PWP1/DNAJA1/YWHAG/LATS2/TSG101/PLPP3/EIF3A/CDKN1B/DNAJC10/CALM1/IGF1R/FAM129A/HYAL2/RB1/NF2/GADD45A/TNFAIP3/DUS2/UBE2B/ATG14/APC/SPRY2/KLF4/LRRK1/JUN/TIMP3/CDK5RAP1/PPP1R15B/NCK2/GPD1L/GMFB/CALM3/RTRAF/PTPN1/DDIT4/CRKL/HSPB1/HHEX/CBLB/DAG1/RASSF2/MTOR/HIPK3/PIN1/PKIB/PRR5L/GPS2/TFAP4/CAV1/PKI…	95
GO:0016570	histone modification	104/2863	456/18493	2.02403691285431e-05	0.00128913925502753	0.00115594493343303	BAZ2A/BRPF1/UBE2N/LMNA/IWS1/SUV39H2/AKAP8L/ZNF335/ING2/PRMT6/OTUB1/PPP5C/ZNF304/WDR5/NOC2L/PWP1/SFPQ/KDM5B/TAF5/TAF6L/TADA2B/RLF/BRMS1/HMGA2/TADA1/KANSL2/TET1/RCOR1/MSL1/MTA2/HDAC10/PRMT7/RNF168/SAP30L/UBE2B/EPC2/SATB1/MAP3K7/DTX3L/TRRAP/NIPBL/SUDS3/SMYD2/ARID4A/SKP1/GFI1/AUTS2/TET2/VRK1/UBR2/RUVBL1/RTF1/KDM5C/GTF2B/BAP1/JADE2/VEGFA/SETD6/ENY2/CTBP1/MECOM/APBB1/IRF4/CDK9/PCGF5/ARID5B/HDAC5/ATXN7/…	104
GO:0090305	nucleic acid phosphodiester bond hydrolysis	73/2863	295/18493	2.09876260741399e-05	0.00131816716977815	0.00118197367381406	ERCC3/AGO1/ERCC5/RRS1/HSF1/REXO1/UTP23/SAMHD1/EXOSC3/UTP20/DFFB/C11orf80/ELAC2/XRN1/DIS3L2/XRN2/APAF1/RCL1/ABT1/PAN3/EME2/DDX1/CHD1L/CUL4A/ERI1/RPS21/YBEY/RPP38/ERI3/MRPL44/NOB1/GTF2H1/RNASEK/RNASE4/MUS81/NCBP1/EXOSC8/AEN/GEN1/PCNA/FBH1/ENDOD1/ERN1/REXO4/RFC1/SND1/NOL9/RFC3/RPSA/FIP1L1/NHP2/CPSF2/RNASET2/DCP2/CPSF3/TSEN54/RNASEH2B/EDC3/RPS27A/NUDT16/POLD3/CPSF4/RNASEL/TSEN15/TOE1/AGO3/ANG/PNKP/EX…	73
GO:0072599	establishment of protein localization to endoplasmic reticulum	37/2863	121/18493	2.11364704023221e-05	0.00131816716977815	0.00118197367381406	RPL18A/RPS15A/RPL27A/RPLP1/SEC61B/RPL22/RPLP2/PMM2/SPCS1/SRP19/RPL5/RAB10/RPL28/RPS21/RN7SL1/RPS15/RPL37A/SGTA/RPS7/RPL31/RPL38/RPL14/RPL30/RPSA/RPL15/RPS27A/SSR3/RPL21/RPL29/SRP72/RPS27/RPS29/RPL13A/BHLHE40-AS1/RPL35/RPS16/RPL12	37
GO:0009205	purine ribonucleoside triphosphate metabolic process	70/2863	280/18493	2.14770213382359e-05	0.00131908484387763	0.00118279653350258	COX10/MOCS3/SDHA/CYC1/ATP5F1A/NCOR1/COX7C/NDUFAB1/NDUFS6/ACTN3/GUK1/VCP/ENO3/TPI1/RAB23/ATP5F1B/NDUFB7/ATP5IF1/CTNS/NDUFV3/ATP5F1C/GPHN/ATP1B1/COX5A/GAPDH/AK4/CLPX/SLC25A13/ATP5MG/SDHD/NDUFB6/DHTKD1/AK3/NDUFB2/ATP5MC3/MSH2/DNM1L/UQCRC1/HK1/DDIT4/NDUFC2-KCTD14/ATP5F1E/GTPBP1/ATP6V1B2/ATP5PB/COX7A2L/ALDOA/COQ9/FIGNL1/SDHC/OLA1/LDHA/STAT3/PRKAA1/COX5B/PFKP/TMSB4X/AK2/NIPSNAP2/UQCRC2/ADPGK/PFKFB2/NDU…	70
GO:0022618	ribonucleoprotein complex assembly	69/2863	275/18493	2.15918347586451e-05	0.00131908484387763	0.00118279653350258	SFSWAP/EIF3F/AGO1/DYNC1H1/EIF3B/RRS1/ADAR/ATXN2L/NLE1/RBM5/RBM22/NAF1/MRPL11/CELF1/EIF4H/EIF3A/NIP7/ABT1/PTGES3/PAN3/GEMIN5/DDX1/EIF2A/RPL5/PRMT7/BRIX1/SART1/EIF3H/GEMIN4/EIF3M/RPF2/RPS15/NCBP1/RUVBL1/C1QBP/RPL38/SF3B1/EIF3J/GCFC2/TXNL4A/ATR/RNU6-7/PUM2/RRP7A/RPSA/GEMIN7/MRPL20/POLR2D/TICRR/SNRPD3/PRKAA1/EDC3/DDX3X/SART3/EIF2S1/EIF3K/SRSF6/RPS27/PRPF19/AGO3/SRSF1/CELF6/RPL13A/HSP90AA1/DDX28/RC3H1…	69
GO:0007030	Golgi organization	42/2863	144/18493	2.18900327579383e-05	0.00132258991234254	0.00118593945705994	COG3/TRAPPC11/FHDC1/NSFL1C/HACE1/DYM/LMAN2/HIKESHI/STX16/OPTN/RINT1/UBXN2A/PI4K2B/GORASP2/ARHGEF7/LMAN1/ATL3/CSNK1A1/CLASP2/VRK1/VTI1A/DNM2/USO1/MAP2K1/UBXN2B/RAB2A/PLK3/TMED9/AKAP9/SYNE1/GBF1/TANGO2/GOLGA8B/TMED4/GOLPH3/GOLGA8A/TRAPPC8/PI4K2A/PDCD10/TMED7/GAK/COG7	42
GO:1905898	positive regulation of response to endoplasmic reticulum stress	16/2863	35/18493	2.21228909230063e-05	0.00132258991234254	0.00118593945705994	HERPUD1/TMEM33/PIK3R1/BAK1/EDEM1/SERINC3/BCL2L11/NCK2/SGTA/PTPN1/ERN1/DDIT3/CAV1/PPP1R15A/XBP1/UBQLN1	16
GO:0032543	mitochondrial translation	40/2863	135/18493	2.27537599751598e-05	0.00132258991234254	0.00118593945705994	LRPPRC/AARS2/YARS2/TSFM/MRPS30/MRPS35/IARS2/GATC/GADD45GIP1/MRPL11/MRPL40/OXA1L/MRPS5/GARS/MRPL18/MRPL44/MRPL17/MTIF3/CDK5RAP1/MRPL16/MRPS15/CHCHD1/MRPS25/MRPL37/MRPL52/C1QBP/MRPL3/MRPS14/MRPL19/MALSU1/MRPL20/MRPL39/MRPL49/MRPS22/MTG2/MRPS26/MRPL2/FASTKD3/MRPL21/MTERF3	40
GO:0043484	regulation of RNA splicing	40/2863	135/18493	2.27537599751598e-05	0.00132258991234254	0.00118593945705994	SFSWAP/CLK1/PIK3R1/RBM5/CLK3/RBM22/PRDX6/CELF1/RRP1B/CLK4/RBM20/NUP98/KHDRBS1/HNRNPH1/NCBP1/C1QBP/RBM15/PTBP3/SNRNP70/FASTK/ERN1/TRA2B/U2AF2/ZNF326/SRSF4/SRSF8/REST/SART3/RBM42/SRSF6/CWC22/HNRNPU/PRPF19/SRSF1/CELF6/DAZAP1/SNW1/HNRNPK/DDX5/TMBIM6	40
GO:0072655	establishment of protein localization to mitochondrion	40/2863	135/18493	2.27537599751598e-05	0.00132258991234254	0.00118593945705994	SAMM50/SH3GLB1/PDCD5/TIMM29/GRPEL1/DNAJA1/YWHAG/ATP5IF1/BCL2L11/CALM1/TOMM20/AGK/TOMM22/TIMM50/TFDP2/LMAN1/UBE2L3/CALM3/YWHAQ/ROMO1/HK1/HTRA2/DDIT3/BAP1/SREBF2/VPS11/TIMM23/ATG13/BAG3/PRKAA1/HSPA4/YWHAB/UQCRC2/TOMM70/CHCHD4/HSP90AA1/TIMM8B/USP36/TIMM9/MIPEP	40
GO:0045047	protein targeting to ER	36/2863	117/18493	2.33768777114307e-05	0.00134574391209938	0.00120670117741191	RPL18A/RPS15A/RPL27A/RPLP1/SEC61B/RPL22/RPLP2/PMM2/SPCS1/SRP19/RPL5/RPL28/RPS21/RN7SL1/RPS15/RPL37A/SGTA/RPS7/RPL31/RPL38/RPL14/RPL30/RPSA/RPL15/RPS27A/SSR3/RPL21/RPL29/SRP72/RPS27/RPS29/RPL13A/BHLHE40-AS1/RPL35/RPS16/RPL12	36
GO:0009167	purine ribonucleoside monophosphate metabolic process	71/2863	286/18493	2.41543891601385e-05	0.00137726026573095	0.0012349612502928	COX10/SDHA/CYC1/ATP5F1A/NCOR1/COX7C/NDUFAB1/NDUFS6/ACTN3/GUK1/VCP/ENO3/TPI1/ATP5F1B/NDUFB7/ATP5IF1/CTNS/NDUFV3/ATP5F1C/ATP1B1/COX5A/GAPDH/AK4/CLPX/SLC25A13/ATP5MG/SDHD/NDUFB6/DHTKD1/AK3/ATIC/NDUFB2/ATP5MC3/MSH2/ADK/DNM1L/UQCRC1/HK1/DDIT4/NDUFC2-KCTD14/ATP5F1E/MAGI3/GMPS/ATP6V1B2/ATP5PB/COX7A2L/ALDOA/COQ9/FIGNL1/SDHC/OLA1/NUDT4/LDHA/STAT3/PRKAA1/COX5B/PFKP/TMSB4X/AK2/NIPSNAP2/UQCRC2/ADPGK/PFKFB2/N…	71
GO:0030433	ubiquitin-dependent ERAD pathway	25/2863	70/18493	2.57782228208713e-05	0.00143158248128148	0.00128367087541174	HERPUD1/YOD1/USP14/VCP/SEC61B/SEC13/EDEM1/WFS1/DNAJC10/EDEM3/STT3B/SEL1L/SGTA/JKAMP/UBE4B/SYVN1/USP19/MARCH6/CAV1/OS9/AMFR/TRIM25/ECPAS/UBQLN1/SVIP	25
GO:0071900	regulation of protein serine/threonine kinase activity	111/2863	496/18493	2.58675295707844e-05	0.00143158248128148	0.00128367087541174	BCCIP/CAB39/ERP29/PDE5A/UBE2N/MAPK14/RPTOR/ALS2/F2R/UVRAG/TRIB1/IPO7/MAP3K4/DNAJA1/YWHAG/MAP2K3/MAP3K8/LATS2/TSG101/DBF4/CDKN1B/RIPK2/CALM1/IGF1R/ACTB/GTPBP4/CCND2/HYAL2/GADD45A/TNFAIP3/HGS/APC/PIK3CB/CD24/MAP3K7/SESN2/SPRY2/CRK/ERBB2/CDK5RAP1/GTF2H1/LAMTOR2/MAP3K5/CALM3/PTPN1/CRKL/MAP3K1/CCNK/MAP3K10/HSPB1/BRAF/HHEX/MAP2K1/HIPK3/ERN1/VEGFA/CCNH/PKIB/UBE2V1/FGFR1/GPS2/ETAA1/TFAP4/CCNT2/HERC5/CAV1…	111
GO:0016226	iron-sulfur cluster assembly	12/2863	22/18493	2.60635527742912e-05	0.00143158248128148	0.00128367087541174	NDOR1/GLRX3/HSPA9/ISCU/ISCA1/CIAO3/NUBPL/CIAO1/NFU1/ISCA2/CIAO2B/MMS19	12
GO:0031163	metallo-sulfur cluster assembly	12/2863	22/18493	2.60635527742912e-05	0.00143158248128148	0.00128367087541174	NDOR1/GLRX3/HSPA9/ISCU/ISCA1/CIAO3/NUBPL/CIAO1/NFU1/ISCA2/CIAO2B/MMS19	12
GO:0009126	purine nucleoside monophosphate metabolic process	71/2863	287/18493	2.73128969194235e-05	0.00148656648960535	0.00133297391664172	COX10/SDHA/CYC1/ATP5F1A/NCOR1/COX7C/NDUFAB1/NDUFS6/ACTN3/GUK1/VCP/ENO3/TPI1/ATP5F1B/NDUFB7/ATP5IF1/CTNS/NDUFV3/ATP5F1C/ATP1B1/COX5A/GAPDH/AK4/CLPX/SLC25A13/ATP5MG/SDHD/NDUFB6/DHTKD1/AK3/ATIC/NDUFB2/ATP5MC3/MSH2/ADK/DNM1L/UQCRC1/HK1/DDIT4/NDUFC2-KCTD14/ATP5F1E/MAGI3/GMPS/ATP6V1B2/ATP5PB/COX7A2L/ALDOA/COQ9/FIGNL1/SDHC/OLA1/NUDT4/LDHA/STAT3/PRKAA1/COX5B/PFKP/TMSB4X/AK2/NIPSNAP2/UQCRC2/ADPGK/PFKFB2/N…	71
GO:0006613	cotranslational protein targeting to membrane	34/2863	109/18493	2.84162936665846e-05	0.00153268783947606	0.0013743299924095	RPL18A/SSR1/RPS15A/RPL27A/RPLP1/SEC61B/RPL22/RPLP2/SRP19/RPL5/RPL28/RPS21/RN7SL1/RPS15/RPL37A/RPS7/RPL31/RPL38/RPL14/RPL30/RPSA/RPL15/RPS27A/SSR3/RPL21/RPL29/SRP72/RPS27/RPS29/RPL13A/BHLHE40-AS1/RPL35/RPS16/RPL12	34
GO:0007007	inner mitochondrial membrane organization	18/2863	43/18493	3.01897862964273e-05	0.00159952434120983	0.00143426092325831	DNAJC11/SAMM50/ATP5F1A/TIMM29/ATP5F1B/ATP5F1C/AGK/ATP5MG/CHCHD3/ATP5MC3/ROMO1/ATP5F1E/ATP5PB/LETM1/IMMT/TMEM11/ATP5PD/TIMM9	18
GO:0030490	maturation of SSU-rRNA	18/2863	43/18493	3.01897862964273e-05	0.00159952434120983	0.00143426092325831	RRS1/TBL3/UTP23/UTP20/RIOK3/RCL1/LSM6/ABT1/RPS21/NOB1/NAT10/NOL11/RPSA/BTRC/DHX37/UTP3/TSR3/RPS16	18
GO:0006614	SRP-dependent cotranslational protein targeting to membrane	33/2863	105/18493	3.1217150097024e-05	0.0016172014981927	0.00145011167015951	RPL18A/RPS15A/RPL27A/RPLP1/SEC61B/RPL22/RPLP2/SRP19/RPL5/RPL28/RPS21/RN7SL1/RPS15/RPL37A/RPS7/RPL31/RPL38/RPL14/RPL30/RPSA/RPL15/RPS27A/SSR3/RPL21/RPL29/SRP72/RPS27/RPS29/RPL13A/BHLHE40-AS1/RPL35/RPS16/RPL12	33
GO:0006457	protein folding	57/2863	218/18493	3.13337855003095e-05	0.0016172014981927	0.00145011167015951	ERP29/FKBP9/CCT5/FKBP5/P4HB/UGGT1/CALR/EMC6/PFDN4/PDIA5/PDCD5/CCT7/GRPEL1/VCP/NUDCD3/DNAJA1/CCT2/HSPA9/PPIL1/WFS1/PPIH/CCT8/RANBP2/DNAJC10/PTGES3/CLGN/CLPX/ERO1A/LMAN1/SGTA/NUDC/HSPB1/SNRNP70/DNAJB14/DNAJC25/EMC4/CWC27/PDIA3/DNAJB11/BAG3/UBXN1/ERO1B/AMFR/CSNK2A1/ENGASE/PDIA4/FUT10/PDRG1/CHORDC1/ERP44/P3H1/CHCHD4/HSP90AA1/GAK/HSPA6/SIL1/PPIC	57
GO:0044839	cell cycle G2/M phase transition	57/2863	218/18493	3.13337855003095e-05	0.0016172014981927	0.00145011167015951	DYNC1H1/FBXL15/NEDD1/CENPJ/DYRK3/AKAP8L/TOPBP1/FBXL12/BORA/YWHAG/HAUS2/OPTN/CEP57/RINT1/PPM1D/HMGA2/NINL/CUL1/NAE1/DCTN3/MIIP/SKP2/PCM1/CDC14B/KHDRBS1/SKP1/ZFYVE19/CALM3/CEP192/DNM2/PLK4/PLK3/RAB11A/AKAP9/CDK5RAP2/PAFAH1B1/CCNY/BTRC/TICRR/DYNC1I2/ODF2/CDKN2B/CEP78/RNASEH2B/UIMC1/CDK14/H2AFY/CEP164/SFI1/BRD4/AKAP8/HSP90AA1/RECQL4/ORC1/CEP152/HAUS4/TUBA1A	57
GO:0006399	tRNA metabolic process	50/2863	184/18493	3.1762980540301e-05	0.00162534157687848	0.00145741071305025	TRMT44/TRUB1/MOCS3/AARS2/YARS2/USP14/EXOSC3/ELAC2/IARS2/GATC/ALKBH8/MARS2/TRMU/LSM6/TRIT1/GARS/FARSB/DDX1/CTU2/DUS2/HARS2/RPP38/CDK5RAP1/RTCB/NAT10/MTO1/RTRAF/SARS/SEPHS2/EXOSC8/TRMT61A/GTPBP3/AIMP1/DALRD3/PPA1/QARS/QTRT1/THADA/THUMPD2/MTFMT/TSEN54/ELP2/GTF3C5/TSEN15/NSUN2/WDR4/FARSA/ANKRD16/GTF3C2/CARS2	50
GO:0036503	ERAD pathway	30/2863	92/18493	3.226564836199e-05	0.00163707149782402	0.00146792869443487	HERPUD1/YOD1/UGGT1/USP14/VCP/UBAC2/SEC61B/SEC13/EDEM1/WFS1/DNAJC10/EDEM3/HM13/STT3B/UGGT2/SEL1L/SGTA/JKAMP/UBE4B/SYVN1/USP19/MARCH6/CAV1/OS9/UBXN1/AMFR/TRIM25/ECPAS/UBQLN1/SVIP	30
GO:0009301	snRNA transcription	25/2863	71/18493	3.39866774633882e-05	0.00169565198311088	0.0015204566233621	INTS1/POLR2B/TBP/TAF5/RPRD1B/ELL/RPRD1A/POU2F1/SNAPC3/PHAX/ICE1/INTS8/NCBP1/CCNK/GTF2B/INTS10/CCNT2/POLR2D/GTF2E2/CDK9/GTF2A2/POLR2C/POLR2F/SNAPC4/INTS9	25
GO:0042795	snRNA transcription by RNA polymerase II	25/2863	71/18493	3.39866774633882e-05	0.00169565198311088	0.0015204566233621	INTS1/POLR2B/TBP/TAF5/RPRD1B/ELL/RPRD1A/POU2F1/SNAPC3/PHAX/ICE1/INTS8/NCBP1/CCNK/GTF2B/INTS10/CCNT2/POLR2D/GTF2E2/CDK9/GTF2A2/POLR2C/POLR2F/SNAPC4/INTS9	25
GO:0000478	endonucleolytic cleavage involved in rRNA processing	8/2863	11/18493	3.47060321348125e-05	0.00170315585566494	0.00152718519316258	RRS1/UTP23/UTP20/RCL1/ABT1/RPS21/NOL9/RPSA	8
GO:0000479	endonucleolytic cleavage of tricistronic rRNA transcript (SSU-rRNA, 5.8S rRNA, LSU-rRNA)	8/2863	11/18493	3.47060321348125e-05	0.00170315585566494	0.00152718519316258	RRS1/UTP23/UTP20/RCL1/ABT1/RPS21/NOL9/RPSA	8
GO:0017038	protein import	56/2863	214/18493	3.56976803351241e-05	0.00173286177662941	0.0015538218879168	ARNTL/LMNA/SAMM50/NUP214/MAPK14/PIK3R1/RBM22/IPO7/PRICKLE1/PDCD5/TIMM29/NUP50/GRPEL1/NUTF2/RAB23/MAVS/LONP2/SEC61B/HIKESHI/TXNIP/CEP57/NUP98/RANBP2/NCKIPSD/TOMM20/HYAL2/AGK/GLI3/TOMM22/IPO8/KPNA6/TIMM50/TRIM28/NUP54/SMO/ROMO1/CBLB/NUP155/PKIG/TXN/TIMM23/TNPO3/BAG3/PEX16/UBR5/STAT3/PEX6/NOLC1/HEATR3/HSPA4/KPNA3/CHCHD4/PEX1/HSP90AA1/TGFB1/TIMM9	56
GO:0006360	transcription by RNA polymerase I	23/2863	63/18493	3.58902389012939e-05	0.00173286177662941	0.0015538218879168	BAZ2A/ERCC3/TAF1C/WDR43/CAVIN1/TWISTNB/PWP1/ATF4/TBP/POLR1C/H2AFY2/DHX33/ERBB2/GTF2H1/MTOR/NOL11/CCNH/MNAT1/H2AFY/EIF2AK3/POLR1B/POLR2F/TAF1D	23
GO:0006368	transcription elongation from RNA polymerase II promoter	28/2863	84/18493	3.7353860794429e-05	0.00178910051660997	0.00160425002148706	ERCC3/CDK13/POLR2B/IWS1/ELL/ELOA/MLLT3/RNF168/GTF2H1/NCBP1/RTF1/CCNK/SUPT5H/CCNH/ENY2/CCNT2/MNAT1/POLR2D/CDK9/ELP2/HNRNPU/ELOB/POLR2C/AFF4/BRD4/POLR2F/PCID2/PAF1	28
GO:0090502	RNA phosphodiester bond hydrolysis, endonucleolytic	26/2863	76/18493	4.2267209697765e-05	0.00200836336873428	0.00180085855855139	AGO1/RRS1/UTP23/UTP20/ELAC2/RCL1/ABT1/RPS21/RPP38/MRPL44/NOB1/RNASEK/RNASE4/ERN1/SND1/NOL9/RPSA/RNASET2/CPSF3/TSEN54/RNASEH2B/EDC3/NUDT16/RNASEL/TSEN15/AGO3	26
GO:0006099	tricarboxylic acid cycle	15/2863	33/18493	4.33696227433846e-05	0.00204451914460349	0.0018332787069313	ACO2/MDH2/SUCLG1/SDHA/FH/FAHD1/ME3/SDHD/DHTKD1/SDHC/DLST/MDH1/IDH3B/CS/SUCLA2	15
GO:0006414	translational elongation	39/2863	134/18493	4.45794500658826e-05	0.00208513412144093	0.0018696973300658	TSFM/SECISBP2L/MRPS30/MRPS35/GADD45GIP1/RPLP1/MRPL11/EEF2/MRPL40/CPEB2/EEF2K/RPLP2/OXA1L/MRPS5/MRPL18/DPH1/MRPL44/MRPL17/MRPL16/MRPS15/CHCHD1/MRPS25/MRPL37/MRPL52/GTPBP1/MRPL3/MRPS14/MRPL19/MRPL20/MRPL39/MRPL49/DPH2/MRPS22/EIF4A3/HBS1L/CPEB3/MRPS26/MRPL2/MRPL21	39
GO:0016569	covalent chromatin modification	105/2863	470/18493	4.55277771287643e-05	0.00211298295868149	0.00189466881564013	BAZ2A/BRPF1/UBE2N/LMNA/IWS1/SUV39H2/AKAP8L/ZNF335/ING2/PRMT6/OTUB1/PPP5C/ZNF304/WDR5/NOC2L/PWP1/SFPQ/KDM5B/TAF5/TAF6L/TADA2B/RLF/BRMS1/HMGA2/TADA1/KANSL2/TET1/RCOR1/MSL1/MTA2/HDAC10/PRMT7/RNF168/SAP30L/UBE2B/EPC2/SATB1/MAP3K7/DTX3L/TRRAP/NIPBL/SUDS3/TRIM28/SMYD2/ARID4A/SKP1/GFI1/AUTS2/TET2/VRK1/UBR2/RUVBL1/RTF1/KDM5C/GTF2B/BAP1/JADE2/VEGFA/SETD6/ENY2/CTBP1/MECOM/APBB1/IRF4/CDK9/PCGF5/ARID5B/HDAC5…	105
GO:0097428	protein maturation by iron-sulfur cluster transfer	9/2863	14/18493	4.80189699752194e-05	0.00221145825570491	0.00198296961031271	LTO1/GLRX3/MAGEF1/ISCA1/CIAO1/NFU1/ISCA2/CIAO2B/MMS19	9
GO:0006446	regulation of translational initiation	26/2863	77/18493	5.45056955521252e-05	0.00249103510893568	0.00223366048465921	EIF3B/EIF4G2/ATF4/EIF4H/PPP1CA/DDX1/KHDRBS1/EIF2B5/UHMK1/EIF3H/PPP1R15B/NCK2/NCBP1/EIF4EBP2/HSPB1/EIF4EBP1/MTOR/PAIP1/POLR2D/PPP1R15A/EIF2AK2/DDX3X/EIF2S1/EIF3K/EIF2AK3/RPL13A	26
GO:0043687	post-translational protein modification	84/2863	361/18493	5.85926378980235e-05	0.00265753123557172	0.00238295417288612	KLHL21/DCAF7/P4HB/ATG16L1/FBXL15/PSMD1/FEM1B/PSMF1/PSMD13/CST3/WDR5/PNPLA2/FBXL12/MFGE8/RNF7/ASB1/PSMD11/PSME1/SUMF1/FBXO9/WFS1/FBXL3/FSTL1/FBXL4/DSCC1/ESCO1/KLHL11/STT3B/KLHL42/FBXL8/CUL1/NAE1/PSMD12/FEM1A/CUL4A/SKP2/TTL/RAB8A/FBXW2/UBA3/WIPI2/ASB7/FBXO32/LRR1/SKP1/CAND1/FBXW9/DCAF10/KEAP1/RAB2A/COPS3/RAB5A/GAN/EPAS1/RCN1/DCAF4/RAB11A/COPS7B/SDC2/PSMD6/MIA3/CSF1/CALU/ESCO2/BTRC/FBXL19/PSMD3/FUCA…	84
GO:0007006	mitochondrial membrane organization	38/2863	131/18493	6.0065024058818e-05	0.00270382931609131	0.00242446871942993	DNAJC11/SAMM50/SPG7/ATP5F1A/BAK1/PDCD5/TIMM29/ATP5F1B/YWHAG/ATP5IF1/ATP5F1C/BCL2L11/CALM1/TOMM20/AGK/TOMM22/ATP5MG/TIMM50/TFDP2/DYNLT1/CHCHD3/ATP5MC3/CALM3/YWHAQ/ROMO1/ATP5F1E/ATP5PB/MUL1/STAT3/HSPA4/YWHAB/LETM1/BNIP3/IMMT/TMEM11/ATP5PD/HSP90AA1/TIMM9	38
GO:0006479	protein methylation	47/2863	174/18493	6.34320154001893e-05	0.00281309241630321	0.00252244271766835	LMNA/PCMT1/IWS1/SUV39H2/ZNF335/PRMT6/ZNF304/WDR5/PWP1/RLF/TET1/PRMT7/FAM98B/SATB1/SMYD2/ARID4A/GFI1/AUTS2/TET2/EEF1AKMT3/RTF1/EEF2KMT/SETD6/MECOM/CAMKMT/IRF4/METTL22/METTL21A/ETF1/KMT2D/SNRPD3/RBBP5/FBL/PRDM2/H2AFY/SETD7/CTCF/BRD4/PRDM16/NSD3/PAX5/RAB6A/SNW1/DPY30/PCMTD1/ASH1L/PAF1	47
GO:0008213	protein alkylation	47/2863	174/18493	6.34320154001893e-05	0.00281309241630321	0.00252244271766835	LMNA/PCMT1/IWS1/SUV39H2/ZNF335/PRMT6/ZNF304/WDR5/PWP1/RLF/TET1/PRMT7/FAM98B/SATB1/SMYD2/ARID4A/GFI1/AUTS2/TET2/EEF1AKMT3/RTF1/EEF2KMT/SETD6/MECOM/CAMKMT/IRF4/METTL22/METTL21A/ETF1/KMT2D/SNRPD3/RBBP5/FBL/PRDM2/H2AFY/SETD7/CTCF/BRD4/PRDM16/NSD3/PAX5/RAB6A/SNW1/DPY30/PCMTD1/ASH1L/PAF1	47
GO:0046390	ribose phosphate biosynthetic process	64/2863	259/18493	6.87372041847712e-05	0.00302595324598695	0.00271331069150413	CYC1/RFK/ATP5F1A/NCOR1/ELOVL5/PAPSS1/ACTN3/GUK1/VCP/ENO3/TPI1/ATP5F1B/GSTZ1/ATP5F1C/PPCS/GAPDH/NPR1/AK4/SLC25A13/SCD/PYGL/ATP5MG/HACD1/PANK2/DHTKD1/ELOVL6/AK3/ATIC/ATP5MC3/ADK/HK1/DDIT4/UMPS/PDK1/ATP5F1E/ADM/GMPS/ACSS1/PANK3/UCK1/ATP5PB/ALDOA/HSD17B12/SLC25A1/LDHA/STAT3/PRKAA1/COX5B/PFKP/TMSB4X/AK2/ACAT1/PRPSAP1/NIPSNAP2/ADPGK/PFKFB2/PDK2/MPC1/UCKL1/PANK1/ATP5PD/TGFB1/SIRT6/PDK4	64
GO:0043488	regulation of mRNA stability	35/2863	118/18493	7.01718055691266e-05	0.00306655912366687	0.00274972115560927	GIGYF2/NUP214/EXOSC3/YBX3/MAPK14/SERBP1/TARDBP/XRN1/HNRNPM/AXIN2/SYNCRIP/MYD88/IGF2BP2/EXOSC8/HSPB1/MTOR/ZFP36L1/PUM2/PAIP1/DCP2/MYEF2/RPS27A/FXR1/YWHAB/RNASEL/HNRNPU/YBX1/CPEB3/ELAVL1/PCID2/EXOSC1/RC3H1/FASTKD3/EXOSC5/PDE12	35
GO:0006353	DNA-templated transcription, termination	25/2863	74/18493	7.4561517582716e-05	0.00323478120121537	0.00290056246889284	ERCC3/TAF1C/CAVIN1/TWISTNB/XRN2/SCAF8/TBP/POLR1C/WDR33/GTF2H1/ZNF473/NCBP1/CCNH/FIP1L1/CPSF2/MNAT1/CPSF3/SNRPD3/PAPOLA/CPSF4/SLBP/SSU72/POLR1B/POLR2F/TAF1D	25
GO:0045333	cellular respiration	47/2863	176/18493	8.59029249154515e-05	0.00370000583790509	0.00331771993236503	ACO2/COX10/MDH2/SUCLG1/SDHA/CYC1/FH/FAHD1/COX7C/NDUFAB1/NDUFS6/ACTN3/VCP/NDUFB7/NDUFV3/MTFR1L/OXA1L/COX5A/PRELID1/SLC25A13/ME3/SDHD/PIK3CA/NDUFB6/PANK2/DHTKD1/NDUFB2/UQCRC1/NDUFC2-KCTD14/D2HGDH/COQ9/SDHC/COX5B/CAT/DLST/SDHAF4/MDH1/UQCRC2/BNIP3/NDUFS3/IDH3B/PRDM16/SIRT3/FASTKD3/CS/NDUFB1/SUCLA2	47
GO:0006470	protein dephosphorylation	75/2863	318/18493	9.00724008170164e-05	0.00385188188351055	0.00345390409147958	PPM1G/ANKLE2/BOD1/CDC14A/CTDSP2/PTPDC1/PPP2R5A/PTP4A1/MINPP1/PPP5C/PLPP1/UBLCP1/CNEP1R1/SSH3/DLC1/PLPP3/PPM1B/RPRD1B/PPM1D/ROCK1/CALM1/MTMR14/DUSP11/PPP1CA/PPP6C/PGAM5/RPRD1A/MTMR2/CDC14B/STYX/PPP1CB/TIMM50/PPP1R15B/MTMR6/CTTNBP2NL/CALM3/LMTK2/PPP1R16B/PTPN1/PTPRM/SWAP70/PTPN14/CTDSPL2/MTOR/PPP2R1B/PPP2R2D/PIN1/PTPN18/ITGA1/PTPN9/DUSP3/DUSP4/DUSP23/BTRC/PPP1CC/PPP1R15A/EIF2AK2/CRY2/PTPRA/PPP4C/PP…	75
GO:0010506	regulation of autophagy	72/2863	303/18493	9.61831660440649e-05	0.00408403273124692	0.00366206903191288	TRIM21/PSAP/DAPK1/SH3GLB1/RPTOR/EIF4G2/UVRAG/TPCN2/FYCO1/RB1CC1/ATP5IF1/RRAGA/PIP4K2A/OPTN/NPC1/GAPDH/BCL2L11/CAMKK2/RIPK2/ROCK1/TRIM8/SESN1/AMBRA1/USP10/ATP6V0A2/PIK3CB/SLC38A9/MAP3K7/SESN2/RAB8A/PIK3CA/USP30/EXOC1/LAMTOR2/ATP6V1H/USP33/PLK2/DNM1L/RMC1/SUPT5H/HTRA2/HSPB1/ATP6V0E2/RRAGC/SNRNP70/MTDH/MTOR/ERN1/RAB5A/PLK3/SNX32/RNF152/ATP6V1B2/SREBF2/PIP4K2C/MUL1/ATP6V0B/ATG13/NEDD4/FBXL2/PRKAA1/LR…	72
GO:0015980	energy derivation by oxidation of organic compounds	65/2863	267/18493	9.7286176716334e-05	0.00409899332371666	0.00367548389070266	ACO2/COX10/MDH2/SUCLG1/SDHA/GYG1/CYC1/FH/FAHD1/COX7C/PGM2/NDUFAB1/NDUFS6/ACTN3/VCP/NR1D1/AGL/NDUFB7/RB1CC1/NDUFV3/MTFR1L/OXA1L/COX5A/PPP1CA/PRELID1/SLC25A13/PYGL/STBD1/ME3/SDHD/PPP1CB/PYGB/PIK3CA/NDUFB6/PANK2/DHTKD1/NDUFB2/GFPT1/UQCRC1/NDUFC2-KCTD14/DYRK2/GNMT/ACADVL/MTOR/D2HGDH/PHKB/COQ9/PPP1CC/SDHC/COX5B/CAT/DLST/SDHAF4/MDH1/UQCRC2/BNIP3/NDUFS3/IDH3B/PPP1R2/PRDM16/SIRT3/FASTKD3/CS/NDUFB1/SUCLA2	65
GO:0044782	cilium organization	87/2863	382/18493	9.79048012846973e-05	0.00409899332371666	0.00367548389070266	PIBF1/CFAP298/DYNC1H1/BBS2/NEDD1/PTPDC1/ICK/CENPJ/TTC21A/FNBP1L/CFAP61/FHDC1/ODF2L/ACTR2/RAB23/NUDCD3/CEP120/EHD1/YWHAG/HAUS2/C5orf30/ACTR3/CEP57/LCA5/TTC17/IFT74/NINL/FAM92A/E2F4/UBE2B/DCTN3/PCM1/HYLS1/RAB8A/CLUAP1/BBS5/SEPT11/CEP97/CEP192/DNM2/CEP162/BBOF1/PLK4/LRRC6/KIF3C/RAB11A/DISC1/AKAP9/WDR60/CDK5RAP2/CFAP206/PAFAH1B1/RTTN/SEPT9/CCDC40/NEURL1/VDAC3/DNAH7/IFT81/TCTN2/NECTIN2/TMEM237/TTC30B/…	87
GO:0042147	retrograde transport, endosome to Golgi	27/2863	84/18493	0.000103584268915292	0.00430665984719344	0.00386169423587713	TBC1D23/STX16/CLTCL1/RNF126/VAMP3/VTI1B/RAB7A/TBC1D17/ANKFY1/VTI1A/WASHC2C/DENND5A/TMEM87B/SNX8/GBF1/RGP1/WASHC2A/PQLC1/SPAG9/UBE2O/RHOBTB3/SNX6/TBC1D5/PHETA1/RAB6A/GOSR2/TBC1D10C	27
GO:0000956	nuclear-transcribed mRNA catabolic process	53/2863	207/18493	0.000105605182647068	0.00434758212172623	0.00389838840660093	RPL18A/AGO1/RPS15A/TUT4/EXOSC3/RPL27A/TENT4B/TUT7/XRN1/DIS3L2/RPLP1/RPL22/RPLP2/LSM6/PAN3/RPL5/RPL28/RPS21/CNOT11/RPS15/RPL37A/NCBP1/RPS7/RPL31/EXOSC8/RPL38/RPL14/RPL30/ZFP36L1/RPSA/DCP2/POLR2D/ETF1/RPL15/EDC3/RPS27A/RPL21/RPL29/RPS27/EIF4A3/RPS29/HBS1L/RPL13A/CPEB3/PCID2/EXOSC1/RC3H1/RPL35/DDX5/RPS16/EXOSC5/PDE12/RPL12	53
GO:0033044	regulation of chromosome organization	77/2863	330/18493	0.000106020876861872	0.00434758212172623	0.00389838840660093	MAD1L1/CCT5/TNKS/SLF2/UBE2N/LMNA/IWS1/AKAP8L/ZNF335/ING2/PRMT6/OTUB1/TENT4B/ZNF304/ASF1A/NOC2L/CCT7/MAP3K4/NAF1/XRN1/SFPQ/DYNC1LI1/CCT2/ANAPC1/CDC23/AXIN2/TADA2B/CCT8/TET1/RB1/UBE2B/APC/NIPBL/TRIM28/GFI1/H3F3B/AUTS2/NAT10/ATAD2/RTF1/GEN1/RNF4/SPTY2D1/VEGFA/PKIB/ATR/ACD/CDK5RAP2/MAD2L2/CTBP1/ANAPC4/MNAT1/DCP2/SENP6/HMBOX1/CDK9/UBR5/NEK7/KDM1A/SART3/HNRNPU/C6orf89/H2AFY/SETD7/CTCF/BRD4/NSD3/AKAP8/P…	77
GO:0009260	ribonucleotide biosynthetic process	62/2863	253/18493	0.000114003993871016	0.00464314225378076	0.00416341116177716	CYC1/RFK/ATP5F1A/NCOR1/ELOVL5/PAPSS1/ACTN3/GUK1/VCP/ENO3/TPI1/ATP5F1B/GSTZ1/ATP5F1C/PPCS/GAPDH/NPR1/AK4/SLC25A13/SCD/ATP5MG/HACD1/PANK2/DHTKD1/ELOVL6/AK3/ATIC/ATP5MC3/ADK/HK1/DDIT4/UMPS/PDK1/ATP5F1E/ADM/GMPS/ACSS1/PANK3/UCK1/ATP5PB/ALDOA/HSD17B12/SLC25A1/LDHA/STAT3/PRKAA1/COX5B/PFKP/TMSB4X/AK2/ACAT1/NIPSNAP2/ADPGK/PFKFB2/PDK2/MPC1/UCKL1/PANK1/ATP5PD/TGFB1/SIRT6/PDK4	62
GO:0070059	intrinsic apoptotic signaling pathway in response to endoplasmic reticulum stress	21/2863	59/18493	0.000118227814094986	0.00478263461477487	0.00428849112293334	ERP29/HERPUD1/BAK1/ATF4/APAF1/WFS1/SERINC3/BCL2L11/DNAJC10/ERO1A/SELENOK/MAP3K5/NCK2/PTPN1/SYVN1/ERN1/DDIT3/PPP1R15A/EIF2AK3/XBP1/TMBIM6	21
GO:0006626	protein targeting to mitochondrion	30/2863	98/18493	0.000120002049684922	0.00480854759485232	0.00431172676478807	SAMM50/SH3GLB1/PDCD5/TIMM29/GRPEL1/ATP5IF1/TOMM20/AGK/TOMM22/TIMM50/LMAN1/UBE2L3/ROMO1/HTRA2/BAP1/SREBF2/VPS11/TIMM23/ATG13/BAG3/PRKAA1/HSPA4/UQCRC2/TOMM70/CHCHD4/HSP90AA1/TIMM8B/USP36/TIMM9/MIPEP	30
GO:0072331	signal transduction by p53 class mediator	55/2863	218/18493	0.000120474718427902	0.00480854759485232	0.00431172676478807	MYO6/BRPF1/RRS1/PERP/DYRK3/MAPK14/ING2/TRIM24/PRMT6/CD44/WWOX/NOC2L/TBP/TAF5/JMY/CDKN1B/PPM1D/USP10/RPL5/E2F4/PLAGL1/GADD45A/MARCH7/SESN2/TFDP2/CNOT11/SMYD2/RPF2/MSH2/PLK2/L3MBTL1/DDIT4/DYRK2/TAF4B/RPS7/AEN/RFFL/PCNA/PLK3/PIN1/CASP2/ATR/TFAP4/RBL2/TMEM109/KDM1A/CSNK2A1/MEAF6/PDK2/ING5/TRIAP1/PIDD1/SNW1/HNRNPK/DDX5	55
GO:0034504	protein localization to nucleus	65/2863	269/18493	0.000122755148181407	0.00486711968319261	0.0043642471643442	ARNTL/CCT5/RRS1/CALR/LMNA/TBRG1/NUP214/MAPK14/PIK3R1/RBM22/IPO7/PRICKLE1/CCT7/NUP50/CNEP1R1/NUTF2/RAB23/MAVS/CCT2/SEC61B/OSBPL8/RANGAP1/HIKESHI/TXNIP/CEP57/NUP98/CCT8/RANBP2/TRIM8/NCKIPSD/SIX4/HYAL2/NF2/GLI3/IPO8/SESN2/DTX3L/KPNA6/TOR1AIP1/TRIM28/NUP54/RPF2/SKP1/SMO/SUMO1/HHEX/CBLB/NUP155/WRAP53/PIN1/PKIG/SYNE1/TXN/TNPO3/BAG3/UBR5/STAT3/NMD3/NOLC1/HEATR3/HNRNPU/EIF2AK3/KPNA3/TGFB1/PAF1	65
GO:0032259	methylation	82/2863	358/18493	0.000125234339521991	0.00493274993893528	0.0044230964789623	BAZ2A/TRMT44/LMNA/PCMT1/IWS1/SUV39H2/ZNF335/PRMT6/ZNF304/WDR5/MTR/CBLL1/ALKBH8/PWP1/PPM1D/RLF/TET1/BUD23/MTA2/SPOUT1/PRMT7/FAM98B/SATB1/AHCY/PIK3CA/TRIM28/SMYD2/ARID4A/GFI1/FAM173A/AUTS2/TET2/EEF1AKMT3/MTO1/RTF1/RBM15/GNMT/TRMT61A/GTPBP3/MTRR/EEF2KMT/SETD6/RNMT/METTL23/THADA/METTL7A/MECOM/CAMKMT/IRF4/GSTO1/METTL17/THUMPD2/METTL22/METTL21A/ETF1/KMT2D/SNRPD3/RBBP5/COMTD1/GCSH/FBL/PRDM2/H2AFY/SETD7/…	82
GO:0043487	regulation of RNA stability	36/2863	126/18493	0.000130098542923235	0.00509084951948633	0.00456486115520123	GIGYF2/NUP214/EXOSC3/YBX3/MAPK14/SERBP1/TARDBP/NAF1/XRN1/HNRNPM/AXIN2/SYNCRIP/MYD88/IGF2BP2/EXOSC8/HSPB1/MTOR/ZFP36L1/PUM2/PAIP1/DCP2/MYEF2/RPS27A/FXR1/YWHAB/RNASEL/HNRNPU/YBX1/CPEB3/ELAVL1/PCID2/EXOSC1/RC3H1/FASTKD3/EXOSC5/PDE12	36
GO:0000086	G2/M transition of mitotic cell cycle	51/2863	199/18493	0.000137498038864377	0.00534545947195471	0.00479316471776024	DYNC1H1/FBXL15/NEDD1/CENPJ/TOPBP1/FBXL12/BORA/YWHAG/HAUS2/OPTN/CEP57/RINT1/PPM1D/HMGA2/NINL/CUL1/NAE1/DCTN3/MIIP/SKP2/PCM1/KHDRBS1/SKP1/ZFYVE19/CALM3/CEP192/DNM2/PLK4/PLK3/RAB11A/AKAP9/CDK5RAP2/PAFAH1B1/CCNY/BTRC/TICRR/DYNC1I2/ODF2/CDKN2B/CEP78/RNASEH2B/CDK14/CEP164/SFI1/BRD4/HSP90AA1/RECQL4/ORC1/CEP152/HAUS4/TUBA1A	51
GO:0032984	protein-containing complex disassembly	74/2863	317/18493	0.000140820784197503	0.00543931635477711	0.00487732427441268	GABARAPL2/TWF1/DYRK3/MRPS30/MRPS35/EPS8/UVRAG/GADD45GIP1/VCP/MRPL11/MRPL40/FYCO1/TSG101/TRIOBP/OXA1L/MRPS5/CAPZB/IGF1R/CLN3/PPP1CA/VPS16/APEH/KLC1/MRPL18/ATG14/APC/NAPA/CHMP1B/HDGFL3/SNX14/MRPL44/MRPL17/MTIF3/MRPL16/MRPS15/CHCHD1/CFL2/MRPS25/SPTAN1/CSNK1A1/CLASP2/MRPL37/MRPL52/CHMP2B/WASHC2C/DDIT4/SWAP70/SH3GL1/PLEKHH2/MRPL3/MRPS14/MRPL19/CAV1/TMOD1/MICAL3/MRPL20/ADD3/MRPL39/MRPL49/APC2/DSTN/ETF1…	74
GO:0016073	snRNA metabolic process	30/2863	99/18493	0.000146993907178658	0.00560939262321141	0.00502982820292708	INTS1/POLR2B/EXOSC3/TBP/TAF5/RPRD1B/ELL/RPRD1A/POU2F1/SNAPC3/PHAX/ICE1/INTS8/NCBP1/CCNK/EXOSC8/GTF2B/INTS10/CCNT2/NHP2/POLR2D/GTF2E2/CDK9/GTF2A2/TOE1/POLR2C/POLR2F/SNAPC4/EXOSC5/INTS9	30
GO:2001252	positive regulation of chromosome organization	44/2863	165/18493	0.000147097818915014	0.00560939262321141	0.00502982820292708	CCT5/TNKS/SLF2/UBE2N/LMNA/AKAP8L/ING2/ZNF304/CCT7/MAP3K4/NAF1/SFPQ/CCT2/TADA2B/CCT8/TET1/RB1/NIPBL/TRIM28/AUTS2/RTF1/VEGFA/PKIB/ATR/ACD/CTBP1/ANAPC4/HMBOX1/CDK9/NEK7/KDM1A/SART3/HNRNPU/C6orf89/H2AFY/BRD4/NSD3/AKAP8/SNW1/TGFB1/PNKP/ANAPC5/SIRT6/PAF1	44
GO:0007032	endosome organization	25/2863	77/18493	0.000153987180188052	0.00583494460623968	0.00523207607567666	ALS2/ALS2CL/SNX3/VPS28/SQSTM1/TSG101/AKTIP/PI4K2B/HGS/CHMP1B/RAB7A/RAB22A/CHMP2B/DNAJC13/RAB11A/VPS11/PDCD6IP/LAPTM4B/PLEKHF1/VPS18/IST1/PI4K2A/HOOK2/PHETA1/TMEM127	25
GO:0000959	mitochondrial RNA metabolic process	16/2863	40/18493	0.00015829692861966	0.00596052648833902	0.00534468279351385	LRPPRC/AARS2/YARS2/ELAC2/PPARGC1B/SUPV3L1/TRIT1/GARS/SLIRP/CDK5RAP1/MTO1/TWNK/PRKAA1/PDE12/TEFM/MTERF3	16
GO:0051651	maintenance of location in cell	29/2863	95/18493	0.000163258191769433	0.00607097387654405	0.00544371871869308	TWF1/UVRAG/FLNB/VPS13D/RANGAP1/RER1/KDELR1/SPOUT1/SKP1/GPAA1/ANK3/HK1/DAG1/TMSB10/CAV1/AKAP9/PAFAH1B1/SYNE1/TXN/INSIG1/OS9/TMSB4X/HNRNPU/FTH1/GOLPH3/FTL/POLR2M/VPS13C/TAPT1	29
GO:0097711	ciliary basal body-plasma membrane docking	29/2863	95/18493	0.000163258191769433	0.00607097387654405	0.00544371871869308	DYNC1H1/NEDD1/CENPJ/YWHAG/HAUS2/CEP57/NINL/DCTN3/PCM1/CEP97/CEP192/CEP162/PLK4/RAB11A/AKAP9/CDK5RAP2/PAFAH1B1/TCTN2/DYNC1I2/ODF2/CEP78/CEP164/SFI1/SCLT1/HSP90AA1/CEP152/HAUS4/TUBA1A/MARK4	29
GO:0070816	phosphorylation of RNA polymerase II C-terminal domain	7/2863	10/18493	0.000164610094099966	0.00608346069985493	0.00545491539902423	ERCC3/CDK13/PPIL4/GTF2H1/CCNK/CDK9/BRD4	7
GO:0042273	ribosomal large subunit biogenesis	24/2863	73/18493	0.000166624167531694	0.00612011589578068	0.00548778336720464	LTO1/RRS1/NLE1/NOC2L/MRPL11/ZNF622/NIP7/GTPBP4/RPL5/BRIX1/RPF2/RPL38/RPL14/NOL9/NHP2/MALSU1/MRPL20/WDR74/HEATR3/URB1/DDX28/RSL1D1/RPL35/RPL12	24
GO:0050684	regulation of mRNA processing	38/2863	137/18493	0.0001694412027775	0.00614830561408302	0.00551306051388946	SFSWAP/HSF1/SAFB/IWS1/RBM5/PRDX6/CELF1/NUP98/KHDRBS1/NCBP1/C1QBP/RBM15/SUPT5H/SNRNP70/ZFP36L1/TRA2B/U2AF2/CDK9/SRSF4/SRSF8/REST/SART3/RBM42/PAPOLA/SRSF6/CPSF4/CWC22/HNRNPU/PRPF19/SRSF1/CELF6/DAZAP1/CPEB3/SNW1/HNRNPK/VIRMA/DDX5/PAF1	38
GO:0046474	glycerophospholipid biosynthetic process	59/2863	241/18493	0.000169445536382779	0.00614830561408302	0.00551306051388946	RAB14/PIK3R1/ACP6/IMPA1/ARF1/GPAM/CPNE1/PIP4K2A/PIK3C2B/MTMR14/INPP5E/PLEKHA8/PISD/CPNE3/AGK/PLA2G12A/AGPAT2/SLC44A2/PI4K2B/PIGT/CDS1/PIK3CB/MTMR2/PTDSS2/PGS1/SELENOI/PIK3CA/MTMR6/GPD1L/DGKA/GPAT3/GPAA1/RAB5A/LPCAT4/FGFR1/INPP4A/PIP4K2C/GNPAT/ABHD5/PCYT1A/PDGFA/PIGC/FAR1/FLT3LG/MTMR3/GAB1/PTDSS1/DPM1/PNPLA3/CDIPT/SLC44A1/PI4K2A/PIGN/PIGL/PGAP2/ABHD3/PEMT/SH3YL1/PGAP3	59
GO:2001020	regulation of response to DNA damage stimulus	52/2863	206/18493	0.000179214524472229	0.00646359854226046	0.00579577726574743	SLF2/UBE2N/HSF1/DYRK3/FEM1B/ING2/SPIDR/NKX3-1/CD44/OTUB1/ACTR2/CXCL12/AXIN2/RINT1/HMGA2/CCAR2/USP1/MAGEF1/MARCH7/RNF168/CUL4A/DTX3L/TRIM28/SMYD2/SMCHD1/PIAS4/PCNA/FBH1/WRAP53/UBE2V1/ATR/ETAA1/MAD2L2/CYREN/APBB1/CDK9/FIGNL1/UBR5/NSMCE4A/RNASEH2B/KDM1A/PPP4C/NUDT16/UIMC1/THOC1/TRIAP1/MMS19/HNRNPK/H2AFX/SIRT6/DDX5/CBX8	52
GO:0046599	regulation of centriole replication	10/2863	19/18493	0.000186411074150503	0.00668289281999439	0.00599241398151634	CENPJ/CEP120/SPICE1/MDM1/PLK2/PLK4/CDK5RAP2/CEP295/RBM14/TRIM37	10
GO:0007033	vacuole organization	42/2863	157/18493	0.000190651913273714	0.00679424407601027	0.00609226038656604	GABARAPL2/SPG11/RAB14/ATG16L1/EMC6/SH3GLB1/MAN2A1/ARF1/NSFL1C/TPCN2/RAB23/RB1CC1/STX12/AKTIP/PIP4K2A/PIK3C2B/CLN3/AMBRA1/VPS16/UBXN2A/TMEM175/ATG14/TMEM106B/RAB7A/WIPI2/UBXN2B/ARSB/RAB5A/PIP4K2C/VPS41/VPS11/ATG13/LAPTM4B/MAP1LC3A/LRSAM1/MTMR3/VPS18/TMEM41B/TRAPPC8/ABCA1/HOOK2/UBQLN1	42
GO:0006997	nucleus organization	35/2863	124/18493	0.000207880964596252	0.0073610122128828	0.00660046984003979	ANKLE2/LMNA/DYRK3/AKAP8L/FAM118B/NSFL1C/TARDBP/CNEP1R1/TMEM43/SEC13/NUP98/NDEL1/LEMD3/UBXN2A/CHMP1B/TOR1AIP1/NUP54/H3F3B/VRK1/CHMP2B/REEP4/SUMO1/UBXN2B/NUP155/WRAP53/NUP205/NDC1/PAFAH1B1/SYNE1/NECTIN2/ATXN7/NOLC1/TMEM170A/POLR1B/USP36	35
GO:0010508	positive regulation of autophagy	32/2863	110/18493	0.000209014878267927	0.0073610122128828	0.00660046984003979	TRIM21/DAPK1/SH3GLB1/UVRAG/FYCO1/ATP5IF1/PIP4K2A/OPTN/BCL2L11/CAMKK2/RIPK2/ROCK1/TRIM8/SESN1/AMBRA1/PIK3CB/MAP3K7/SESN2/PLK2/SUPT5H/MTDH/PLK3/RNF152/PIP4K2C/MUL1/PRKAA1/LRSAM1/PLEKHF1/CLEC16A/BNIP3/SVIP/VPS13C	32
GO:0006101	citrate metabolic process	15/2863	37/18493	0.000211789696930439	0.00741511646504409	0.00664898402182357	ACO2/MDH2/SUCLG1/SDHA/FH/FAHD1/ME3/SDHD/DHTKD1/SDHC/DLST/MDH1/IDH3B/CS/SUCLA2	15
GO:0008333	endosome to lysosome transport	20/2863	57/18493	0.000213111001833119	0.00741799748822608	0.00665156737667631	MGRN1/SNX16/VCP/RHOB/AP3D1/TSG101/AKTIP/VPS16/ATG14/SNX27/DTX3L/RAB7A/CHMP2B/VPS41/VPS11/CLEC16A/VPS18/VPS39/HOOK2/TRAK2	20
GO:0016241	regulation of macroautophagy	42/2863	158/18493	0.000221405917675563	0.00761433447236546	0.00682761875450562	SH3GLB1/RPTOR/UVRAG/FYCO1/RB1CC1/RRAGA/PIP4K2A/OPTN/NPC1/GAPDH/RIPK2/SESN1/ATP6V0A2/SLC38A9/MAP3K7/SESN2/PIK3CA/USP30/EXOC1/LAMTOR2/ATP6V1H/SUPT5H/HTRA2/ATP6V0E2/RRAGC/MTOR/ERN1/RAB5A/SNX32/ATP6V1B2/PIP4K2C/ATP6V0B/ATG13/NEDD4/LRSAM1/CLEC16A/MTMR3/SNX6/BNIP3/ATP6V0D1/USP36/VPS13C	42
GO:0006282	regulation of DNA repair	33/2863	115/18493	0.000222493970544675	0.00761433447236546	0.00682761875450562	SLF2/UBE2N/HSF1/SPIDR/OTUB1/ACTR2/AXIN2/HMGA2/USP1/MAGEF1/RNF168/CUL4A/DTX3L/TRIM28/SMCHD1/PCNA/FBH1/WRAP53/UBE2V1/MAD2L2/CYREN/APBB1/CDK9/FIGNL1/UBR5/KDM1A/PPP4C/NUDT16/UIMC1/MMS19/H2AFX/SIRT6/CBX8	33
GO:0031146	SCF-dependent proteasomal ubiquitin-dependent protein catabolic process	16/2863	41/18493	0.000222566983909129	0.00761433447236546	0.00682761875450562	FBXL15/FBXL12/RNF7/FBXO9/FBXL3/FBXL4/FBXL8/CUL1/SKP2/STYX/SKP1/FBH1/BTRC/FBXL2/LRRC29/FBXL6	16
GO:0009152	purine ribonucleotide biosynthetic process	58/2863	239/18493	0.000244947554563546	0.00824438556174535	0.00739257274355864	CYC1/ATP5F1A/NCOR1/ELOVL5/PAPSS1/ACTN3/GUK1/VCP/ENO3/TPI1/ATP5F1B/GSTZ1/ATP5F1C/PPCS/GAPDH/NPR1/AK4/SLC25A13/SCD/ATP5MG/HACD1/PANK2/DHTKD1/ELOVL6/AK3/ATIC/ATP5MC3/ADK/HK1/DDIT4/PDK1/ATP5F1E/ADM/GMPS/ACSS1/PANK3/ATP5PB/ALDOA/HSD17B12/SLC25A1/LDHA/STAT3/PRKAA1/COX5B/PFKP/TMSB4X/AK2/ACAT1/NIPSNAP2/ADPGK/PFKFB2/PDK2/MPC1/PANK1/ATP5PD/TGFB1/SIRT6/PDK4	58
GO:0006513	protein monoubiquitination	22/2863	66/18493	0.000245765049882924	0.00824438556174535	0.00739257274355864	TRIM21/MGRN1/WDR48/TSG101/RNF126/RNF168/CUL1/UBE2B/DTX3L/SKP1/UBE4B/UBE2W/PCGF5/NEURL1/NEDD4L/NEDD4/FBXL2/UBE2O/TRIM25/TRIM37/PAF1/PEF1	22
GO:0018022	peptidyl-lysine methylation	35/2863	125/18493	0.000246357414054671	0.00824438556174535	0.00739257274355864	LMNA/IWS1/SUV39H2/ZNF335/PRMT6/ZNF304/WDR5/PWP1/RLF/SMYD2/ARID4A/GFI1/AUTS2/TET2/EEF1AKMT3/RTF1/EEF2KMT/SETD6/MECOM/CAMKMT/IRF4/METTL22/METTL21A/KMT2D/RBBP5/PRDM2/H2AFY/SETD7/BRD4/PRDM16/NSD3/PAX5/SNW1/DPY30/ASH1L	35
GO:0070125	mitochondrial translational elongation	27/2863	88/18493	0.000246491567655323	0.00824438556174535	0.00739257274355864	TSFM/MRPS30/MRPS35/GADD45GIP1/MRPL11/MRPL40/OXA1L/MRPS5/MRPL18/MRPL44/MRPL17/MRPL16/MRPS15/CHCHD1/MRPS25/MRPL37/MRPL52/MRPL3/MRPS14/MRPL19/MRPL20/MRPL39/MRPL49/MRPS22/MRPS26/MRPL2/MRPL21	27
GO:0002181	cytoplasmic translation	28/2863	93/18493	0.000271498219791526	0.0090303324549548	0.00809731532711568	RPL18A/EIF3F/EIF3B/YBX3/RPLP1/EEF2/CPEB2/EIF4H/EIF3A/DPH1/RPS21/EIF3H/EIF3M/RPL31/EIF4EBP1/MTOR/RPL38/EIF3J/RPL30/DPH2/TICRR/ETF1/RPL15/EIF3K/RPL29/RPS29/RPL13A/CPEB3	28
GO:0061013	regulation of mRNA catabolic process	38/2863	140/18493	0.0002740921007331	0.00903248143684415	0.0080992422754398	GIGYF2/ZC3HAV1/NUP214/EXOSC3/YBX3/MAPK14/SERBP1/TARDBP/XRN1/HNRNPM/AXIN2/SYNCRIP/MYD88/IGF2BP2/EXOSC8/HSPB1/GTPBP1/MTOR/PRR5L/ZFP36L1/PUM2/PAIP1/DCP2/MYEF2/RPS27A/FXR1/YWHAB/RNASEL/HNRNPU/YBX1/CPEB3/ELAVL1/PCID2/EXOSC1/RC3H1/FASTKD3/EXOSC5/PDE12	38
GO:0000375	RNA splicing, via transesterification reactions	84/2863	377/18493	0.000274580194004616	0.00903248143684415	0.0080992422754398	SFSWAP/CACTIN/CDK13/RSRC1/POLR2B/RBM5/DHX35/RBM22/PRDX6/HNRNPM/SFPQ/CELF1/CDC40/WDR83/PPIL1/GPATCH1/PPIH/LSM6/NUP98/SYNCRIP/GEMIN5/DDX1/DHX15/PRMT7/WDR33/RNPC3/KHDRBS1/SART1/PRPF38A/GEMIN4/HNRNPH1/NCBP1/C1QBP/HNRNPUL1/RBM15/CCAR1/SNRNP70/PPWD1/SF3B1/SMNDC1/GCFC2/TXNL4A/CWC27/TRA2B/RNU6-7/U2AF2/FIP1L1/GEMIN7/CPSF2/SF3B5/PRCC/DDX41/POLR2D/CPSF3/SRSF4/SRSF8/SNRPD3/REST/KDM1A/SART3/PNN/RBM42/RALY/PAP…	84
GO:0007004	telomere maintenance via telomerase	23/2863	71/18493	0.000288793847228249	0.00944813531888265	0.00847195065207977	CCT5/TNKS/TENT4B/CCT7/MAP3K4/NAF1/XRN1/CCT2/CCT8/PTGES3/NAT10/WRAP53/PKIB/RFC1/ATR/ACD/NHP2/DCP2/HMBOX1/NEK7/HNRNPU/HSP90AA1/PNKP	23
GO:0006119	oxidative phosphorylation	35/2863	126/18493	0.000291072364489837	0.00946373637595611	0.00848593980244498	COX10/SDHA/CYC1/ATP5F1A/COX7C/NDUFAB1/NDUFS6/ACTN3/VCP/ATP5F1B/NDUFB7/NDUFV3/ATP5F1C/COX5A/ATP5MG/SDHD/NDUFB6/NDUFB2/MSH2/UQCRC1/NDUFC2-KCTD14/ATP5F1E/ATP5PB/COX7A2L/COQ9/SDHC/COX5B/NIPSNAP2/UQCRC2/NDUFS3/ATP5PD/RHOA/NDUFB1/PDE12/TEFM	35
GO:0009156	ribonucleoside monophosphate biosynthetic process	41/2863	155/18493	0.000292432141231315	0.00946373637595611	0.00848593980244498	CYC1/RFK/ATP5F1A/NCOR1/ACTN3/VCP/ENO3/TPI1/ATP5F1B/ATP5F1C/GAPDH/AK4/SLC25A13/ATP5MG/DHTKD1/AK3/ATIC/ATP5MC3/ADK/HK1/DDIT4/UMPS/ATP5F1E/GMPS/UCK1/ATP5PB/ALDOA/LDHA/STAT3/PRKAA1/COX5B/PFKP/TMSB4X/AK2/NIPSNAP2/ADPGK/PFKFB2/UCKL1/ATP5PD/TGFB1/SIRT6	41
GO:0006984	ER-nucleus signaling pathway	17/2863	46/18493	0.000308464511490947	0.00992890876503386	0.00890305041654685	HERPUD1/CALR/TMEM33/ATF4/WFS1/BCL2L11/EIF2A/SCAP/PPP1R15B/NCK2/PTPN1/DDIT3/PPP1R15A/INSIG1/EIF2S1/EIF2AK3/XBP1	17
GO:0098780	response to mitochondrial depolarisation	10/2863	20/18493	0.000321184315423052	0.0102830507830899	0.00922060235664265	SQSTM1/ATP5IF1/OPTN/AMBRA1/ATG14/HTRA2/GPS2/MUL1/ATG13/VPS13C	10
GO:0000460	maturation of 5.8S rRNA	12/2863	27/18493	0.000328489798574411	0.0104610022556649	0.0093801678204339	RRS1/EXOSC3/UTP20/RCL1/ABT1/ERI1/RPS21/ERI3/EXOSC8/NOL9/RPSA/URB1	12
GO:0000377	RNA splicing, via transesterification reactions with bulged adenosine as nucleophile	83/2863	374/18493	0.000340101294077972	0.010716770777078	0.00960951024818645	SFSWAP/CACTIN/CDK13/RSRC1/POLR2B/RBM5/DHX35/RBM22/PRDX6/HNRNPM/SFPQ/CELF1/CDC40/WDR83/PPIL1/GPATCH1/PPIH/LSM6/NUP98/SYNCRIP/GEMIN5/DDX1/DHX15/PRMT7/WDR33/RNPC3/KHDRBS1/SART1/PRPF38A/GEMIN4/HNRNPH1/NCBP1/C1QBP/HNRNPUL1/RBM15/CCAR1/SNRNP70/PPWD1/SF3B1/SMNDC1/GCFC2/TXNL4A/CWC27/TRA2B/RNU6-7/U2AF2/FIP1L1/GEMIN7/CPSF2/SF3B5/PRCC/DDX41/POLR2D/CPSF3/SRSF4/SRSF8/SNRPD3/REST/KDM1A/SART3/PNN/RBM42/RALY/PAP…	83
GO:0000398	mRNA splicing, via spliceosome	83/2863	374/18493	0.000340101294077972	0.010716770777078	0.00960951024818645	SFSWAP/CACTIN/CDK13/RSRC1/POLR2B/RBM5/DHX35/RBM22/PRDX6/HNRNPM/SFPQ/CELF1/CDC40/WDR83/PPIL1/GPATCH1/PPIH/LSM6/NUP98/SYNCRIP/GEMIN5/DDX1/DHX15/PRMT7/WDR33/RNPC3/KHDRBS1/SART1/PRPF38A/GEMIN4/HNRNPH1/NCBP1/C1QBP/HNRNPUL1/RBM15/CCAR1/SNRNP70/PPWD1/SF3B1/SMNDC1/GCFC2/TXNL4A/CWC27/TRA2B/RNU6-7/U2AF2/FIP1L1/GEMIN7/CPSF2/SF3B5/PRCC/DDX41/POLR2D/CPSF3/SRSF4/SRSF8/SNRPD3/REST/KDM1A/SART3/PNN/RBM42/RALY/PAP…	83
GO:0051052	regulation of DNA metabolic process	90/2863	412/18493	0.000343635106397514	0.0107714313193818	0.00965852324401942	ERCC3/CCT5/GMNN/TNKS/SLF2/UBE2N/HSF1/EXOSC3/SPIDR/OTUB1/TENT4B/TFRC/ZNF304/CCT7/MAP3K4/NAF1/ACTR2/XRN1/ATF1/CCT2/SENP2/DBF4/APAF1/RBBP6/AXIN2/RLF/HMGA2/KCTD13/CCT8/DSCC1/USP1/ESCO1/GTPBP4/TET1/CHTF18/PTGES3/MAGEF1/SH2B1/RNF168/UBE2B/CUL4A/DTX3L/PIK3CA/KLF4/JUN/TRIM28/SMCHD1/MSH2/NAT10/PCNA/FBH1/WRAP53/PKIB/UBE2V1/FGFR1/ATR/ACD/RFC3/MAD2L2/CYREN/ESCO2/DCP2/APBB1/NDFIP1/HMBOX1/CDK9/FIGNL1/TICRR/PAR…	90
GO:0009896	positive regulation of catabolic process	89/2863	407/18493	0.000356494455250581	0.011114431115934	0.00996608418085915	HERPUD1/TRIM21/IDE/GIGYF2/ZC3HAV1/HSF1/DAPK1/SH3GLB1/RNF19B/UVRAG/TRIB1/PRICKLE1/VPS28/PNPLA2/SUPV3L1/ACTN3/VCP/SNX9/FYCO1/ATP5IF1/MYLIP/PIP4K2A/EDEM1/OPTN/CDKN1B/BCL2L11/CAMKK2/RIPK2/ROCK1/TRIM8/SESN1/AMBRA1/MAGEF1/VSIR/TNFAIP3/APC/PIK3CB/MAP3K7/SESN2/DTX3L/RNF19A/RAB7A/CTSC/CSNK1A1/NRDC/SGTA/PLK2/SUMO1/PTPN1/KEAP1/SUPT5H/GTPBP1/MTDH/PLK3/RNF152/PRR5L/CPT1A/ZFP36L1/CAV1/PIP4K2C/ADAM9/MUL1/PACSIN…	89
GO:0033157	regulation of intracellular protein transport	56/2863	232/18493	0.000358290496972652	0.011114431115934	0.00996608418085915	YOD1/VAMP2/SH3GLB1/IWS1/AKAP8L/MAPK14/PIK3R1/RBM22/PDCD5/NUTF2/RAB23/MAVS/UBAC2/ATP5IF1/RANGAP1/EDEM1/NDEL1/HYAL2/XPO4/GLI3/PCM1/UHMK1/ERBB2/LMAN1/TRIM28/NUP54/SMO/UBE2L3/ANP32B/ICE1/PTPN1/ANK3/HTRA2/PTPN14/CTDSPL2/MIEF2/PLK3/BAP1/PRR5L/SREBF2/PKIG/SAR1B/TXN/VPS11/ATG13/INSIG1/OS9/BAG3/UBR5/PRKAA1/NOLC1/KIF5B/PDCD10/TGFB1/SVIP/USP36	56
GO:0043414	macromolecule methylation	69/2863	300/18493	0.000364499418572889	0.0112487526752365	0.0100865275893746	BAZ2A/TRMT44/LMNA/PCMT1/IWS1/SUV39H2/ZNF335/PRMT6/ZNF304/WDR5/CBLL1/ALKBH8/PWP1/PPM1D/RLF/TET1/BUD23/MTA2/PRMT7/FAM98B/SATB1/PIK3CA/TRIM28/SMYD2/ARID4A/GFI1/AUTS2/TET2/EEF1AKMT3/MTO1/RTF1/RBM15/TRMT61A/GTPBP3/MTRR/EEF2KMT/SETD6/RNMT/THADA/MECOM/CAMKMT/IRF4/THUMPD2/METTL22/METTL21A/ETF1/KMT2D/SNRPD3/RBBP5/FBL/PRDM2/H2AFY/SETD7/CTCF/BRD4/PRDM16/NSD3/MRM2/NSUN2/PAX5/RAB6A/WDR4/SNW1/DPY30/PCMTD1/VIRM…	69
GO:0006469	negative regulation of protein kinase activity	54/2863	222/18493	0.000369770367921591	0.0113528984243413	0.0101799129630235	GSKIP/ADAR/RPTOR/DEPTOR/DBNDD2/SH3BP5/TRIB1/IPO7/DNAJA1/YWHAG/LATS2/TSG101/CDKN1B/IGF1R/HYAL2/RB1/NF2/GADD45A/TNFAIP3/DUS2/APC/SPRY2/CDK5RAP1/GMFB/RTRAF/PTPN1/HSPB1/HHEX/CBLB/HIPK3/PKIB/GPS2/TFAP4/CAV1/PKIG/WNK1/ZNF675/QARS/DUSP3/DUSP4/DTNBP1/LYN/PPP1R1B/SOCS4/PPM1E/SNX6/INKA1/DUSP6/CHORDC1/H2AFY/TRIB2/PDCD4/CDKN2A/DUSP18	54
GO:0042776	mitochondrial ATP synthesis coupled proton transport	9/2863	17/18493	0.000374043145553308	0.0113899838122879	0.0102131666756337	CYC1/ATP5F1A/ATP5F1B/ATP5F1C/ATP5MG/ATP5F1E/ATP5PB/COX5B/ATP5PD	9
GO:0006623	protein targeting to vacuole	13/2863	31/18493	0.000374783165361735	0.0113899838122879	0.0102131666756337	SNX16/AP3D1/VPS13D/AP3B1/HGS/ZFYVE16/VTI1B/RAB7A/VTI1A/GNPTG/NEDD4/GOSR2/VPS13C	13
GO:0009124	nucleoside monophosphate biosynthetic process	43/2863	167/18493	0.000396298193838693	0.0119682107341297	0.0107316509883804	CYC1/RFK/ATP5F1A/NCOR1/ACTN3/VCP/ENO3/TPI1/ATP5F1B/ATP5F1C/GAPDH/DUT/AK4/SLC25A13/ATP5MG/DHTKD1/AK3/ATIC/CDADC1/ATP5MC3/ADK/HK1/DDIT4/UMPS/ATP5F1E/GMPS/UCK1/ATP5PB/ALDOA/LDHA/STAT3/PRKAA1/COX5B/PFKP/TMSB4X/AK2/NIPSNAP2/ADPGK/PFKFB2/UCKL1/ATP5PD/TGFB1/SIRT6	43
GO:0022604	regulation of cell morphogenesis	101/2863	474/18493	0.000397807572422217	0.0119682107341297	0.0107316509883804	CALR/PDLIM5/IFRD1/SEMA4C/UST/MYL12B/EPS8/CD44/CDC42EP4/ARHGEF18/SEMA6C/SEMA4B/ACTR2/P2RY1/ZFYVE27/CXCL12/SSH3/ITSN2/RHOB/EEF2K/DLC1/PLXNA2/TRIOBP/STRIP1/COCH/CAPZB/NDEL1/FITM2/MYCBP2/SS18L1/ZMYM4/ARPC2/NRCAM/FMNL2/BAMBI/MYH9/ANXA7/TTL/WDR36/CRK/ARHGDIA/LZTS3/LRP8/S100A10/ARHGEF7/MYH10/FGD4/GOLGA4/PRAG1/DNM1L/WASHC2C/SHTN1/C1QBP/DNM2/CRKL/DNM3/BRAF/STRIP2/MAP2K1/DAG1/CDC42SE2/VEGFA/DPYSL2/SEMA6D/N…	101
GO:0031124	mRNA 3'-end processing	28/2863	95/18493	0.000400149381488685	0.0119784717348638	0.0107408518189068	HSF1/TENT4B/SCAF8/CDC40/WDR33/ZNF473/NCBP1/SUPT5H/ZFP36L1/U2AF2/FIP1L1/CPSF2/POLR2D/CDK9/CPSF3/SRSF4/THOC7/PAPOLA/SRSF6/CPSF4/SLBP/SSU72/EIF4A3/SRSF1/THOC1/CPEB3/VIRMA/PAF1	28
GO:0043558	regulation of translational initiation in response to stress	8/2863	14/18493	0.000407144654367724	0.0121272390333312	0.0108742484277318	ATF4/PPP1CA/PPP1R15B/NCK2/PPP1R15A/EIF2AK2/EIF2S1/EIF2AK3	8
GO:0031023	microtubule organizing center organization	36/2863	133/18493	0.00041453846211349	0.0122863454092746	0.0110169158769088	CENPJ/NSFL1C/UVRAG/CEP120/HAUS2/NDEL1/SPICE1/E2F4/GADD45A/PARD6G/PCM1/CHMP1B/MDM1/CLASP2/USP33/PLK2/CHMP2B/CEP192/GEN1/UBXN2B/PLK4/PARD6B/CDK5RAP2/PAFAH1B1/RTTN/CEP295/PDCD6IP/RBM14/ODF2/CROCC/CHORDC1/TRIM37/PPP1R12A/CEP152/HAUS4/MARK4	36
GO:1903573	negative regulation of response to endoplasmic reticulum stress	16/2863	43/18493	0.000421034930975771	0.0124174193682362	0.0111344472282937	HERPUD1/YOD1/USP14/UBAC2/WFS1/PPP1R15B/NCK2/SGTA/PTPN1/SYVN1/PPP1R15A/OS9/UBXN1/XBP1/SVIP/TMBIM6	16
GO:0007098	centrosome cycle	33/2863	119/18493	0.000441673331319999	0.0128990157785992	0.0115662849280205	CENPJ/NSFL1C/UVRAG/CEP120/HAUS2/NDEL1/SPICE1/GADD45A/PARD6G/PCM1/CHMP1B/MDM1/USP33/PLK2/CHMP2B/CEP192/GEN1/UBXN2B/PLK4/PARD6B/CDK5RAP2/RTTN/CEP295/PDCD6IP/RBM14/ODF2/CROCC/CHORDC1/TRIM37/PPP1R12A/CEP152/HAUS4/MARK4	33
GO:0048284	organelle fusion	33/2863	119/18493	0.000441673331319999	0.0128990157785992	0.0115662849280205	VAT1/SPG11/CALR/BAK1/TBC1D4/UVRAG/STX12/STX16/SNAP47/VPS16/TMEM175/VAMP3/DYSF/VTI1B/RAB8A/RAB7A/USP30/CHCHD3/ANKFY1/CHMP2B/DNM1L/VTI1A/USO1/MUL1/VPS41/VPS11/STX7/VPS18/VPS39/TSNARE1/KIF5B/BNIP3/GOSR2	33
GO:1904292	regulation of ERAD pathway	12/2863	28/18493	0.000494342244372759	0.0143671214420374	0.0128827053975527	HERPUD1/YOD1/USP14/UBAC2/EDEM1/SGTA/USP19/CAV1/OS9/UBXN1/UBQLN1/SVIP	12
GO:0000079	regulation of cyclin-dependent protein serine/threonine kinase activity	26/2863	87/18493	0.000501668069645674	0.0145095977438099	0.0130104609976758	BCCIP/IPO7/LATS2/CDKN1B/ACTB/GTPBP4/CCND2/GADD45A/TNFAIP3/APC/CDK5RAP1/GTF2H1/CCNK/HHEX/CCNH/TFAP4/CCNT2/HERC5/CCND3/CCNY/MNAT1/CCNG2/CDKN2B/CCNYL1/CDKN2A/CNPPD1	26
GO:0061025	membrane fusion	39/2863	149/18493	0.000508558320166593	0.0146381666482567	0.0131257461176601	SPG11/CALR/VAMP2/CD9/TBC1D4/NSFL1C/UVRAG/HACE1/STX12/STX16/SNAP47/HYAL2/VPS16/UBXN2A/TMEM175/VAMP3/DYSF/ANXA7/NAPA/VTI1B/RAB8A/RAB7A/GCA/ANKFY1/CHMP2B/DNM1L/VTI1A/USO1/UBXN2B/VPS41/VPS11/VAPA/NECTIN2/STX7/VPS18/VPS39/TSNARE1/KIF5B/GOSR2	39
GO:0050821	protein stabilization	43/2863	169/18493	0.000519466097839678	0.0148805910419433	0.0133431231376598	CCT5/NAA16/COG3/CALR/TBRG1/PIK3R1/CCT7/CCT2/NCLN/STX12/PLPP3/HIP1/PFN2/ATP1B1/WFS1/GAPDH/CCT8/GTPBP4/PTGES3/RPL5/MARCH7/UBE2B/SMO/USP33/SEL1L/SUMO1/GOLGA7/RPS7/SYVN1/RASSF2/PIN1/USP19/CCNH/MUL1/BAG3/STK3/PEX6/SAXO1/P3H1/PDCD10/HSP90AA1/COG7/USP36	43
GO:0000186	activation of MAPKK activity	18/2863	52/18493	0.000524946059577558	0.0149659621842421	0.0134196737034864	F2R/MAP3K4/MAP3K8/RIPK2/MAP3K7/CRK/LAMTOR2/MAP3K5/CRKL/MAP3K1/MAP3K10/BRAF/ADAM9/RAF1/MAP3K21/MLKL/EIF2AK2/TNIK	18
GO:0036499	PERK-mediated unfolded protein response	10/2863	21/18493	0.000528381849778079	0.0149925219650301	0.0134434893183747	HERPUD1/TMEM33/ATF4/PPP1R15B/NCK2/PTPN1/DDIT3/PPP1R15A/EIF2S1/EIF2AK3	10
GO:0042407	cristae formation	13/2863	32/18493	0.000542395030786362	0.0153165877233422	0.0137340724884698	DNAJC11/SAMM50/ATP5F1A/ATP5F1B/ATP5F1C/ATP5MG/CHCHD3/ATP5MC3/ATP5F1E/ATP5PB/LETM1/IMMT/ATP5PD	13
GO:0031331	positive regulation of cellular catabolic process	77/2863	347/18493	0.000547477830765863	0.0153165877233422	0.0137340724884698	HERPUD1/TRIM21/GIGYF2/ZC3HAV1/HSF1/DAPK1/SH3GLB1/RNF19B/UVRAG/TRIB1/PRICKLE1/PNPLA2/SUPV3L1/ACTN3/VCP/SNX9/FYCO1/ATP5IF1/PIP4K2A/EDEM1/OPTN/BCL2L11/CAMKK2/RIPK2/ROCK1/TRIM8/SESN1/AMBRA1/MAGEF1/TNFAIP3/PIK3CB/MAP3K7/SESN2/DTX3L/RNF19A/CTSC/CSNK1A1/NRDC/SGTA/PLK2/SUMO1/PTPN1/KEAP1/SUPT5H/GTPBP1/MTDH/PLK3/RNF152/PRR5L/CPT1A/ZFP36L1/CAV1/PIP4K2C/ADAM9/MUL1/PACSIN3/VPS11/SUMO2/LRP2/ABHD5/PIAS1/PRKAA1/…	77
GO:1901293	nucleoside phosphate biosynthetic process	77/2863	347/18493	0.000547477830765863	0.0153165877233422	0.0137340724884698	SUCLG1/CYC1/RFK/ATP5F1A/NCOR1/ELOVL5/PAPSS1/ACTN3/GUK1/VCP/ENO3/GPAM/TPI1/ATP5F1B/GSTZ1/ATP5F1C/FUK/PPCS/GAPDH/NPR1/GARS/DUT/AGPAT2/AK4/SLC25A13/SCD/NADSYN1/DTYMK/CDS1/ATP5MG/HACD1/PANK2/DHTKD1/ELOVL6/AK3/ATIC/CDADC1/ATP5MC3/GPAT3/ADK/HK1/DDIT4/UMPS/PDK1/ATP5F1E/ADM/GMPS/ACSS1/PANK3/UCK1/ATP5PB/ALDOA/HSD17B12/SLC25A1/LDHA/STAT3/PRKAA1/COX5B/PFKP/PARP16/TMSB4X/AK2/ACAT1/PRPSAP1/NIPSNAP2/ADPGK/PFKF…	77
GO:0033120	positive regulation of RNA splicing	14/2863	36/18493	0.000567777207785368	0.0158106146186558	0.0141770563510667	PIK3R1/RBM22/PRDX6/RBM20/NUP98/NCBP1/SNRNP70/ERN1/TRA2B/U2AF2/PRPF19/SRSF1/DAZAP1/SNW1	14
GO:1903008	organelle disassembly	28/2863	97/18493	0.000579771469671457	0.0160145493668761	0.0143599204893177	GABARAPL2/DYRK3/SQSTM1/VCP/RB1CC1/ATP5IF1/OPTN/CAMKK2/AMBRA1/KLC1/ATG14/MTIF3/WIPI2/USP30/VRK1/DNM1L/HTRA2/PLK3/SREBF2/MUL1/GBF1/ATG13/MAP1LC3A/CLEC16A/KIF5B/BNIP3/USP36/VPS13C	28
GO:0009142	nucleoside triphosphate biosynthetic process	38/2863	145/18493	0.000580450511543696	0.0160145493668761	0.0143599204893177	SUCLG1/CYC1/ATP5F1A/NCOR1/ACTN3/VCP/ENO3/TPI1/ATP5F1B/ATP5F1C/GAPDH/AK4/SLC25A13/DTYMK/ATP5MG/DHTKD1/ATP5MC3/ADK/HK1/DDIT4/ATP5F1E/UCK1/ATP5PB/ALDOA/LDHA/STAT3/PRKAA1/COX5B/PFKP/TMSB4X/NIPSNAP2/ADPGK/PFKFB2/UCKL1/ATP5PD/CMPK2/TGFB1/SIRT6	38
GO:0045017	glycerolipid biosynthetic process	63/2863	273/18493	0.000583491848472086	0.0160246132880843	0.0143689446026443	RAB14/PIK3R1/ACP6/IMPA1/ARF1/GPAM/CNEP1R1/CPNE1/PIP4K2A/PIK3C2B/SCARB1/FITM2/MTMR14/INPP5E/PLEKHA8/PISD/CPNE3/AGK/PLA2G12A/AGPAT2/SLC44A2/PI4K2B/PIGT/CDS1/PIK3CB/MTMR2/PTDSS2/PGS1/SELENOI/PIK3CA/MTMR6/GPD1L/DGKA/GPAT3/GPAA1/RAB5A/LPCAT4/FGFR1/INPP4A/PIP4K2C/GNPAT/ABHD5/PCYT1A/PDGFA/PIGC/FAR1/FLT3LG/MTMR3/GAB1/PTDSS1/DPM1/PNPLA3/CDIPT/SLC44A1/PI4K2A/PIGN/PIGL/PGAP2/ANG/ABHD3/PEMT/SH3YL1/PGAP3	63
GO:1990845	adaptive thermogenesis	39/2863	150/18493	0.000586293196039119	0.016028024496284	0.0143720033636121	ARNTL/DYNC1H1/FH/HSF1/THRA/HADH/PPARGC1B/IP6K1/ACTN3/NR1D1/ATF4/LAMA4/IGF1R/RB1/ADIPOR1/SCD/PGAM5/APC/IL15/CPT2/ELOVL6/ACOT13/NRDC/PLCL1/DDIT3/EPAS1/VEGFA/CAV1/THADA/ADIPOR2/IRF4/PRKAB1/KDM1A/NPR3/HNRNPU/PRDM16/PRKAB2/PEMT/SIRT6	39
GO:0043555	regulation of translation in response to stress	9/2863	18/18493	0.000645563668711983	0.0173554848023921	0.0155623100036394	ATF4/PPP1CA/SESN2/PPP1R15B/NCK2/PPP1R15A/EIF2AK2/EIF2S1/EIF2AK3	9
GO:0018279	protein N-linked glycosylation via asparagine	11/2863	25/18493	0.000646446151817845	0.0173554848023921	0.0155623100036394	RPN1/UGGT1/VCP/OST4/STT3B/UGGT2/FUT8/ST6GAL1/DDOST/SYVN1/OSTC	11
GO:0070199	establishment of protein localization to chromosome	11/2863	25/18493	0.000646446151817845	0.0173554848023921	0.0155623100036394	CCT5/SPIDR/CCT7/CCT2/LRWD1/CCT8/H2AFY2/NIPBL/WRAP53/ACD/H2AFY	11
GO:1900101	regulation of endoplasmic reticulum unfolded protein response	11/2863	25/18493	0.000646446151817845	0.0173554848023921	0.0155623100036394	TMEM33/PIK3R1/BAK1/WFS1/BCL2L11/PPP1R15B/NCK2/PTPN1/ERN1/PPP1R15A/XBP1	11
GO:0009127	purine nucleoside monophosphate biosynthetic process	37/2863	141/18493	0.000662561335646133	0.0176300209622818	0.0158084809908551	CYC1/ATP5F1A/NCOR1/ACTN3/VCP/ENO3/TPI1/ATP5F1B/ATP5F1C/GAPDH/AK4/SLC25A13/ATP5MG/DHTKD1/AK3/ATIC/ATP5MC3/ADK/HK1/DDIT4/ATP5F1E/GMPS/ATP5PB/ALDOA/LDHA/STAT3/PRKAA1/COX5B/PFKP/TMSB4X/AK2/NIPSNAP2/ADPGK/PFKFB2/ATP5PD/TGFB1/SIRT6	37
GO:0009168	purine ribonucleoside monophosphate biosynthetic process	37/2863	141/18493	0.000662561335646133	0.0176300209622818	0.0158084809908551	CYC1/ATP5F1A/NCOR1/ACTN3/VCP/ENO3/TPI1/ATP5F1B/ATP5F1C/GAPDH/AK4/SLC25A13/ATP5MG/DHTKD1/AK3/ATIC/ATP5MC3/ADK/HK1/DDIT4/ATP5F1E/GMPS/ATP5PB/ALDOA/LDHA/STAT3/PRKAA1/COX5B/PFKP/TMSB4X/AK2/NIPSNAP2/ADPGK/PFKFB2/ATP5PD/TGFB1/SIRT6	37
GO:0009165	nucleotide biosynthetic process	76/2863	344/18493	0.000677304680809924	0.0178880894862355	0.0160398857840762	CYC1/RFK/ATP5F1A/NCOR1/ELOVL5/PAPSS1/ACTN3/GUK1/VCP/ENO3/GPAM/TPI1/ATP5F1B/GSTZ1/ATP5F1C/FUK/PPCS/GAPDH/NPR1/GARS/DUT/AGPAT2/AK4/SLC25A13/SCD/NADSYN1/DTYMK/CDS1/ATP5MG/HACD1/PANK2/DHTKD1/ELOVL6/AK3/ATIC/CDADC1/ATP5MC3/GPAT3/ADK/HK1/DDIT4/UMPS/PDK1/ATP5F1E/ADM/GMPS/ACSS1/PANK3/UCK1/ATP5PB/ALDOA/HSD17B12/SLC25A1/LDHA/STAT3/PRKAA1/COX5B/PFKP/PARP16/TMSB4X/AK2/ACAT1/PRPSAP1/NIPSNAP2/ADPGK/PFKFB2/PDK2…	76
GO:2001242	regulation of intrinsic apoptotic signaling pathway	41/2863	161/18493	0.000678320282732483	0.0178880894862355	0.0160398857840762	ERP29/HERPUD1/P4HB/YBX3/ING2/NKX3-1/CD44/NOC2L/SFPQ/CXCL12/DNAJA1/WFS1/SERINC3/BCL2L11/CCAR2/MARCH7/VDAC2/NCK2/DNM1L/PIAS4/PTPN1/RPS7/HTRA2/HSPB1/SYVN1/FBH1/DDIT3/CAV1/FIGNL1/IL20RA/KDM1A/PLEKHF1/DDX3X/IVNS1ABP/NDUFS3/EIF2AK3/XBP1/TRIAP1/UBQLN1/HNRNPK/TMBIM6	41
GO:0032210	regulation of telomere maintenance via telomerase	18/2863	53/18493	0.000681223384476648	0.0178880894862355	0.0160398857840762	CCT5/TNKS/TENT4B/CCT7/MAP3K4/NAF1/XRN1/CCT2/CCT8/NAT10/PKIB/ATR/ACD/DCP2/HMBOX1/NEK7/HNRNPU/PNKP	18
GO:0060271	cilium assembly	80/2863	366/18493	0.000697312983068386	0.0182306237101765	0.0163470292514308	PIBF1/CFAP298/DYNC1H1/BBS2/NEDD1/PTPDC1/ICK/CENPJ/FNBP1L/FHDC1/ODF2L/ACTR2/RAB23/NUDCD3/CEP120/EHD1/YWHAG/HAUS2/C5orf30/ACTR3/CEP57/IFT74/NINL/FAM92A/E2F4/UBE2B/DCTN3/PCM1/HYLS1/RAB8A/CLUAP1/BBS5/SEPT11/CEP97/CEP192/DNM2/CEP162/BBOF1/PLK4/LRRC6/KIF3C/RAB11A/DISC1/AKAP9/WDR60/CDK5RAP2/CFAP206/PAFAH1B1/SEPT9/CCDC40/NEURL1/VDAC3/DNAH7/IFT81/TCTN2/TMEM237/TTC30B/DYNC1I2/IFT43/SEPT8/ODF2/CEP78/ABCC4/T…	80
GO:0006998	nuclear envelope organization	17/2863	49/18493	0.00072185296438965	0.0187088038865837	0.0167758036836966	ANKLE2/LMNA/AKAP8L/NSFL1C/TARDBP/CNEP1R1/TMEM43/NDEL1/LEMD3/UBXN2A/TOR1AIP1/VRK1/REEP4/UBXN2B/NUP155/PAFAH1B1/TMEM170A	17
GO:0007029	endoplasmic reticulum organization	17/2863	49/18493	0.00072185296438965	0.0187088038865837	0.0167758036836966	TMEM33/DOP1B/ZFYVE27/LMAN2/RTN3/RAB10/LMAN1/ATL3/LNPK/TMCC1/SGTA/SHTN1/ATL1/TMEM170A/JAGN1/EIF2AK3/GAK	17
GO:0070126	mitochondrial translational termination	26/2863	89/18493	0.000735110867153059	0.0189702963864024	0.0170102786863911	MRPS30/MRPS35/GADD45GIP1/MRPL11/MRPL40/OXA1L/MRPS5/MRPL18/MRPL44/MRPL17/MRPL16/MRPS15/CHCHD1/MRPS25/MRPL37/MRPL52/MRPL3/MRPS14/MRPL19/MRPL20/MRPL39/MRPL49/MRPS22/MRPS26/MRPL2/MRPL21	26
GO:0031647	regulation of protein stability	61/2863	265/18493	0.000755337984152051	0.0192354834548567	0.0172480665335893	CCT5/NAA16/TRIM21/COG3/CALR/LMNA/SH3GLB1/TBRG1/PIK3R1/TRIM24/RNF149/CCT7/CCT2/NCLN/SENP2/STX12/MYLIP/PLPP3/HIP1/PFN2/ATP1B1/WFS1/FBXL3/GAPDH/CCT8/CCAR2/GTPBP4/PTGES3/NF2/RPL5/MARCH7/LSS/UBE2B/SMO/USP33/SEL1L/SUMO1/GOLGA7/RPS7/SYVN1/RASSF2/PIN1/USP19/CCNH/USP40/CDKN2AIP/MUL1/VPS11/BTRC/BAG3/NEDD4L/STK3/PEX6/SAXO1/XBP1/P3H1/PDCD10/HSP90AA1/COG7/USP36/SIRT6	61
GO:0032535	regulation of cellular component size	80/2863	367/18493	0.000759055110200688	0.0192354834548567	0.0172480665335893	ARPC1A/TWF1/IFRD1/SEMA4C/RPTOR/ALS2/DEPTOR/EPS8/ARF1/CDC42EP4/SEMA6C/SEMA4B/ACTR2/ZFYVE27/CXCL12/SSH3/RB1CC1/ACTR3/LRRC8C/TRIOBP/PFN2/JMY/CAPZB/NDEL1/PPP1CA/FCHSD2/E2F4/ARPC2/NRCAM/SLC12A6/LRRC8B/ANXA7/ARF6/TTL/WDR36/HP1BP3/ABI2/FAM206A/ARPC5L/CFL2/RAB22A/SPTAN1/GOLGA4/NCK2/GMFB/RICTOR/WASHC2C/SHTN1/DNM2/SWAP70/PLEKHH2/WIPF1/MTOR/SLC12A4/RAB5A/VEGFA/DPYSL2/SEMA6D/NRP1/TMSB10/RAB11A/SEMA7A/CDC42EP…	80
GO:0031098	stress-activated protein kinase signaling cascade	70/2863	313/18493	0.000761223172288218	0.0192354834548567	0.0172480665335893	UBE2N/AKR1B1/SEMA4C/MAPK14/NCOR1/TRIB1/MAP3K4/ARL6IP5/FAS/DNAJA1/RB1CC1/MAP2K3/MAP3K8/ZNF622/SDCBP/RIPK2/IGF1R/SH3RF1/GADD45A/RELL2/CUL1/NFKB1/STK24/MAP3K7/PTGER4/MAP3K5/SKP1/PTPN1/CRKL/MAP3K1/TNFRSF19/MAP3K10/MAP2K1/MAGI3/RASSF2/HIPK3/ERN1/STRADB/VEGFA/UBE2V1/GPS2/ZFP36L1/ZNF675/QARS/STK10/MUL1/PAFAH1B1/KLHDC10/MINK1/DUSP3/MECOM/MAP3K21/BTRC/MLKL/EIF2AK2/DTNBP1/LYN/STK3/PRDX1/SPAG9/RPS27A/RELL1/…	70
GO:0048194	Golgi vesicle budding	24/2863	80/18493	0.000762926256655899	0.0192354834548567	0.0172480665335893	SEC24D/SEC24A/ARFGAP2/TRAPPC5/SEC13/ANKRD28/PPP6C/TRAPPC9/NAPA/PREB/CTSC/LMAN1/TRAPPC2L/USO1/TMED9/MIA3/GBF1/SAR1B/VAPA/INSIG1/GOLPH3/MCFD2/GOSR2/PEF1	24
GO:0106106	cold-induced thermogenesis	37/2863	142/18493	0.000764664282989127	0.0192354834548567	0.0172480665335893	ARNTL/DYNC1H1/FH/HSF1/THRA/HADH/PPARGC1B/IP6K1/ACTN3/NR1D1/ATF4/LAMA4/IGF1R/RB1/ADIPOR1/SCD/PGAM5/APC/IL15/CPT2/ELOVL6/ACOT13/NRDC/PLCL1/DDIT3/EPAS1/VEGFA/CAV1/ADIPOR2/IRF4/PRKAB1/KDM1A/NPR3/PRDM16/PRKAB2/PEMT/SIRT6	37
GO:0120161	regulation of cold-induced thermogenesis	37/2863	142/18493	0.000764664282989127	0.0192354834548567	0.0172480665335893	ARNTL/DYNC1H1/FH/HSF1/THRA/HADH/PPARGC1B/IP6K1/ACTN3/NR1D1/ATF4/LAMA4/IGF1R/RB1/ADIPOR1/SCD/PGAM5/APC/IL15/CPT2/ELOVL6/ACOT13/NRDC/PLCL1/DDIT3/EPAS1/VEGFA/CAV1/ADIPOR2/IRF4/PRKAB1/KDM1A/NPR3/PRDM16/PRKAB2/PEMT/SIRT6	37
GO:0072350	tricarboxylic acid metabolic process	15/2863	41/18493	0.00077788654317446	0.0194110502589348	0.0174054937136721	ACO2/MDH2/SUCLG1/SDHA/FH/FAHD1/ME3/SDHD/DHTKD1/SDHC/DLST/MDH1/IDH3B/CS/SUCLA2	15
GO:0006732	coenzyme metabolic process	77/2863	351/18493	0.000778127954258284	0.0194110502589348	0.0174054937136721	MDH2/MOCS3/ACBD6/SUCLG1/RFK/PDXK/NCOR1/PGM2/ELOVL5/ACTN3/VCP/ENO3/GPAM/TPI1/GSTZ1/GPHN/PPCS/CBR3/GAPDH/SPR/PDSS1/TALDO1/HMGCL/SCD/NADSYN1/HACD1/GCH1/PANK2/DHTKD1/ELOVL6/COQ8A/ATIC/GPD1L/ACOT13/PNPO/HK1/DDIT4/PDK1/PGLS/GNMT/ENOPH1/MTRR/ACSS1/SLC25A16/PANK3/PGD/ALDOA/HSD17B12/COQ9/MAT2A/GSTO1/RPIA/SLC25A1/LDHA/STAT3/PRKAA1/PFKP/FAR1/DLST/PARP16/ACAT1/ACOT4/MDH1/ADPGK/PFKFB2/PDK2/MPC1/SLC23A2/CYB5R3…	77
GO:0034086	maintenance of sister chromatid cohesion	7/2863	12/18493	0.000814788288364647	0.0201575929026411	0.0180749033086546	TNKS/SLF2/MAU2/DSCC1/RB1/NIPBL/H2AFY	7
GO:0034088	maintenance of mitotic sister chromatid cohesion	7/2863	12/18493	0.000814788288364647	0.0201575929026411	0.0180749033086546	TNKS/SLF2/MAU2/DSCC1/RB1/NIPBL/H2AFY	7
GO:0008033	tRNA processing	33/2863	123/18493	0.000833869861328714	0.0205447689702675	0.0184220762086915	TRMT44/TRUB1/MOCS3/AARS2/USP14/ELAC2/ALKBH8/TRMU/LSM6/TRIT1/DDX1/CTU2/DUS2/RPP38/CDK5RAP1/RTCB/NAT10/MTO1/RTRAF/SARS/SEPHS2/TRMT61A/GTPBP3/QTRT1/THADA/THUMPD2/MTFMT/TSEN54/ELP2/TSEN15/NSUN2/WDR4/ANKRD16	33
GO:0045454	cell redox homeostasis	21/2863	67/18493	0.000850270461563951	0.0208629887433745	0.0187074174028307	P4HB/NHLRC2/GLRX3/PDIA5/PRDX6/DNAJC10/GLRX5/ERO1A/DDIT3/TMX1/PDIA3/TMX2/TXN/PRDX1/ERO1B/TXNDC15/PDIA4/TXNDC11/TMX3/ERP44/PRDX2	21
GO:0042594	response to starvation	45/2863	183/18493	0.000854778925275555	0.0208880058188765	0.0187298497052861	GABARAPL2/WDR59/SH3GLB1/RPTOR/SRD5A1/ATF4/FAS/RRAGA/GAS2L1/PIK3C2B/FSTL1/PPM1D/SESN1/AACS/AMBRA1/EIF2A/HMGCL/ATG14/STK24/SESN2/JUN/MAP3K5/GLUL/USP33/RRAGC/ADM/MTOR/DDIT3/RNF152/SREBF2/GNPAT/NUAK2/KLF10/EIF2AK2/MAP1LC3A/PRKAA1/CADPS2/EIF2S1/CLEC16A/MTMR3/ACAT1/EIF2AK3/TBC1D5/XBP1/PDK4	45
GO:0051701	interaction with host	50/2863	209/18493	0.000888267548384729	0.021618121187721	0.0193845292972277	TRIM21/P4HB/IDE/TRIM11/ITGAV/TFRC/UVRAG/SNX3/CBLL1/CTSB/TSG101/RRAGA/NPC1/GAPDH/BCL2L11/SCARB1/TRIM8/CXADR/HYAL2/SIVA1/EXOC2/RAB7A/DYNLT1/TRIM28/CD55/XPR1/CHMP2B/CCNK/SLC52A2/DAG1/CAV1/RPSA/VAPA/ZNF502/EIF2AK2/CD46/NECTIN2/NEDD4/FUCA2/ZNF639/THOC7/VPS18/CPSF4/TRIM25/IST1/KPNA3/THOC1/TUSC2/TGFB1/EPHA2	50
GO:0042255	ribosome assembly	20/2863	63/18493	0.000935726522018246	0.0226505656505776	0.020310301234771	RRS1/NLE1/MRPL11/NIP7/ABT1/EIF2A/RPL5/BRIX1/RPF2/RPS15/C1QBP/RPL38/RRP7A/RPSA/MRPL20/DDX3X/RPS27/DDX28/RPL12/MTERF3	20
GO:0042176	regulation of protein catabolic process	81/2863	375/18493	0.000938256268806286	0.0226505656505776	0.020310301234771	UBE3A/ARNTL/GABARAPL2/HERPUD1/YOD1/IDE/PSMD1/USP14/RNF19B/PSMF1/CST3/SNX3/TRIB1/PRICKLE1/VPS28/VCP/SNX9/UBAC2/ATP5IF1/PSME1/MYLIP/EDEM1/SDCBP/CDKN1B/CCAR2/ROCK1/MAGEF1/MYCBP2/UBXN2A/RPL5/MARCH7/TNFAIP3/HGS/APC/DYSF/STYX/RNF19A/N4BP1/RAB7A/CTSC/TIMP3/CSNK1A1/NRDC/SGTA/PLK2/SUMO1/KEAP1/RPS7/SNRNP70/PLK3/PIN1/SERPINE2/USP19/CAV1/ADAM9/MAD2L2/PACSIN3/VPS11/BTRC/NDFIP1/SUMO2/APC2/LRP2/RGP1/OS9/NEDD4L/…	81
GO:0018196	peptidyl-asparagine modification	11/2863	26/18493	0.00096484765304687	0.0231989674650265	0.0208020419807188	RPN1/UGGT1/VCP/OST4/STT3B/UGGT2/FUT8/ST6GAL1/DDOST/SYVN1/OSTC	11
GO:0035196	production of miRNAs involved in gene silencing by miRNA	16/2863	46/18493	0.000993728022185383	0.0237977986752956	0.0213390017395598	AGO1/ADAR/TUT4/NCOR1/TUT7/SNIP1/SPOUT1/MRPL44/NCBP1/MAP2K1/NCOR2/ZC3H7B/PUM2/AGO3/TGFB1/DDX5	16
GO:0010824	regulation of centrosome duplication	15/2863	42/18493	0.00103877986406638	0.0243695744440884	0.0218517014346613	CENPJ/CEP120/SPICE1/CHMP1B/MDM1/PLK2/CHMP2B/GEN1/PLK4/CDK5RAP2/CEP295/PDCD6IP/RBM14/CHORDC1/TRIM37	15
GO:0072666	establishment of protein localization to vacuole	15/2863	42/18493	0.00103877986406638	0.0243695744440884	0.0218517014346613	SNX16/VPS28/AP3D1/VPS13D/AP3B1/TNFAIP3/HGS/ZFYVE16/VTI1B/RAB7A/VTI1A/GNPTG/NEDD4/GOSR2/VPS13C	15
GO:1902235	regulation of endoplasmic reticulum stress-induced intrinsic apoptotic signaling pathway	12/2863	30/18493	0.00104002292198274	0.0243695744440884	0.0218517014346613	ERP29/HERPUD1/WFS1/SERINC3/BCL2L11/NCK2/PTPN1/SYVN1/DDIT3/EIF2AK3/XBP1/TMBIM6	12
GO:1904029	regulation of cyclin-dependent protein kinase activity	26/2863	91/18493	0.00105800246027226	0.0243695744440884	0.0218517014346613	BCCIP/IPO7/LATS2/CDKN1B/ACTB/GTPBP4/CCND2/GADD45A/TNFAIP3/APC/CDK5RAP1/GTF2H1/CCNK/HHEX/CCNH/TFAP4/CCNT2/HERC5/CCND3/CCNY/MNAT1/CCNG2/CDKN2B/CCNYL1/CDKN2A/CNPPD1	26
GO:0090670	RNA localization to Cajal body	9/2863	19/18493	0.00105880100381731	0.0243695744440884	0.0218517014346613	CCT5/CCT7/NAF1/CCT2/CCT8/RUVBL1/WRAP53/NHP2/DCP2	9
GO:0090671	telomerase RNA localization to Cajal body	9/2863	19/18493	0.00105880100381731	0.0243695744440884	0.0218517014346613	CCT5/CCT7/NAF1/CCT2/CCT8/RUVBL1/WRAP53/NHP2/DCP2	9
GO:0090672	telomerase RNA localization	9/2863	19/18493	0.00105880100381731	0.0243695744440884	0.0218517014346613	CCT5/CCT7/NAF1/CCT2/CCT8/RUVBL1/WRAP53/NHP2/DCP2	9
GO:0090685	RNA localization to nucleus	9/2863	19/18493	0.00105880100381731	0.0243695744440884	0.0218517014346613	CCT5/CCT7/NAF1/CCT2/CCT8/RUVBL1/WRAP53/NHP2/DCP2	9
GO:1903320	regulation of protein modification by small protein conjugation or removal	52/2863	221/18493	0.0010608468663304	0.0243695744440884	0.0218517014346613	UBE3A/UBE2D1/HERPUD1/TRIM21/UBE2N/FEM1B/OTUB1/PRICKLE1/VPS28/ARRDC4/VCP/DNAJA1/SENP2/WDR48/WFS1/RIPK2/GTPBP4/UBXN2A/RPL5/MARCH7/TNFAIP3/DCUN1D5/FEM1A/DYSF/SKP2/CDC14B/DTX3L/N4BP1/UBE2L3/PIAS4/RPS7/MTOR/PIN1/GPS2/CAV1/U2AF2/MAD2L2/MUL1/NDFIP1/CDK9/UBXN1/PIAS1/UBR5/KDM1A/SART3/UFL1/IVNS1ABP/HSP90AA1/UBQLN1/CENPX/MAPK9/PEF1	52
GO:0042769	DNA damage response, detection of DNA damage	14/2863	38/18493	0.0010669579989723	0.0243695744440884	0.0218517014346613	MRPS35/DNAJA1/WDR48/HMGA2/USP1/UBE2B/CUL4A/PCNA/RFC1/RFC3/RPS27A/POLD3/MRPS26/PNKP	14
GO:0019692	deoxyribose phosphate metabolic process	13/2863	34/18493	0.0010705191379314	0.0243695744440884	0.0218517014346613	NUDT1/SAMHD1/PGM2/GUK1/DUT/DTYMK/NUDT18/CDADC1/ADK/NEIL1/NUDT16/TDG/CMPK2	13
GO:0032212	positive regulation of telomere maintenance via telomerase	13/2863	34/18493	0.0010705191379314	0.0243695744440884	0.0218517014346613	CCT5/TNKS/CCT7/MAP3K4/NAF1/CCT2/CCT8/PKIB/ATR/ACD/HMBOX1/NEK7/PNKP	13
GO:0043001	Golgi to plasma membrane protein transport	13/2863	34/18493	0.0010705191379314	0.0243695744440884	0.0218517014346613	BBS2/VAMP2/OPTN/C16orf70/CNST/VAMP3/RAB10/GOLGA4/GOLGA7/ANK3/RAB31/GOPC/GOLPH3	13
GO:0006164	purine nucleotide biosynthetic process	59/2863	258/18493	0.00107999045677718	0.0244920563057764	0.0219615284272871	CYC1/ATP5F1A/NCOR1/ELOVL5/PAPSS1/ACTN3/GUK1/VCP/ENO3/TPI1/ATP5F1B/GSTZ1/ATP5F1C/PPCS/GAPDH/NPR1/AK4/SLC25A13/SCD/ATP5MG/HACD1/PANK2/DHTKD1/ELOVL6/AK3/ATIC/ATP5MC3/ADK/HK1/DDIT4/PDK1/ATP5F1E/ADM/GMPS/ACSS1/PANK3/ATP5PB/ALDOA/HSD17B12/SLC25A1/LDHA/STAT3/PRKAA1/COX5B/PFKP/TMSB4X/AK2/ACAT1/PRPSAP1/NIPSNAP2/ADPGK/PFKFB2/PDK2/MPC1/PANK1/ATP5PD/TGFB1/SIRT6/PDK4	59
GO:0051348	negative regulation of transferase activity	62/2863	274/18493	0.00108557748319872	0.024525858082682	0.021991837792705	GSKIP/ADAR/PPP2R5A/RPTOR/DEPTOR/DBNDD2/SH3BP5/TRIB1/IPO7/DNAJA1/YWHAG/LATS2/TSG101/CDKN1B/IGF1R/HYAL2/RB1/NF2/RPL5/GADD45A/TNFAIP3/DUS2/APC/SPRY2/DTX3L/CDK5RAP1/GMFB/RTRAF/PTPN1/RPS7/HSPB1/HHEX/CBLB/HIPK3/PKIB/GPS2/TFAP4/CAV1/PKIG/WNK1/ZNF675/QARS/MAD2L2/DUSP3/DUSP4/DTNBP1/LYN/PPP1R1B/SOCS4/PPM1E/SNX6/INKA1/NIPSNAP2/HNRNPU/DUSP6/CHORDC1/H2AFY/TRIB2/PDCD4/CDKN2A/PHPT1/DUSP18	62
GO:0016571	histone methylation	35/2863	135/18493	0.00114999183017233	0.0258834627339916	0.023209174253577	LMNA/IWS1/SUV39H2/ZNF335/PRMT6/ZNF304/WDR5/PWP1/RLF/TET1/PRMT7/SATB1/SMYD2/ARID4A/GFI1/AUTS2/TET2/RTF1/SETD6/MECOM/KMT2D/RBBP5/FBL/PRDM2/H2AFY/SETD7/CTCF/BRD4/PRDM16/NSD3/PAX5/SNW1/DPY30/ASH1L/PAF1	35
GO:0006415	translational termination	28/2863	101/18493	0.00116018060499163	0.0260149860752242	0.0233271085568985	MRPS30/MRPS35/GADD45GIP1/MRPL11/MRPL40/OXA1L/MRPS5/APEH/MRPL18/MRPL44/MRPL17/MRPL16/MRPS15/CHCHD1/MRPS25/MRPL37/MRPL52/MRPL3/MRPS14/MRPL19/MRPL20/MRPL39/MRPL49/ETF1/MRPS22/MRPS26/MRPL2/MRPL21	28
GO:0006278	RNA-dependent DNA biosynthetic process	23/2863	78/18493	0.00126115317251226	0.0279884684568562	0.0250966900442128	CCT5/TNKS/TENT4B/CCT7/MAP3K4/NAF1/XRN1/CCT2/CCT8/PTGES3/NAT10/WRAP53/PKIB/RFC1/ATR/ACD/NHP2/DCP2/HMBOX1/NEK7/HNRNPU/HSP90AA1/PNKP	23
GO:0006754	ATP biosynthetic process	31/2863	116/18493	0.0012633270764195	0.0279884684568562	0.0250966900442128	CYC1/ATP5F1A/NCOR1/ACTN3/VCP/ENO3/TPI1/ATP5F1B/ATP5F1C/GAPDH/SLC25A13/ATP5MG/DHTKD1/ATP5MC3/HK1/DDIT4/ATP5F1E/ATP5PB/ALDOA/LDHA/STAT3/PRKAA1/COX5B/PFKP/TMSB4X/NIPSNAP2/ADPGK/PFKFB2/ATP5PD/TGFB1/SIRT6	31
GO:0015985	energy coupled proton transport, down electrochemical gradient	10/2863	23/18493	0.00127368336791396	0.0279884684568562	0.0250966900442128	CYC1/ATP5F1A/ATP5F1B/ATP5F1C/ATP5MG/ATP5MC3/ATP5F1E/ATP5PB/COX5B/ATP5PD	10
GO:0015986	ATP synthesis coupled proton transport	10/2863	23/18493	0.00127368336791396	0.0279884684568562	0.0250966900442128	CYC1/ATP5F1A/ATP5F1B/ATP5F1C/ATP5MG/ATP5MC3/ATP5F1E/ATP5PB/COX5B/ATP5PD	10
GO:0035561	regulation of chromatin binding	10/2863	23/18493	0.00127368336791396	0.0279884684568562	0.0250966900442128	GMNN/ZNF304/SENP2/DTX3L/BTAF1/FBH1/HMBOX1/KDM1A/TDG/WAPL	10
GO:0099132	ATP hydrolysis coupled cation transmembrane transport	19/2863	60/18493	0.00128519810386006	0.0279884684568562	0.0250966900442128	ATP5F1A/ATP13A1/ATP5F1B/ATP5F1C/ATP6V0A2/ATP5MG/ATP6V1H/ATP5MC3/ATP5F1E/ATP6V0E2/ATP6V1B2/ATP5PB/ATP2C1/ATP6V0B/ATP2B4/ATP2B1/ATP8A1/ATP5PD/ATP6V0D1	19
GO:1990928	response to amino acid starvation	16/2863	47/18493	0.00129282687429234	0.0279884684568562	0.0250966900442128	WDR59/SH3GLB1/ATF4/FAS/RRAGA/SESN1/EIF2A/SESN2/MAP3K5/RRAGC/MTOR/RNF152/EIF2AK2/MAP1LC3A/EIF2S1/EIF2AK3	16
GO:0043254	regulation of protein complex assembly	94/2863	451/18493	0.00129848885917584	0.0279884684568562	0.0250966900442128	ERCC3/ERCC5/ARPC1A/SLF2/IDE/TWF1/THRA/SH3GLB1/ATXN2L/SPIDR/RIOK3/EPS8/ARF1/CDC42EP4/ACTR2/VCP/SNX9/NCLN/ACTR3/SLAIN2/TRIOBP/PFN2/JMY/CAPZB/BCL2L11/PAN3/RB1/VPS16/FCHSD2/ARPC2/VDAC2/CHD1L/CUL4A/NAPA/PREB/ARF6/DHX33/JUN/ABI2/GTF2H1/PTGER4/FAM206A/ARPC5L/SPTAN1/NCK2/CAND1/H3F3B/GMFB/CRBN/ICE1/RICTOR/DNM1L/SUMO1/WASHC2C/RNF4/WIPF1/MTOR/GTF2B/MIEF2/VEGFA/TMSB10/ATR/CDC42EP3/SUB1/TMOD1/AKAP9/CDK5RAP2/K…	94
GO:0070646	protein modification by small protein removal	65/2863	292/18493	0.0013005043154812	0.0279884684568562	0.0250966900442128	ABRAXAS2/UBE2D1/EIF3F/SENP5/TRIM21/YOD1/PSMD1/USP14/SPATA2/MINDY3/PSMF1/PSMD13/USP38/OTUB1/SNX3/USP48/VCP/RNF123/PSMD11/SENP2/PSME1/WDR48/WDR20/TADA2B/USP1/ACTB/TOMM20/USP10/TNFAIP3/PSMD12/APC/SKP2/MAP3K7/ACTR5/TRRAP/USP20/USP30/USP33/RUVBL1/KEAP1/ASXL2/COPS3/USP19/BAP1/USP40/ENY2/COPS7B/PSMD6/OTUD1/FOXK2/STAMBPL1/SENP6/UBXN1/PSMD3/ATXN7/MYSM1/PSMB4/PSMB5/RPS27A/SART3/UIMC1/RCE1/PSMB1/USP36/RHOA	65
GO:0033673	negative regulation of kinase activity	56/2863	244/18493	0.00130305360853133	0.0279884684568562	0.0250966900442128	GSKIP/ADAR/PPP2R5A/RPTOR/DEPTOR/DBNDD2/SH3BP5/TRIB1/IPO7/DNAJA1/YWHAG/LATS2/TSG101/CDKN1B/IGF1R/HYAL2/RB1/NF2/GADD45A/TNFAIP3/DUS2/APC/SPRY2/CDK5RAP1/GMFB/RTRAF/PTPN1/HSPB1/HHEX/CBLB/HIPK3/PKIB/GPS2/TFAP4/CAV1/PKIG/WNK1/ZNF675/QARS/DUSP3/DUSP4/DTNBP1/LYN/PPP1R1B/SOCS4/PPM1E/SNX6/INKA1/HNRNPU/DUSP6/CHORDC1/H2AFY/TRIB2/PDCD4/CDKN2A/DUSP18	56
GO:0035970	peptidyl-threonine dephosphorylation	8/2863	16/18493	0.00130428974435659	0.0279884684568562	0.0250966900442128	PPM1G/PPP5C/PPM1B/PPM1D/PPP1CA/DUSP4/PPM1E/DUSP18	8
GO:0071786	endoplasmic reticulum tubular network organization	8/2863	16/18493	0.00130428974435659	0.0279884684568562	0.0250966900442128	TMEM33/ZFYVE27/RTN3/RAB10/ATL3/LNPK/ATL1/TMEM170A	8
GO:0045862	positive regulation of proteolysis	76/2863	352/18493	0.00133856705472955	0.0286214319880922	0.0256642555606042	BCL2L13/HERPUD1/HSF1/DAPK1/F3/FADD/PERP/RNF19B/AKIRIN2/MAPK14/BAK1/NKX3-1/F2R/MTCH1/TRIB1/PRICKLE1/PDCD5/ARL6IP5/VCP/SNX9/MBP/FAS/ACER2/ATP5IF1/PSME1/WDR48/DLC1/HIP1/APAF1/EDEM1/BCL2L11/PDCD2/RIPK2/MAGEF1/CLPX/PRELID1/VSIR/MYH9/RNF19A/CTSC/MAP3K5/CSNK1A1/ANP32B/NRDC/SGTA/PLK2/SUMO1/KEAP1/HTRA2/PCOLCE2/PLK3/TFAP4/CAV1/ADAM9/MUL1/PACSIN3/BTRC/SUMO2/LYN/PIAS1/STAT3/REST/NUB1/DDX3X/SART3/SOCS4/CASP8A…	76
GO:0046605	regulation of centrosome cycle	18/2863	56/18493	0.00140993297097316	0.0300401021253249	0.0269363481998992	CENPJ/NSFL1C/CEP120/SPICE1/CHMP1B/MDM1/PLK2/CHMP2B/GEN1/UBXN2B/PLK4/CDK5RAP2/CEP295/PDCD6IP/RBM14/CHORDC1/TRIM37/MARK4	18
GO:0032507	maintenance of protein location in cell	22/2863	74/18493	0.00141572077348709	0.0300564548612313	0.0269510113653758	TWF1/FLNB/VPS13D/RANGAP1/RER1/KDELR1/SKP1/GPAA1/ANK3/HK1/DAG1/TMSB10/CAV1/SYNE1/TXN/INSIG1/OS9/TMSB4X/HNRNPU/GOLPH3/VPS13C/TAPT1	22
GO:0046822	regulation of nucleocytoplasmic transport	30/2863	112/18493	0.00144163236617164	0.0304984204108466	0.0273473128788371	NUP214/IWS1/AKAP8L/MAPK14/PIK3R1/RBM22/NUTF2/RAB23/MAVS/RANGAP1/HYAL2/XPO4/GLI3/KHDRBS1/UHMK1/TRIM28/NUP54/SMO/ANP32B/PTPN14/CTDSPL2/PKIG/TXN/PPP1CC/BAG3/UBR5/NEDD4/NOLC1/PPP1R12A/TGFB1	30
GO:0002183	cytoplasmic translational initiation	12/2863	31/18493	0.00146017434721705	0.0306739081290824	0.0275046691442547	EIF3F/EIF3B/EIF4H/EIF3A/EIF3H/EIF3M/EIF4EBP1/MTOR/EIF3J/TICRR/EIF3K/RPL13A	12
GO:0006363	termination of RNA polymerase I transcription	12/2863	31/18493	0.00146017434721705	0.0306739081290824	0.0275046691442547	ERCC3/TAF1C/CAVIN1/TWISTNB/TBP/POLR1C/GTF2H1/CCNH/MNAT1/POLR1B/POLR2F/TAF1D	12
GO:1900103	positive regulation of endoplasmic reticulum unfolded protein response	7/2863	13/18493	0.00152978965095606	0.0319123715688987	0.0286151741055416	TMEM33/PIK3R1/BAK1/BCL2L11/PTPN1/ERN1/XBP1	7
GO:1904293	negative regulation of ERAD pathway	7/2863	13/18493	0.00152978965095606	0.0319123715688987	0.0286151741055416	YOD1/USP14/UBAC2/SGTA/OS9/UBXN1/SVIP	7
GO:0051170	import into nucleus	43/2863	178/18493	0.00159817638234344	0.0332232013926741	0.0297905685305246	ARNTL/LMNA/NUP214/MAPK14/PIK3R1/RBM22/IPO7/PRICKLE1/NUP50/NUTF2/RAB23/MAVS/HTATIP2/SEC61B/HIKESHI/TXNIP/CEP57/NUP98/RANBP2/NCKIPSD/HYAL2/GEMIN5/GLI3/IPO8/KPNA6/GEMIN4/TRIM28/NUP54/SMO/CBLB/NUP155/PKIG/GEMIN7/TXN/TNPO3/BAG3/UBR5/STAT3/SNRPD3/NOLC1/HEATR3/KPNA3/TGFB1	43
GO:0019058	viral life cycle	64/2863	289/18493	0.00161295141478206	0.0333875772298953	0.0299379609983853	TRIM21/P4HB/ATG16L1/IDE/ZC3HAV1/ADAR/NFIA/TRIM11/C19orf66/ITGAV/TFRC/UVRAG/SNX3/VPS28/VCP/MAVS/CTSB/TSG101/PPIH/NPC1/PCSK5/HMGA2/SCARB1/TRIM8/CXADR/HYAL2/UBP1/SIVA1/CHMP1B/RAB7A/DYNLT1/TRIM28/CD55/ILF3/XPR1/CHMP2B/CCNK/SLC52A2/PKN2/DAG1/RAB5A/CAV1/RPSA/CTBP1/VAPA/ZNF502/EIF2AK2/PDCD6IP/NEDD4L/CD46/NECTIN2/FBXL2/ZNF639/LRSAM1/RPS27A/DDX3X/VPS18/RNASEL/TRIM25/IST1/KPNA3/EPHA2/DDX5/PDE12	64
GO:0055072	iron ion homeostasis	24/2863	84/18493	0.00161723691275591	0.0333875772298953	0.0299379609983853	GLRX3/TFRC/TTC7A/HYAL2/CYBRD1/ATP6V0A2/SLC22A17/CUL1/ISCU/SKP1/CAND1/SLC25A37/SFXN1/EPAS1/SFXN2/SFXN5/STEAP3/NDFIP1/BTBD9/BMP6/FTH1/FTL/ATP6V0D1/SLC46A1	24
GO:0046607	positive regulation of centrosome cycle	6/2863	10/18493	0.00163530640501295	0.0335293816671663	0.0300651141512836	CENPJ/NSFL1C/CEP120/UBXN2B/PLK4/CEP295	6
GO:0098792	xenophagy	6/2863	10/18493	0.00163530640501295	0.0335293816671663	0.0300651141512836	LGALS8/ATG16L1/OPTN/RIPK2/WIPI2/LRSAM1	6
GO:0051054	positive regulation of DNA metabolic process	51/2863	220/18493	0.00166065471924196	0.033777344425273	0.0302874573099421	CCT5/TNKS/SLF2/UBE2N/HSF1/EXOSC3/SPIDR/TFRC/ZNF304/CCT7/MAP3K4/NAF1/ACTR2/ATF1/CCT2/DBF4/KCTD13/CCT8/DSCC1/CHTF18/PTGES3/RNF168/UBE2B/DTX3L/KLF4/JUN/TRIM28/SMCHD1/MSH2/PCNA/WRAP53/PKIB/FGFR1/ATR/ACD/RFC3/MAD2L2/APBB1/HMBOX1/NEK7/NUDT16/UIMC1/TNFAIP1/HSP90AA1/RECQL4/MMS19/TGFB1/PNKP/H2AFX/SIRT6/CBX8	51
GO:0000423	mitophagy	9/2863	20/18493	0.00166230556704898	0.033777344425273	0.0302874573099421	SQSTM1/OPTN/AMBRA1/ATG14/USP30/HTRA2/ATG13/CLEC16A/VPS13C	9
GO:0019083	viral transcription	16/2863	48/18493	0.00166432547276692	0.033777344425273	0.0302874573099421	USF1/TRIM21/TRIM11/TARDBP/RRP1B/HMGA2/TRIM8/MON1B/JUN/GTF2B/TFAP4/CCNT2/CDK9/REST/ZNF639/SNW1	16
GO:0051403	stress-activated MAPK cascade	63/2863	284/18493	0.00167054197280044	0.0337889688890412	0.0302978807300221	UBE2N/SEMA4C/MAPK14/NCOR1/TRIB1/MAP3K4/ARL6IP5/FAS/DNAJA1/RB1CC1/MAP2K3/MAP3K8/ZNF622/SDCBP/RIPK2/IGF1R/SH3RF1/GADD45A/RELL2/CUL1/NFKB1/MAP3K7/PTGER4/MAP3K5/SKP1/PTPN1/CRKL/TNFRSF19/MAP3K10/MAP2K1/MAGI3/RASSF2/HIPK3/ERN1/VEGFA/UBE2V1/GPS2/ZFP36L1/ZNF675/QARS/MUL1/PAFAH1B1/KLHDC10/MINK1/DUSP3/MECOM/MAP3K21/BTRC/MLKL/EIF2AK2/DTNBP1/STK3/PRDX1/SPAG9/RPS27A/RELL1/PDCD4/TNIK/PDCD10/CHUK/MAPK9/MAP4K5/M…	63
GO:0006260	DNA replication	60/2863	268/18493	0.001689704725952	0.0340614888696115	0.0305422438502754	GMNN/NFIA/TBRG1/TOP1/SAMHD1/ATF1/SENP2/DBF4/RBBP6/RBMS1/NUP98/LRWD1/KCTD13/DSCC1/ESCO1/GTPBP4/CHTF18/DUT/EME2/NASP/E4F1/JUN/RMI1/GEN1/PCNA/FBH1/REPIN1/ORC6/RFC1/FGFR1/ATR/ETAA1/ACD/RFC3/CDC34/ESCO2/CDK9/TICRR/TWNK/RBM14/IGHMBP2/CDAN1/POLD3/TNFAIP1/SLBP/ING5/THOC1/KIN/WAPL/RECQL4/ORC2/GINS3/ORC1/PNKP/POLL/CENPX/TIPIN/CINP/WDHD1/MCM9	60
GO:0006906	vesicle fusion	25/2863	89/18493	0.0016995260280723	0.0341445044633184	0.0306166822436197	SPG11/CALR/TBC1D4/UVRAG/STX12/STX16/SNAP47/VPS16/TMEM175/VAMP3/DYSF/VTI1B/RAB8A/RAB7A/ANKFY1/VTI1A/USO1/VPS41/VPS11/STX7/VPS18/VPS39/TSNARE1/KIF5B/GOSR2	25
GO:0010952	positive regulation of peptidase activity	45/2863	189/18493	0.00172487293073401	0.0345378402551991	0.0309693784430328	BCL2L13/HSF1/DAPK1/F3/FADD/PERP/AKIRIN2/MAPK14/BAK1/NKX3-1/F2R/MTCH1/PDCD5/ARL6IP5/VCP/MBP/FAS/ACER2/PSME1/DLC1/HIP1/APAF1/BCL2L11/PDCD2/RIPK2/CLPX/PRELID1/VSIR/MAP3K5/ANP32B/HTRA2/PCOLCE2/TFAP4/CAV1/MUL1/LYN/STAT3/REST/DDX3X/CASP8AP2/EIF2AK3/NEK5/PIDD1/APOPT1/RHOA	45
GO:0043624	cellular protein complex disassembly	49/2863	210/18493	0.00175082204758305	0.0349405719962656	0.0313304997988545	TWF1/MRPS30/MRPS35/EPS8/GADD45GIP1/MRPL11/MRPL40/TRIOBP/OXA1L/MRPS5/CAPZB/APEH/MRPL18/APC/NAPA/HDGFL3/MRPL44/MRPL17/MRPL16/MRPS15/CHCHD1/CFL2/MRPS25/SPTAN1/CLASP2/MRPL37/MRPL52/WASHC2C/SWAP70/SH3GL1/PLEKHH2/MRPL3/MRPS14/MRPL19/TMOD1/MICAL3/MRPL20/ADD3/MRPL39/MRPL49/APC2/DSTN/ETF1/MRPS22/MRPS26/GAK/MRPL2/CFL1/MRPL21	49
GO:2000573	positive regulation of DNA biosynthetic process	20/2863	66/18493	0.00177330401878335	0.0352051759089469	0.0315677647421394	CCT5/TNKS/CCT7/MAP3K4/NAF1/CCT2/CCT8/DSCC1/CHTF18/PTGES3/KLF4/WRAP53/PKIB/ATR/ACD/RFC3/HMBOX1/NEK7/HSP90AA1/PNKP	20
GO:0018205	peptidyl-lysine modification	77/2863	361/18493	0.00177584151069015	0.0352051759089469	0.0315677647421394	SENP5/BRPF1/LMNA/IWS1/SUV39H2/ZNF335/PRMT6/P3H3/NDUFAB1/ZNF304/WDR5/NOC2L/PWP1/SENP2/UHRF2/TAF5/TAF6L/TADA2B/RLF/RANBP2/TADA1/KANSL2/ESCO1/MSL1/GLRX5/EPC2/MAP3K7/TRRAP/TRIM28/SMYD2/ARID4A/GFI1/AUTS2/TET2/EEF1AKMT3/PIAS4/SUMO1/RUVBL1/RTF1/LOX/GTF2B/JADE2/EEF2KMT/SETD6/DHPS/MUL1/CTBP1/MECOM/APBB1/CAMKMT/IRF4/SENP6/METTL22/SUMO2/PIAS1/METTL21A/KMT2D/PRKAA1/RBBP5/GCSH/MEAF6/PRDM2/H2AFY/SETD7/CTCF/BRD…	77
GO:0048024	regulation of mRNA splicing, via spliceosome	27/2863	99/18493	0.00182904697863449	0.0361402780893885	0.0324062518361505	SFSWAP/RBM5/PRDX6/CELF1/NUP98/KHDRBS1/NCBP1/C1QBP/RBM15/SNRNP70/TRA2B/U2AF2/SRSF4/SRSF8/REST/SART3/RBM42/SRSF6/CWC22/HNRNPU/PRPF19/SRSF1/CELF6/DAZAP1/SNW1/HNRNPK/DDX5	27
GO:0031396	regulation of protein ubiquitination	46/2863	195/18493	0.0018845262522338	0.0371140087898807	0.0332793763379237	UBE3A/UBE2D1/HERPUD1/UBE2N/FEM1B/OTUB1/PRICKLE1/VPS28/ARRDC4/DNAJA1/SENP2/WDR48/WFS1/RIPK2/GTPBP4/UBXN2A/RPL5/MARCH7/TNFAIP3/DCUN1D5/FEM1A/DYSF/SKP2/CDC14B/DTX3L/N4BP1/UBE2L3/RPS7/MTOR/PIN1/GPS2/CAV1/U2AF2/MAD2L2/NDFIP1/CDK9/UBXN1/UBR5/KDM1A/UFL1/IVNS1ABP/HSP90AA1/UBQLN1/CENPX/MAPK9/PEF1	46
GO:0000075	cell cycle checkpoint	50/2863	216/18493	0.00189246950704855	0.0371482457006546	0.0333100758790253	MAD1L1/GIGYF2/MAPK14/FEM1B/TOPBP1/DYNC1LI1/CDKN1B/RINT1/HMGA2/CCAR2/RB1/EME2/E2F4/PLAGL1/GADD45A/NAE1/HINFP/APC/CUL4A/CDC14B/TFDP2/CNOT11/MUS81/ZFYVE19/MSH2/PLK2/GEN1/PCNA/PLK3/CASP2/ATR/ETAA1/RBL2/CDK5RAP2/MAD2L2/PRCC/TICRR/CDKN2B/RNASEH2B/UIMC1/PRPF19/THOC1/NSUN2/TRIAP1/PIDD1/PCID2/TGFB1/ORC1/H2AFX/TIPIN	50
GO:0006361	transcription initiation from RNA polymerase I promoter	13/2863	36/18493	0.00197107943249768	0.0383069317607795	0.0343490460875714	BAZ2A/ERCC3/TAF1C/CAVIN1/TWISTNB/TBP/POLR1C/GTF2H1/CCNH/MNAT1/POLR1B/POLR2F/TAF1D	13
GO:0051973	positive regulation of telomerase activity	13/2863	36/18493	0.00197107943249768	0.0383069317607795	0.0343490460875714	TNKS/MAP3K4/NAF1/CCT2/PTGES3/KLF4/WRAP53/PKIB/ACD/HMBOX1/NEK7/HSP90AA1/PNKP	13
GO:0045787	positive regulation of cell cycle	82/2863	390/18493	0.00197430800011535	0.0383069317607795	0.0343490460875714	TRIM21/DYNC1H1/RARA/SLF2/PEBP1/CALR/HSF1/RPS15A/CENPJ/DYRK3/RPTOR/NKX3-1/NSFL1C/SFPQ/DYNC1LI1/CEP120/UHRF2/CDKN1B/BCL2L11/HMGA2/CCND2/RB1/GATA6/PKP4/SH2B1/E2F4/PLAGL1/GADD45A/UBE2B/CUL4A/TTL/CITED2/TFDP2/CNOT11/NIPBL/GDPD5/PLK2/CCNK/GEN1/PCNA/PKN2/EIF4EBP1/UBXN2B/PLK4/PLK3/USP19/NUSAP1/CASP2/FGFR1/RAB11A/TFAP4/RBL2/ADAMTS1/PAFAH1B1/CCND3/CCNY/DUSP3/ID2/ANAPC4/MNAT1/CDK9/CEP295/CCNG2/ZNF268/NUDT16…	82
GO:0019080	viral gene expression	19/2863	62/18493	0.00197709068215815	0.0383069317607795	0.0343490460875714	USF1/EIF3F/TRIM21/EIF3B/TRIM11/TARDBP/RRP1B/EIF3A/HMGA2/TRIM8/MON1B/JUN/GTF2B/TFAP4/CCNT2/CDK9/REST/ZNF639/SNW1	19
GO:0071901	negative regulation of protein serine/threonine kinase activity	34/2863	134/18493	0.00198558012784085	0.0383473168560747	0.0343852585806056	RPTOR/IPO7/DNAJA1/YWHAG/LATS2/CDKN1B/HYAL2/TNFAIP3/APC/SPRY2/CDK5RAP1/PTPN1/HSPB1/HHEX/HIPK3/PKIB/GPS2/TFAP4/CAV1/PKIG/WNK1/ZNF675/DUSP3/DUSP4/DTNBP1/LYN/PPP1R1B/INKA1/DUSP6/CHORDC1/H2AFY/PDCD4/CDKN2A/DUSP18	34
GO:0009394	2'-deoxyribonucleotide metabolic process	12/2863	32/18493	0.00201084193707546	0.038710323721128	0.0347107594485865	NUDT1/SAMHD1/GUK1/DUT/DTYMK/NUDT18/CDADC1/ADK/NEIL1/NUDT16/TDG/CMPK2	12
GO:0090174	organelle membrane fusion	26/2863	95/18493	0.00208439697117	0.0399615333599833	0.0358326936671411	SPG11/CALR/TBC1D4/UVRAG/STX12/STX16/SNAP47/VPS16/TMEM175/VAMP3/DYSF/VTI1B/RAB8A/RAB7A/ANKFY1/CHMP2B/VTI1A/USO1/VPS41/VPS11/STX7/VPS18/VPS39/TSNARE1/KIF5B/GOSR2	26
GO:1902749	regulation of cell cycle G2/M phase transition	41/2863	170/18493	0.00208918656116165	0.0399615333599833	0.0358326936671411	DYNC1H1/NEDD1/CENPJ/DYRK3/TOPBP1/YWHAG/HAUS2/CEP57/RINT1/HMGA2/NINL/CUL1/NAE1/DCTN3/MIIP/PCM1/CDC14B/SKP1/ZFYVE19/CEP192/PLK4/RAB11A/AKAP9/CDK5RAP2/PAFAH1B1/TICRR/DYNC1I2/ODF2/CEP78/RNASEH2B/UIMC1/H2AFY/CEP164/SFI1/BRD4/HSP90AA1/RECQL4/ORC1/CEP152/HAUS4/TUBA1A	41
GO:0031050	dsRNA processing	16/2863	49/18493	0.00212128184046497	0.0402503103369954	0.0360916341052415	AGO1/ADAR/TUT4/NCOR1/TUT7/SNIP1/SPOUT1/MRPL44/NCBP1/MAP2K1/NCOR2/ZC3H7B/PUM2/AGO3/TGFB1/DDX5	16
GO:0070918	production of small RNA involved in gene silencing by RNA	16/2863	49/18493	0.00212128184046497	0.0402503103369954	0.0360916341052415	AGO1/ADAR/TUT4/NCOR1/TUT7/SNIP1/SPOUT1/MRPL44/NCBP1/MAP2K1/NCOR2/ZC3H7B/PUM2/AGO3/TGFB1/DDX5	16
GO:0031065	positive regulation of histone deacetylation	8/2863	17/18493	0.0021311756099595	0.0402503103369954	0.0360916341052415	AKAP8L/ING2/NIPBL/VEGFA/CTBP1/C6orf89/AKAP8/TGFB1	8
GO:1904380	endoplasmic reticulum mannose trimming	8/2863	17/18493	0.0021311756099595	0.0402503103369954	0.0360916341052415	UGGT1/EDEM1/UGGT2/SEL1L/SYVN1/MARCH6/OS9/AMFR	8
GO:0016311	dephosphorylation	97/2863	475/18493	0.00214110259653058	0.0403106328472597	0.0361457240725123	PPM1G/ANKLE2/BOD1/CDC14A/CTDSP2/PTPDC1/PPP2R5A/PTP4A1/ACP6/IMPA1/MINPP1/PPARGC1B/PPP5C/PLPP1/UBLCP1/CNEP1R1/SSH3/RRP1B/DLC1/PLPP3/NT5C3A/PPM1B/RPRD1B/PPM1D/ELL/ROCK1/CALM1/MTMR14/INPP5E/NT5DC1/DUSP11/PPP1CA/PPP6C/CNST/PGAM5/RPRD1A/MTMR2/CDC14B/STYX/PPP1CB/HDHD2/TIMM50/PPP1R15B/MTMR6/CTTNBP2NL/CALM3/LMTK2/PPP1R16B/PTPN1/CEP192/PTPRM/SWAP70/ENOPH1/PTPN14/CTDSPL2/MTOR/PPP2R1B/PPP2R2D/PIN1/INPP4A/WNK…	97
GO:0051098	regulation of binding	78/2863	369/18493	0.0021533400450558	0.0404139399678654	0.0362383574650538	ERCC3/GMNN/HERPUD1/TNKS/RARA/HSF1/BAK1/NKX3-1/ZNF304/TGFBR3/P2RY1/SENP2/CPNE1/AKTIP/MAU2/HMGA2/RIPK2/ROCK1/ACTB/GTPBP4/DUT/PPP1CA/RB1/PRMT7/BAMBI/STYX/CRK/DTX3L/KLF4/S100A10/ARHGEF7/EPB41L5/JUN/BTAF1/NIPBL/TRIM28/CSNK1A1/SMO/ZFP90/USP33/CALM3/CRBN/NCBP1/PLK2/SUMO1/PLCL1/GTF2B/FBH1/DDIT3/PIN1/NRP1/TFAP4/ACD/CAV1/DISC1/ZNF675/HEY1/MAD2L2/EPB41/ID2/TXN/IRF4/HMBOX1/CDK9/DTNBP1/HDAC5/STK3/NMD3/KDM1A/A…	78
GO:0034968	histone lysine methylation	29/2863	110/18493	0.00222429329980115	0.0416088738010689	0.0373098303140051	LMNA/IWS1/SUV39H2/ZNF335/PRMT6/ZNF304/WDR5/PWP1/RLF/SMYD2/ARID4A/GFI1/AUTS2/TET2/RTF1/SETD6/MECOM/KMT2D/RBBP5/PRDM2/H2AFY/SETD7/BRD4/PRDM16/NSD3/PAX5/SNW1/DPY30/ASH1L	29
GO:1901990	regulation of mitotic cell cycle phase transition	79/2863	375/18493	0.00223090838318742	0.0416088738010689	0.0373098303140051	ERCC3/MAD1L1/DYNC1H1/CDC14A/NEDD1/CTDSP2/GIGYF2/CENPJ/RPTOR/TOPBP1/DYNC1LI1/SENP2/CDC23/YWHAG/PSME1/HAUS2/CEP57/CDKN1B/RINT1/HMGA2/CCND2/RB1/NINL/E2F4/PLAGL1/GADD45A/CUL1/NAE1/DCTN3/APC/MIIP/CUL4A/PCM1/CDC14B/KLF4/TFDP2/CNOT11/SKP1/ZFYVE19/PLK2/CEP192/GEN1/PCNA/PLK4/PLK3/CASP2/ZFP36L1/RAB11A/TFAP4/RBL2/ADAMTS1/AKAP9/CDK5RAP2/MAD2L2/PAFAH1B1/CCND3/ID2/ANAPC4/TICRR/DYNC1I2/ODF2/CDKN2B/CEP78/RNASEH2…	79
GO:0000184	nuclear-transcribed mRNA catabolic process, nonsense-mediated decay	31/2863	120/18493	0.00226547590318396	0.0421223733924296	0.0377702749468394	RPL18A/RPS15A/RPL27A/RPLP1/RPL22/RPLP2/RPL5/RPL28/RPS21/RPS15/RPL37A/NCBP1/RPS7/RPL31/RPL38/RPL14/RPL30/RPSA/DCP2/ETF1/RPL15/RPS27A/RPL21/RPL29/RPS27/EIF4A3/RPS29/RPL13A/RPL35/RPS16/RPL12	31
GO:0006890	retrograde vesicle-mediated transport, Golgi to ER	24/2863	86/18493	0.00228928148789836	0.0423568400471086	0.0379805164242268	SCYL1/COG3/ARFGAP2/UVRAG/BICD2/ERGIC2/LMAN2/RINT1/RER1/KDELR1/KLC1/NAPA/ARCN1/COPG1/KIF3C/TMED9/GBF1/GOLPH3/TMED7/RAB6A/COPE/TMEM115/COG7/ARF5	24
GO:0016574	histone ubiquitination	15/2863	45/18493	0.00229931067568236	0.0423568400471086	0.0379805164242268	UBE2N/OTUB1/RNF168/UBE2B/DTX3L/SKP1/UBR2/CDK9/PCGF5/UBR5/KDM1A/PHC1/TRIM37/PAF1/CBX8	15
GO:0034198	cellular response to amino acid starvation	15/2863	45/18493	0.00229931067568236	0.0423568400471086	0.0379805164242268	WDR59/SH3GLB1/ATF4/FAS/RRAGA/SESN1/SESN2/MAP3K5/RRAGC/MTOR/RNF152/EIF2AK2/MAP1LC3A/EIF2S1/EIF2AK3	15
GO:0010950	positive regulation of endopeptidase activity	41/2863	171/18493	0.00234523022097238	0.0430702249477351	0.0386201941458158	BCL2L13/HSF1/DAPK1/F3/FADD/PERP/AKIRIN2/BAK1/NKX3-1/F2R/MTCH1/PDCD5/ARL6IP5/VCP/MBP/FAS/ACER2/PSME1/DLC1/HIP1/APAF1/BCL2L11/PDCD2/RIPK2/PRELID1/VSIR/MAP3K5/ANP32B/HTRA2/TFAP4/MUL1/LYN/STAT3/REST/DDX3X/CASP8AP2/EIF2AK3/NEK5/PIDD1/APOPT1/RHOA	41
GO:0051298	centrosome duplication	19/2863	63/18493	0.00242677066040039	0.0444314249046396	0.0398407544440432	CENPJ/CEP120/SPICE1/CHMP1B/MDM1/USP33/PLK2/CHMP2B/CEP192/GEN1/PLK4/CDK5RAP2/RTTN/CEP295/PDCD6IP/RBM14/CHORDC1/TRIM37/CEP152	19
GO:0090312	positive regulation of protein deacetylation	9/2863	21/18493	0.00251274835500217	0.045865318296945	0.0411264974663384	AKAP8L/ING2/BRMS1/NIPBL/VEGFA/CTBP1/C6orf89/AKAP8/TGFB1	9
GO:0043903	regulation of symbiosis, encompassing mutualism through parasitism	47/2863	203/18493	0.00252753275013081	0.0459928446643732	0.0412408477645958	TRIM21/P4HB/ZC3HAV1/ADAR/TRIM11/C19orf66/ITGAV/SNX3/SQSTM1/TARDBP/MAVS/RRP1B/TSG101/PPIH/STAT1/GAPDH/BCL2L11/HMGA2/TRIM8/EXOC2/RAB7A/JUN/DYNLT1/TRIM28/ILF3/CHMP2B/CCNK/PKN2/GTF2B/TFAP4/CAV1/VAPA/CDK9/ZNF502/EIF2AK2/NECTIN2/FBXL2/REST/FUCA2/ZNF639/DDX3X/RNASEL/TRIM25/SNW1/CFL1/DDX5/PDE12	47
GO:0009267	cellular response to starvation	36/2863	146/18493	0.00253509917141192	0.0459928446643732	0.0412408477645958	GABARAPL2/WDR59/SH3GLB1/RPTOR/SRD5A1/ATF4/FAS/RRAGA/GAS2L1/PIK3C2B/PPM1D/SESN1/AMBRA1/ATG14/STK24/SESN2/JUN/MAP3K5/GLUL/USP33/RRAGC/MTOR/RNF152/SREBF2/NUAK2/KLF10/EIF2AK2/MAP1LC3A/PRKAA1/CADPS2/EIF2S1/CLEC16A/MTMR3/EIF2AK3/XBP1/PDK4	36
GO:0006612	protein targeting to membrane	46/2863	198/18493	0.00259729340591971	0.0468532721210203	0.0420123755535596	RPL18A/SSR1/ZDHHC20/RPS15A/RPL27A/RPLP1/SEC61B/RPL22/RPLP2/RABGEF1/SDCBP/SRP19/RPL5/RPL28/ZDHHC14/RPS21/ERBB2/RN7SL1/RPS15/RPL37A/SGTA/GOLGA7/ANK3/RPS7/RPL31/MIEF2/RPL38/RPL14/RPL30/RPSA/PEX16/ZDHHC7/RPL15/RPS27A/SSR3/RPL21/RPL29/SRP72/RPS27/ZDHHC24/RPS29/RPL13A/BHLHE40-AS1/RPL35/RPS16/RPL12	46
GO:0006400	tRNA modification	23/2863	82/18493	0.0026021426884916	0.0468532721210203	0.0420123755535596	TRMT44/TRUB1/MOCS3/AARS2/ALKBH8/TRMU/TRIT1/CTU2/DUS2/CDK5RAP1/NAT10/MTO1/SEPHS2/TRMT61A/GTPBP3/QTRT1/THADA/THUMPD2/MTFMT/ELP2/NSUN2/WDR4/ANKRD16	23
GO:0098534	centriole assembly	13/2863	37/18493	0.00261382877708715	0.0468532721210203	0.0420123755535596	CENPJ/CEP120/SPICE1/E2F4/MDM1/PLK2/PLK4/CDK5RAP2/RTTN/CEP295/RBM14/TRIM37/CEP152	13
GO:1904358	positive regulation of telomere maintenance via telomere lengthening	13/2863	37/18493	0.00261382877708715	0.0468532721210203	0.0420123755535596	CCT5/TNKS/CCT7/MAP3K4/NAF1/CCT2/CCT8/PKIB/ATR/ACD/HMBOX1/NEK7/PNKP	13
GO:0001732	formation of cytoplasmic translation initiation complex	7/2863	14/18493	0.00265243464754439	0.0471220363051878	0.0422533709276164	EIF3F/EIF3B/EIF3A/EIF3H/EIF3M/EIF3J/EIF3K	7
GO:0006896	Golgi to vacuole transport	7/2863	14/18493	0.00265243464754439	0.0471220363051878	0.0422533709276164	AP3D1/AP1G1/VTI1B/ANKFY1/VTI1A/GAK/GOSR2	7
GO:0071850	mitotic cell cycle arrest	7/2863	14/18493	0.00265243464754439	0.0471220363051878	0.0422533709276164	CDC14A/NKX3-1/GADD45GIP1/CDKN1B/GADD45A/CDC14B/E4F1	7
GO:0000462	maturation of SSU-rRNA from tricistronic rRNA transcript (SSU-rRNA, 5.8S rRNA, LSU-rRNA)	12/2863	33/18493	0.00272036722845181	0.0481859130081095	0.0432073275151176	RRS1/TBL3/UTP23/UTP20/RCL1/ABT1/RPS21/RPSA/BTRC/DHX37/UTP3/RPS16	12
GO:0071496	cellular response to external stimulus	70/2863	328/18493	0.00274519735354572	0.0484822907247145	0.0434730833817207	USF1/GABARAPL2/NUDT1/WDR59/TNKS/HSF1/SH3GLB1/FADD/RPTOR/TRIM24/BAK1/PIM1/SRD5A1/TNFRSF1A/P2RY1/ATF4/FAS/RRAGA/GAS2L1/PIK3C2B/PPM1D/SESN1/AMBRA1/GADD45A/NFKB1/ATG14/STK24/SKP2/SESN2/IL15/CASTOR1/MYD88/JUN/PTGER4/MAP3K5/GLUL/ITGA6/USP33/DNM1L/MAP3K1/RRAGC/DAG1/MTOR/RNF152/CASP2/SREBF2/NUAK2/KLF10/EIF2AK2/BAG3/LYN/MAP1LC3A/PRKAA1/CDKN2B/BMP6/ENG/CADPS2/EIF2S1/CLEC16A/MTMR3/CASP8AP2/PDK2/BNIP3/ATP2B1…	70
GO:0030970	retrograde protein transport, ER to cytosol	11/2863	29/18493	0.00276264867604915	0.0485043332067632	0.0434928484267654	HERPUD1/YOD1/VCP/UBAC2/SEC61B/EDEM1/HM13/SEL1L/SYVN1/OS9/SVIP	11
GO:1903513	endoplasmic reticulum to cytosol transport	11/2863	29/18493	0.00276264867604915	0.0485043332067632	0.0434928484267654	HERPUD1/YOD1/VCP/UBAC2/SEC61B/EDEM1/HM13/SEL1L/SYVN1/OS9/SVIP	11
GO:0006606	protein import into nucleus	38/2863	157/18493	0.00278143066187146	0.0485493451096923	0.0435332096840401	ARNTL/LMNA/NUP214/MAPK14/PIK3R1/RBM22/IPO7/PRICKLE1/NUP50/NUTF2/RAB23/MAVS/SEC61B/HIKESHI/TXNIP/CEP57/NUP98/RANBP2/NCKIPSD/HYAL2/GLI3/IPO8/KPNA6/TRIM28/NUP54/SMO/CBLB/NUP155/PKIG/TXN/TNPO3/BAG3/UBR5/STAT3/NOLC1/HEATR3/KPNA3/TGFB1	38
GO:0009451	RNA modification	38/2863	157/18493	0.00278143066187146	0.0485493451096923	0.0435332096840401	TRMT44/TRUB1/MOCS3/AARS2/ADAR/CBLL1/NAF1/ALKBH8/TRMU/TRIT1/BUD23/CTU2/DUS2/CDK5RAP1/ALKBH5/NAT10/MTO1/SEPHS2/RBM15/TRMT61A/GTPBP3/RPUSD2/ALKBH3/RNMT/NHP2/QTRT1/THADA/THUMPD2/MTFMT/ELP2/NUDT16/FBL/MRM2/NSUN2/WDR4/ANKRD16/VIRMA/TSR3	38
GO:2001022	positive regulation of response to DNA damage stimulus	25/2863	92/18493	0.0027907530818039	0.0485704613394185	0.0435521441774783	SLF2/UBE2N/SPIDR/NKX3-1/ACTR2/HMGA2/CCAR2/RNF168/DTX3L/TRIM28/SMCHD1/PIAS4/PCNA/FBH1/WRAP53/ATR/MAD2L2/APBB1/NSMCE4A/NUDT16/UIMC1/MMS19/H2AFX/DDX5/CBX8	25
GO:0031397	negative regulation of protein ubiquitination	21/2863	73/18493	0.00280601522268623	0.0486945308354274	0.0436633947694882	OTUB1/VPS28/DNAJA1/SENP2/GTPBP4/RPL5/MARCH7/TNFAIP3/DYSF/DTX3L/N4BP1/RPS7/MTOR/GPS2/CAV1/U2AF2/MAD2L2/UBXN1/UBR5/UFL1/IVNS1ABP	21
KEGG Terms
ID	Description	GeneRatio	BgRatio	pvalue	p.adjust	qvalue	geneID	Count
hsa04141	Protein processing in endoplasmic reticulum	63/1304	166/7932	1360	431000	388000	7321/6184/10961/9709/9871/6745/55432/5034/56886/811/4121/10802/7326/578/55968/7415/468/10960/3301/10952/6396/9695/7466/57134/54431/80267/201595/30001/8454/10113/55757/3998/4217/10905/6500/6400/10277/1650/84447/7322/2081/1649/10299/2923/51128/23645/5610/51726/10956/56605/23193/267/6747/1965/9601/9451/7494/3320/3310/29979/258010/64374/5601	63
hsa05168	Herpes simplex virus 1 infection	128/1304	491/7932	1400000	22200000	200000000	51710/90233/9422/55552/811/388567/79230/90321/84775/8772/162239/5295/197320/578/57343/388566/7574/163049/7132/94039/10308/57506/355/84914/7700/25799/57786/317/10172/7752/199692/6772/26152/115509/7733/147694/5499/125919/27153/147837/388569/4790/374879/5451/5291/7553/6885/8893/126375/5500/5290/7587/7571/353088/4615/7582/163081/7748/25888/7988/146198/162972/58500/90576/147949/90592/79744/1978/2475/5…	128
hsa04144	Endocytosis	69/1304	249/7932	369000000	0.000389738136690682	0.000350719027206292	9815/10552/51100/84364/375/7037/157/8724/51160/2869/64744/118813/10938/7251/22905/80223/832/9922/8218/3480/3482/10109/9146/10890/9372/84552/9765/56904/382/57132/4218/60682/7879/1212/81873/57403/8853/7048/23527/25978/253725/1785/26052/868/6455/7456/5868/254122/84612/8766/857/11031/8729/10015/23327/387680/58513/4734/58533/2868/1211/3799/9798/5662/3310/5878/387/5156/381	69
hsa04120	Ubiquitin mediated proteolysis	43/1304	136/7932	775000000	0.000614493255980134	0.000552972513267861	7337/7321/7334/26091/7326/23295/57448/9616/64682/8697/8454/7320/8451/6502/9039/51434/6500/7332/51588/9817/8916/4214/22888/868/10277/9246/84447/7322/92912/55284/997/29945/8945/23327/8554/51366/4734/8065/63893/27339/6923/4591/51433	43
hsa04142	Lysosome	38/1304	123/7932	459000000	0.00291038116363549	0.00261900479941962	2720/1176/5660/23431/26503/10577/8943/1497/1508/285362/138050/4126/4864/8218/1201/8546/11154/23545/3482/164/1212/1075/2581/51606/3988/8907/411/84572/533/55353/1211/1509/23457/2799/4125/9114/2588/3073	38
hsa04932	Non-alcoholic fatty liver disease (NAFLD)	43/1304	149/7932	9030000000	0.00476911151319758	0.00429164609024256	6389/1537/5295/1350/4706/4726/7132/468/355/4713/4731/9377/10018/51094/4790/5291/6392/5290/4712/840/3725/4217/4708/7384/100532726/2081/1649/9167/79602/6391/1345/5562/5564/1329/1965/7385/4722/9451/7494/5565/7040/5601/4707	43
hsa04140	Autophagy - animal	40/1304	137/7932	0.000118992404438605	0.00538865602957682	0.00484916415080631	11345/55054/1612/51100/5295/57521/64798/7405/8878/84971/9821/1508/10670/10645/3480/64419/29982/55626/22863/5291/6885/4218/5290/7879/26100/54541/64121/5604/2475/2081/5894/22808/9776/5562/1965/8897/1509/664/9451/5601	40
hsa05010	Alzheimer disease	47/1304	171/7932	0.000159239364092709	0.0063098598021736	0.0056781404827795	6389/3416/1537/8772/498/1350/4706/4726/7132/506/355/4713/3709/4731/509/317/10313/9377/2597/801/8883/6392/4712/840/23621/4708/518/808/7384/100532726/514/2081/515/9167/25825/322/5332/6391/5664/1345/102/1329/7385/4722/9451/10476/4707	47
hsa04210	Apoptosis	38/1304	136/7932	0.000461927642259542	0.0162701180662527	0.0146412153277586	4000/8772/5295/1677/578/7132/468/355/3709/1508/317/10018/60/1647/4790/5291/5290/840/3725/1075/4217/6709/27429/7185/5604/2081/1649/835/5894/143/1965/1509/9451/55367/1147/10376/5601/7846	38
hsa03013	RNA transport	44/1304	165/7932	0.000521860447312011	0.0165429761797907	0.0148867559180584	8665/8662/8021/8894/60528/1982/10762/59343/8661/5905/6396/4928/5903/8480/25929/11097/8893/10557/23279/8667/50628/53371/51808/4686/7341/1979/1978/9631/23165/8669/55706/79760/10605/6613/51068/80145/8087/5411/1965/9775/9984/348995/8890/1973	44
hsa01200	Carbon metabolism	33/1304	117/7932	0.000891117932229791	0.0252460580910227	0.0227185181559593	50/4191/8802/6389/2271/2027/7167/2597/6888/10873/6392/414328/3098/25796/84532/84706/5226/226/2098/6391/22934/5214/847/1743/2653/38/4190/83440/3420/8310/2805/1431/8803	33
hsa00511	Other glycan degradation	9/1304	18/7932	0.00100594885685069	0.0252460580910227	0.0227185181559593	2720/4126/23324/2519/64772/4123/4125/3073/57704	9
hsa05100	Bacterial invasion of epithelial cells	23/1304	73/7932	0.00103532730341733	0.0252460580910227	0.0227185181559593	10552/5295/7414/8218/60/10109/5291/1398/5290/1212/81873/55752/1785/1399/26052/857/10459/10801/23176/2549/9844/1211/387	23
hsa00190	Oxidative phosphorylation	36/1304	133/7932	0.00121410638041419	0.0274908373279498	0.0247385585783643	1352/6389/1537/498/1350/4706/4726/506/4713/4731/509/9377/23545/10632/6392/4712/4708/51606/518/7384/100532726/514/155066/5464/526/515/9167/533/6391/1345/1329/7385/4722/10476/9114/4707	36
hsa03010	Ribosome	40/1304	153/7932	0.00138580693615983	0.029286719917511	0.0263546441894255	6142/6210/6157/6176/65003/6146/6181/64969/6125/29074/6158/6227/63875/54948/64960/6209/6168/6201/6160/6169/11222/63931/9801/9045/6156/3921/55052/6138/6233/6144/6159/6232/6235/23521/51069/11224/6217/2197/219927/6136	40
hsa00020	Citrate cycle (TCA cycle)	12/1304	30/7932	0.00176253519476023	0.0319027470115972	0.0287087645364199	50/4191/8802/6389/2271/6392/6391/1743/4190/3420/1431/8803	12
hsa04068	FoxO signaling pathway	35/1304	131/7932	0.00180091655410435	0.0319027470115972	0.0287087645364199	11345/1432/5295/1027/10018/3480/894/1647/5291/6502/5290/114907/7048/10769/673/5604/9456/10733/23678/1263/5934/5894/6774/901/5562/5564/1030/847/664/80854/100533105/5565/7040/1147/5601	35
hsa05131	Shigellosis	21/1304	67/7932	0.00181151244860805	0.0319027470115972	0.0287087645364199	7321/10552/1432/960/7414/5217/8767/6093/60/10109/4790/1398/81873/1399/7322/10459/8945/9844/1147/5601/1729	21
hsa04110	Cell cycle	33/1304	124/7932	0.00256966497657508	0.0428728314512789	0.0385805655762796	8379/8556/64682/8697/7532/10926/1027/894/5925/1874/1647/8454/6502/8555/7029/51434/6500/10971/5111/23594/902/545/5934/10459/896/29945/1030/7529/1029/4999/7040/4998/51433	33
hsa03040	Spliceosome	35/1304	135/7932	0.00311159371658896	0.049318760407935	0.0443811524839794	55696/4670/6100/51362/51645/10465/11157/1665/10915/9092/84950/4686/6625/23451/10285/10907/6434/11338/83443/6429/10929/6634/6431/3192/27339/9775/6426/9984/10992/6627/10523/3310/22938/3190/1655	35

## Sheet: (3) mRNA FC O.LIR vs Lean
GeneID	baseMean	log2FoldChange	lfcSE	stat	pvalue	padj
6060	72429.0088357427	-1.87305307808474	1.38389896457474	-1.35346085663147	NA	NA
26870	72427.8159088001	-1.8737674241248	1.3839707496106	-1.35390681100161	NA	NA
3725	11903.3977497646	1.61986102049593	1.08745629279504	1.48958724247434	0.136332798478036	0.778253594473718
100169757	14047.1650196782	0.453776731586412	1.76936081582568	0.256463649204674	0.79759284572043	0.950553054090905
100169768	10398.7932547307	-0.145836174044999	1.74938126248384	-0.0833644312835128	0.933561769757849	0.987954849292094
26871	5507.73273796562	-2.23854253580388	1.51232941932789	-1.48019506014684	NA	NA
100169767	6528.00862783646	1.43558295802688	1.90419688819211	0.753904686500066	0.450906456311731	0.869393210429133
100169766	4858.12956779063	1.61434224531427	1.99755543742263	0.808158920183562	0.418999102676664	0.864042268989965
643314	1424.14477496716	-0.209345437524569	0.27363257957034	-0.765060351560787	0.444235607895381	0.868903625606794
100169760	2645.75195145104	-2.29424553564461	1.73562088213911	-1.32185868426347	NA	NA
26863	1274.04938350363	-3.32564930263847	1.85270010440694	-1.79502839921468	NA	NA
26869	1213.37965064734	-4.06500817351505	1.72216761706549	-2.36040216598758	NA	NA
26864	1172.84253234846	-4.52756896433159	2.01198714065382	-2.25029716783394	NA	NA
100169756	2894.35116130743	1.11116604404845	2.0031612595181	0.554706236838748	0.579095609520658	0.898055992960941
105378594	1189.34344369645	-0.135673828787855	0.63339588509658	-0.214200679196341	0.83039056645198	0.960332908893224
100381270	701.905566966933	-0.475959624920305	0.312733544997758	-1.52193339196701	0.128025771239581	0.771601315407933
171423	725.99796872637	-0.317640850444453	0.365785042732267	-0.868381189323117	0.385185689080977	0.857849036056432
677766	2800.39332785749	4.22553819656882	1.43497393836321	2.94467940051138	0.0032328946211498	0.447874345394584
440672	599.352375026112	0.200128020194863	0.328591088211462	0.609048837216402	0.542492068449281	0.887085966743464
100169758	2038.67192700113	2.23577696753593	1.86532306223364	1.19860039947112	0.230683362796894	0.810953853460948
102465432	405.13813006558	-0.274816621765552	0.550066070136435	-0.499606568529828	0.617352131852624	0.909131202870137
6080	1079.5000187691	1.0163282239381	1.16154567558131	0.874979129365242	0.381585261729721	0.857386547078176
100628315	550.219547468051	-0.276660009648331	0.47449950394268	-0.583056478140705	0.559855280641232	0.891763352130106
26824	769.073896252707	-0.0615813876837157	0.78354243035998	-0.0785935583034394	0.937355911419818	0.988425333153608
723790	639.450858221439	1.62966351230004	0.371593301520101	4.38561057380062	1.15660885015331e-05	0.0143272993631324
8337	638.060393765228	1.63338194359894	0.371122721256397	4.40119090005942	1.07658352245355e-05	0.0142885703076495
170688	382.630773095084	0.350217325121143	0.321036807778751	1.09089461592984	0.275319256505022	0.823394122500365
100189134	1026.41766384028	-7.68282668006136	2.40785833602149	-3.19073035366179	NA	NA
100131205	418.643354518225	-0.199638688888453	0.273987467837793	-0.728641680088243	0.466220875717262	0.870007902420584
26768	740.20977331851	-0.0171286967358643	1.26974496218743	-0.0134898717820909	0.989236966015644	0.997946909695176
84832	244.218884185827	-0.240814346428731	0.474565797041347	-0.507441429471052	0.611845122786462	0.907456482756684
149371	294.724450766055	-0.120991883566411	0.288166368553341	-0.419868162179427	0.674581767232116	0.922325520010298
148696	348.613462396813	-0.201373931174167	0.296730716450284	-0.678642014494333	0.497364714933656	0.875050020106716
8338	371.87635090659	0.323946372733668	0.430539323865878	0.752419941167986	0.451798558257562	0.869393210429133
1122	241.950712949409	-0.741851319659679	0.452723810734908	-1.63863994353518	0.101288268391028	0.756103376736646
3311	304.222096506629	0.798055728926555	0.614692300738537	1.29830116298465	0.194183866930343	0.798639291012974
6248	210.923102057189	-0.158632914196563	0.336557307280744	-0.471339979150228	0.637397970277223	0.91241626398294
100169759	748.274296955177	1.73206212753759	1.74408235951551	0.993107990621926	0.320657330336401	0.842923230121138
8349	285.274886996409	0.985210652903953	0.554458606214817	1.77688765556332	0.0755867258265243	0.753443117623631
26829	440.802024217336	-1.68898657516731	1.29076248945913	-1.30851848342374	NA	NA
474338	205.191891955214	0.0876217577848432	0.304572820245812	0.287687383641541	0.773586048335074	0.944764871668285
105373268	187.187636619283	-0.479216167118577	0.379668672268035	-1.26219570410135	0.206878374146166	0.801113494547351
767846	224.774880756187	-0.27557659557811	0.430172933459142	-0.640618165727259	0.521770794197096	0.883556227647186
51278	227.82387314887	0.724650111818864	0.424349335718964	1.70767349167899	0.0876969434474154	0.753728117095091
93183	201.56060605968	0.0877416095617524	0.28060255617906	0.312689986707613	0.754516203815976	0.938322019749149
3310	245.434735886521	2.38094680023914	0.745269585088666	3.194745697231	0.00139954100838835	0.325060893460798
677838	347.766360606128	-3.19085185608119	1.4337083467	-2.225593415443	NA	NA
128102	179.996650180285	0.03220048270909	0.404277370309562	0.0796494809601475	0.936516040079696	0.988168955740253
646471	178.142886944059	0.219261058102939	0.365775198919212	0.599442112944807	0.548878101099939	0.888961238619847
554313	213.213599350915	1.08936793262661	0.581003455648736	1.87497668393425	0.060795931251298	0.743630978352528
8370	211.148335090985	1.10606018951175	0.584280360679554	1.89302989445912	0.0583538940523024	0.743630978352528
100169765	100.616803402802	-0.781317338800858	1.67940644680147	-0.465234214319544	0.641763739553932	0.913272449848083
645676	160.31513665713	0.424569824344557	0.320943518146476	1.32288019647989	0.185875222015962	0.796245690694048
1744	128.117743152593	-0.306505183156882	0.324178243931813	-0.945483507589582	0.344412086791007	0.849233478097423
677802	284.244578534178	-2.23452822849122	1.59278629624603	-1.40290523201868	NA	NA
100189122	178.914373915299	2.99376575583306	1.39894188155367	2.14002153721224	0.0323530262523119	0.712995436482738
26802	121.153239817953	-0.745996323372896	0.6016861444492	-1.23984294844582	0.215033489180379	0.804142294837801
100500849	85.5478151611201	0.423603112044385	0.502801287458181	0.842486132415913	0.399515898792458	0.860813427856268
148898	103.603005734637	0.403749525882545	0.348870890430282	1.1573035669	0.247148356755615	0.816019511997054
55170	92.4729905797715	0.161705289427551	0.394663265521379	0.409729771059202	0.682004188564264	0.923183410606659
692073	162.69066264071	-0.556976459339162	1.19999979982045	-0.464147126876604	0.642542339392041	0.913681733239727
26782	179.552854846905	-3.43277806466587	1.40529616934936	-2.44274348677348	NA	NA
644242	69.2079139539304	-0.404308171769805	0.380366728054749	-1.06294305455552	0.28780777646882	0.827673389573606
105378828	68.2740138040034	0.268655525780194	0.354073766747371	0.75875580461141	0.447998647754568	0.869393210429133
100169755	70.7279008003484	-1.77356278328403	1.63647499167582	-1.08377017205	NA	NA
26769	100.251391729169	-0.491865519938949	0.559882188028004	-0.878516106524801	0.379663700902523	0.857064290873155
94161	126.041680292323	0.212093171642504	0.788523971949071	0.268974919200304	0.787948983226744	0.947936552757276
102724235	69.3751680301267	-0.297335660570062	0.455534453011921	-0.652718271042127	0.513937921219892	0.88147110676399
692196	84.6547479797196	-0.414718296389017	0.625939547289615	-0.662553274009912	0.5076167044972	0.879351450333272
126792	74.120818093001	-0.350439111502566	0.340176508401508	-1.03016846503976	0.302930930310657	0.835096098063977
7151	60.5253834490018	-0.0937067193953699	0.348763763095435	-0.268682498903214	0.788174020567557	0.947974470057282
101928120	69.2288341964882	-0.137042633285064	0.534743799261599	-0.256277180725237	0.797736816155273	0.950663659631935
728963	63.0871969331628	-0.359101872814096	0.596787370827295	-0.601724986767551	0.547357214725167	0.888961238619847
149647	87.7306587460248	2.97997723086265	1.84631921823988	1.61400975596381	NA	NA
440567	88.3680958212518	0.0786004888654475	0.560844233364411	0.140146736276374	0.888544054736594	0.976291836910531
105371437	52.1538240789172	0.713910540737275	0.528438191026931	1.35098210700841	0.176701164492023	0.791920216165452
692212	96.3689027521453	-1.75461954708241	0.902628971508977	-1.94389899113155	0.0519076329496195	0.743630978352528
317772	66.5007485322032	0.316001717534968	0.47340025693076	0.667514883882261	0.504443305757073	0.878697015493783
343521	53.0897941640595	0.855661379833492	0.88604486824302	0.965708860241156	0.334189884672923	0.847320536574623
100169761	177.747063021427	2.26861366469486	1.81552132906929	1.24956596673962	0.211458141902989	0.803681828729611
100130557	62.7106748366901	-0.119934500685136	0.42794045648615	-0.280259785835457	0.779278201177227	0.946204551792071
200058	61.180068431235	0.446356846432147	0.411554243845155	1.0845638287236	0.278114882670955	0.823978149039555
100169762	191.253284827765	3.97931372606361	2.03166613763746	1.95864549413173	0.0501543177908755	0.743630978352528
619518	50.667614007114	-0.18965670359149	0.39218624671156	-0.483588359310764	0.628678037738906	0.91087944309102
54627	48.9929254992882	-0.3108695653202	0.48599647050549	-0.63965395673936	0.522397595506548	0.883742195475917
100506730	42.9720537968021	-0.071336287505613	0.401056147768755	-0.177871073420734	0.858824228626146	0.967962090688534
100616345	49.9104294729212	0.0641720425424082	0.769393085983392	0.0834060556449988	0.933528673583193	0.987954849292094
100189011	101.317442117617	2.83166733464435	0.893118248526061	3.17054022725158	0.00152155763334712	0.337129661507301
10638	31.3274438874501	-0.164827938076371	0.642389102958236	-0.256585825191196	0.797498518604856	0.950553054090905
100169764	32.4771475171921	-1.53860350158941	1.3125943306989	-1.17218508841964	0.241122753857236	0.813246811266476
26774	52.3184251284946	-0.0246651809081875	0.566905709451773	-0.0435084362301449	0.965296239756504	0.992865368426421
79854	52.4757902349448	-0.126822010091118	0.501902863921351	-0.252682379814018	0.800513664997447	0.951520281307997
10896	30.0849294559033	-0.992056168207643	0.484464287821224	-2.0477384879476	0.0405856304548377	0.723341093163135
100506046	36.6736501015975	-0.33824292149382	0.450486815362491	-0.750838670431783	0.452749753516963	0.869393210429133
100169754	27.572555597713	-1.42927972079391	1.22102551232501	-1.17055680357764	NA	NA
644961	42.7483457206062	-0.523924978999796	0.465881308652069	-1.1245889656223	0.260763251716361	0.819230366329656
6083	59.1886416890911	-1.97910301887747	0.869391506685394	-2.27642322665759	NA	NA
6791	41.4375457776195	-0.322049655443297	0.391154053173963	-0.823332016708179	0.410319211446414	0.862250675567333
84719	37.0417326695853	-0.119131507595914	0.451007689075066	-0.264145180850976	0.791668050517529	0.948786380718924
406962	41.1016446426101	0.31079213324477	0.848058127306878	0.366475036601243	0.714010636827653	0.929469444660447
677825	78.3354884550678	-0.651123579889649	0.915534975372743	-0.711194653841112	0.476963621034085	0.872330539110803
100287902	49.2563440869261	0.568684994192787	0.417870149713984	1.36091317980485	0.173541127936446	0.789425365258151
100189412	100.224835161448	-5.41358736247355	2.16275758565826	-2.50309484445797	NA	NA
644068	35.7591809969084	-0.457197200677306	0.447443916399036	-1.02179778050568	0.306876620067517	0.836244407019122
163732	51.8522882744838	1.47359460406099	0.67261943432835	2.19082965619699	0.0284641216892792	0.695910322511179
100500854	37.4138320670295	-0.0841217552464119	0.500462130156352	-0.168088153283708	0.86651392906122	0.970172551714246
101954266	57.1431054191102	2.86483805596754	0.588417391898063	4.86871750463801	1.12324845139922e-06	0.00208710794754488
103611157	45.2157222893556	-0.220370688696909	0.785686413065555	-0.280481735501924	0.779107936288681	0.946138662491952
677774	41.3327161592563	-2.26202066685687	0.920594832022729	-2.45712944302193	0.0140052213036159	0.636261655360606
112970	27.6195487656326	0.215322898521774	0.498024899828067	0.432353680701727	0.665484377523268	0.92035582651644
677823	87.3634289672718	-1.05158656898019	1.58422427878987	-0.663786424093601	0.506827015885268	0.879351450333272
79469	34.2378087417772	-0.177955085152176	0.627276255055443	-0.283694917060821	0.776644190363396	0.94549775168637
26830	45.5716853366063	-0.406760627090688	0.787774652838679	-0.516341349172585	0.605616021485301	0.905902631932384
677834	65.0334313419462	-2.67343815737368	0.967526402169658	-2.76316816923916	NA	NA
101954277	46.2701164524363	2.1036335208655	0.82534519895247	2.54879233990267	0.0108096645347718	0.615465684779764
100189198	77.6202510240841	-1.81402503190074	1.98747763769819	-0.912727266708605	NA	NA
100189120	76.2499399102363	-4.64985487260697	2.09976699576012	-2.21446231034016	NA	NA
27184	34.5444955083781	-0.409095012253941	0.699040461348404	-0.585223652812347	0.558397342748685	0.89154622612481
407026	28.4328341304023	-0.239550634382203	0.673652442077603	-0.355599741676001	0.722140337130057	0.931217496904806
26770	32.7386930676511	-1.15448925733857	0.753640563574363	-1.53188311927249	0.125551279856427	0.766382500332543
9293	24.758127056798	-0.950262813014453	0.492208328419401	-1.93061099974878	0.0535311765467836	0.743630978352528
26811	56.8982864016842	0.307573957406062	0.933127163709258	0.32961633673103	0.741689876949243	0.937187324283841
407025	33.7719423627178	-0.56582302184764	0.802395431731028	-0.705167302145497	0.480706127144993	0.873246829286915
100506571	38.2417433720346	-0.631789853891678	0.533027321224708	-1.18528606083465	0.235904362880518	0.812061837529932
26805	43.2731811884969	0.890778720014034	0.543454961531456	1.63910311445832	0.10119178654481	0.756103376736646
100169753	38.9382976349676	2.42823675739931	1.8956317731748	1.28096436858752	0.200206181729654	0.79903693508139
653598	25.6857677263538	-2.72699721086723	0.659064263627079	-4.13768028607641	3.50834761817055e-05	0.0325480129704034
100189015	52.523386647639	2.26591671430386	1.690399666469	1.34046211629764	0.180095152760671	0.79599144468269
4070	24.3888443407281	0.908965689481692	0.618304975770053	1.47009279417433	0.141536623682998	0.7792846140818
677843	49.006105631757	-2.77346444048657	0.941318605213751	-2.9463610143526	NA	NA
406893	26.7158686240854	0.2983393216063	0.637132326541812	0.46825331124793	0.639603452222659	0.913053135529753
644591	19.8440603553806	-3.30025323114357	0.817912830852057	-4.03496938384687	5.4609417814411e-05	0.044117286626503
100169763	81.223514718411	3.04946159980782	2.03144326811551	1.5011305743412	0.133321792242686	0.77790170110131
646817	20.1423611553933	-0.12140533934534	0.606731934381766	-0.200097163946128	0.84140459135776	0.962396965959898
100189373	27.0967631534033	2.51951658162418	0.804620836119571	3.13130914403734	0.00174028860978602	0.346941226945173
100129534	23.5253462444874	-0.580609955669906	0.5195402747625	-1.11754561460192	0.2637611075104	0.819230366329656
337873	22.3322036318842	0.473019836569666	0.502865028767709	0.940649696259095	0.346884405561265	0.850105677022787
100169751	55.4607859116069	2.57715286682097	2.00803223188704	1.2834220616066	0.199344248781896	0.79903693508139
100616343	21.8710367760287	-1.59899806653572	0.968508583738014	-1.6509900824671	0.0987405999994951	0.756103376736646
26828	19.9419434024827	1.35680238837739	0.756219759683018	1.79419060531572	0.0727827511361462	0.753443117623631
677771	34.3719125633024	-1.03704008071941	1.04723592410425	-0.990264043516689	0.322045076514554	0.843088975412133
692234	23.8155036902383	0.666629514640333	0.698760487628305	0.954017186780224	0.340074942729205	0.848171503469535
101954267	20.8862540972896	2.10448575312732	0.564513285169125	3.72796497162477	0.000193032199421062	0.115098259419711
677818	35.1994191894272	-4.34542551460421	1.24960361019258	-3.47744315009983	NA	NA
100189142	18.2732784506962	0.76326106064129	0.720792636199295	1.05891905980884	0.289636643205282	0.828803729331911
163933	22.1741454011407	0.566397914180032	0.743886066583708	0.761404117677873	0.446415728757788	0.869301714019712
645682	20.9710648888544	0.497740111107346	0.643576958553851	0.773396412801652	0.439287812291938	0.868306648311986
692235	22.7332701901066	0.786551294360033	0.69669300538545	1.12897831366179	0.258906982113045	0.819230366329656
26806	12.2213255955406	-0.926737928551518	0.613848687863873	-1.50971721024031	0.131115597889181	0.7756390557077
653604	19.9729812780314	0.627563581284819	0.688327905087101	0.91172183583841	0.361915166220579	0.853891533818873
128312	24.5976885207032	0.780340563222855	0.699775880975126	1.11512926415164	0.264795032667398	0.819230366329656
126961	14.2037146035888	0.741268239102017	0.839297097552961	0.883201242162335	0.377127550588171	0.856783075044924
333932	14.345466757719	0.875375588645792	0.866597488387916	1.01012938575925	0.312433305091539	0.838192786876391
648740	17.595561911323	-0.888067786586952	0.569890454842026	-1.55831314429213	0.119159034570315	0.762424927040329
388730	15.358055435786	-0.236494749299391	0.579425215584937	-0.408154051529577	0.68316057942735	0.923183410606659
246182	12.1524036587695	-0.241911621089719	0.680305227071951	-0.355592771396028	0.722145557872859	0.931217496904806
692157	11.4001908026132	-0.212295076711707	0.792621519823468	-0.267839153243012	0.788823131476551	0.948144044026002
102466751	16.6675061376998	-0.249382752931135	0.692359618260985	-0.360192516076422	0.718703170948328	0.930348587110971
127670	15.6013203524892	-0.714697049541143	0.910906935109053	-0.784599416246162	0.432688472431105	0.866228440621643
284578	12.4592817115059	-0.522568236412303	0.80447064840896	-0.649580239435473	0.515963400716971	0.88253583763696
127623	7.04384865673868	-0.766824115191507	1.08872147660193	-0.7043345168361	0.481224475537052	0.873246829286915
102465909	16.0995921588906	-0.209995713978821	0.763302675655315	-0.275114604830298	0.78322819134447	0.946537103769475
101954273	21.7369555469204	-1.43117795759162	1.0477393095	-1.3659676072234	0.171949130807322	0.789425365258151
100189211	10.7882327233506	0.583246856151858	0.868270387445897	0.671734133266408	0.501752967348533	0.877512203361932
101954264	11.8616070449576	1.13196260301713	0.910611514789955	1.24307960599228	0.213838500147262	0.804142294837801
376693	13.3341857668773	0.947791122016787	0.671368436553657	1.41173023695021	0.158029406668284	0.783104568542182
102465842	13.9088361203075	0.997487475153348	0.692699073225304	1.44000116891871	0.149867068358531	0.779673420732696
339403	11.8013695238567	1.14547101156631	0.983443404273177	1.16475539577479	0.244118018608349	0.814623187942207
100189017	18.5513536383102	0.839889104318529	1.22420235235939	0.686070487203215	0.492668660507446	0.874807179229022
100126517	25.5643296765502	3.61817431370155	1.0720565099358	3.37498469545997	0.000738197960025313	0.254008449911673
677679	13.4027770863463	-0.378119749882822	0.763905445352113	-0.494982398912646	0.62061254489536	0.909407892605443
100189009	19.622594008127	1.54213783120925	1.07633729381522	1.43276446897323	0.151925158547163	0.779673420732696
360155	8.81015598246125	-0.734039524416762	0.840843361684093	-0.872980102913083	0.382673922959128	0.857386547078176
100189385	18.5513536383102	0.839889104318529	1.22420235235939	0.686070487203215	0.492668660507446	0.874807179229022
26804	8.50417135182208	-0.347945427009411	0.89566934969529	-0.388475308580988	0.69766432301714	0.925476303275241
692085	9.06941960292144	0.132391054943926	0.79944968833286	0.165602735076436	0.868469594735951	0.970531878257575
100507634	12.0974293937202	-0.676518015289231	0.860475149867737	-0.786214471612828	0.431741849265351	0.865933685104681
103021295	6.58029892776083	0.392775184750391	1.17028889808104	0.335622413742827	0.737155619745879	0.935746674463243
677885	15.0713508557279	1.32490389918021	0.669896962720753	1.97777266193174	0.0479543588676083	0.736020827779563
100189316	18.3721362567957	1.91788149293489	1.08891363547755	1.76127971075851	0.0781910723567669	0.753443117623631
100189409	25.4150714689314	0.780484375993306	2.20194749687289	0.354451855505962	0.723000278624732	0.931217496904806
94162	11.271462105175	-1.56192067061791	0.81675333827357	-1.91235296805698	0.0558309361743365	0.743630978352528
100189380	15.1356635361756	1.21983186127833	1.40087862778281	0.870761989715674	0.383884123353301	0.857635072264962
100189259	16.0520507868748	1.21767698062521	1.18084899333901	1.03118771959323	0.302452798334932	0.835016046189999
100189091	16.0520507868748	1.21767698062521	1.18084899333901	1.03118771959323	0.302452798334932	0.835016046189999
619498	11.6633618885682	0.0345771328839307	0.762601220837926	0.0453410405584432	0.963835475423651	0.992736422862261
643988	9.42554044544828	0.635394076041066	0.935035787367958	0.679539847164186	0.496795868734371	0.875050020106716
100126520	11.2947546837114	0.8490515080324	0.938169664998338	0.905008485894611	0.365460891598633	0.853891533818873
100189139	14.6196580438883	1.12742959772531	1.00410550338811	1.12281985699817	0.261514010176826	0.819230366329656
100313769	9.6046437201247	-0.0684016960366862	0.838224129011589	-0.0816031102771327	0.934962327902709	0.988067823719375
92815	10.0254770782276	0.474405283025067	0.933469258037483	0.50821736113994	0.611300916846068	0.907091122830586
100189394	14.3863623380237	1.97176116743285	1.03243366578252	1.9098187445664	0.0561565549625224	0.743630978352528
729759	9.88742792495693	-3.12546635832904	1.23340246904489	-2.53401986518587	0.0112762339008647	0.615465684779764
641311	7.15524407364882	-1.90065106539721	1.20811258031145	-1.57324002445801	0.115663250840997	0.762424927040329
84793	8.713867723529	-0.311721688478272	0.901091562335838	-0.34593786193072	0.729389413619739	0.934012220487065
50486	5612.66044259169	0.485906741017261	0.37748834186948	1.28720992709562	0.198021128099881	0.798929341208363
7832	4592.14386380355	1.1615105280986	0.792270825236977	1.4660523789339	0.142634017753534	0.779673420732696
359948	1700.68393611563	0.250968861699069	0.285022533725021	0.880522878030388	0.378576117084225	0.856890337547674
284702	1566.33719282223	-0.303533494968978	0.383816717228154	-0.790829271744687	0.429043626019465	0.865399437154547
1901	948.910435415554	0.724718822616836	0.392088075342745	1.84835721408594	0.0645506839669762	0.746154642383082
375061	339.751779066036	-0.0118086023502276	0.274362853984193	-0.0430400915384412	0.965669575022667	0.992865368426421
79762	522.18368189664	0.180495528910737	0.303883313493016	0.593963277667386	0.55253667463312	0.890084325053886
23528	299.973919161761	-0.132167353502725	0.277155644204197	-0.476870510366911	0.633454332308442	0.911559231532519
54855	277.177291825022	0.202073983207946	0.362126945789984	0.558019737435222	0.576830906446348	0.89743930282375
7779	232.393428718696	0.106286826099334	0.431031727174114	0.246587012970391	0.805227856385892	0.952537373852593
2532	363.441526517622	1.38351137117935	0.610530829446742	2.26607945815459	0.0234465187117995	0.689724180445088
93974	330.471111597561	0.406235545604518	0.234581491218079	1.73174594250857	0.0833188067650695	0.753728117095091
54460	308.334556612293	0.418683817724519	0.294271364463445	1.42278137897624	0.154799541022667	0.781481732903594
55450	223.370484986168	-0.26882154928944	0.365344378637464	-0.735803162736481	0.46185049619633	0.870007902420584
65108	207.049792191124	0.229611403858907	0.45725650680994	0.502150107082776	0.615561935812673	0.908567429887257
100996511	134.905605876123	-0.713836185842587	0.62909909494175	-1.13469593515896	0.256502741046689	0.819230366329656
8707	102.346184137391	-0.274722268880144	0.478363375552078	-0.57429620017019	0.565767380084076	0.895051225398668
57463	121.450961304487	-0.165067429935354	0.311524280280556	-0.529870191134688	0.596201934972644	0.904002967978277
105379282	132.082414975941	-0.283698247876906	0.395744916240097	-0.716871490282864	0.473453394804483	0.870545121067426
2701	117.926605378107	0.775495463587422	0.553769616004163	1.40039366764679	0.161395465231961	0.783405444166684
54964	87.2548282268378	-0.319915825322487	0.478774303920408	-0.66819756762817	0.504007487906101	0.878451487382961
1043	76.4180648099211	0.386345425554804	0.451027530126134	0.856589453523511	0.391671816343576	0.859048284982453
54344	111.54668464506	0.770624017501706	0.442051732422772	1.74328921476705	0.0812831083383512	0.753443117623631
5279	82.5792964936656	-0.120993599777394	0.306361179567377	-0.394937765771282	0.69288881774702	0.924861976632724
5877	63.5049751746513	-0.233410171071844	0.389199878410692	-0.599717995866237	0.548694192829605	0.888961238619847
81629	81.9181339364711	-0.150539656129784	0.364516873510056	-0.412984053879832	0.679618296833369	0.923083295507495
101928068	80.4636549952957	-0.138907245754209	0.429601148089434	-0.323340024513368	0.746437745357945	0.937417648701246
388610	75.1632471951329	-0.273015959219989	0.450002584200451	-0.606698647531268	0.544050919900529	0.88750221032433
100126533	68.5062851505707	1.35844037614797	0.612438704891514	2.21808381034409	0.0265491184693313	0.690325127655706
84967	80.6668564694154	0.906077905200141	0.61581946879219	1.47133689517357	0.141200030138072	0.779221193939863
388692	61.185226291178	-0.856224916748671	0.385550030744071	-2.22078809096772	0.0263653175729582	0.690325127655706
81025	44.6393610169881	-0.36224866862532	0.3570644144129	-1.0145191007649	0.310335119879187	0.837359386209805
9636	76.2978828568467	-0.378012088614048	0.700588183503994	-0.539563894331502	0.589497822008058	0.90151926178862
644634	47.3998115807265	-0.773205318177375	0.436125422112963	-1.77289669203714	0.0762458269193128	0.753443117623631
140	29.5505389235358	0.485883756658914	0.566825908233516	0.85720103756927	0.391333789165778	0.859048284982453
100189005	56.9325174295199	1.73628055067446	0.75939216804667	2.28640829301752	0.0222303836263391	0.681015243810154
574036	51.5787876723657	0.238944986232756	0.44575615434551	0.53604416653224	0.591928026361194	0.90241477829647
101928370	49.3742147680348	0.964080355196923	0.500501598457206	1.92622832408267	0.0540758706325672	0.743630978352528
729614	52.983661899271	0.547039009874056	0.488102175602326	1.12074691984112	0.262395604064672	0.819230366329656
400728	37.9434877130495	-0.226699409149998	0.384497979607428	-0.589598440494947	0.555459897486511	0.890802910316122
541468	46.3777618399551	1.03554216051524	0.43845644306286	2.36179026879251	0.0181869279700968	0.659438593514539
51027	41.5207926946068	-0.192998990454287	0.400350016773298	-0.482075639735953	0.629752214192356	0.91087944309102
105378862	44.3539872452652	0.384847050226827	0.498283833617228	0.772345045660178	0.439910092621915	0.868306648311986
79626	40.3009407786788	-0.108650771157951	0.526467671963692	-0.20637690962617	0.836496506048446	0.96129117832329
57165	42.9869608902993	-0.00484264963457615	0.545062887475328	-0.00888457047040347	0.992911231651778	0.99870085849956
101928673	30.8271389850615	-0.458623380157237	0.42698197490816	-1.0741047798467	0.282775722505871	0.826802652387995
100132074	33.133782313307	-0.0563782458853407	0.554090215022992	-0.101749217648612	0.918955734801586	0.985133048617221
10962	25.857480676187	-0.648958996858404	0.477360644072667	-1.35947318849271	0.1739966929019	0.789425365258151
100506443	29.3097240621338	0.0825092968603371	0.528459580893208	0.156131707785256	0.875929205637548	0.973132470550151
339535	29.2498009386623	-0.695510143228387	0.996010835298655	-0.69829576002538	0.484992250298593	0.87449209148939
101928728	25.1061243504931	0.411640985809753	0.560668295911824	0.734197008839771	0.462828676243979	0.870007902420584
101927765	28.8472591450519	0.254704617408126	0.557100880503258	0.457196580228052	0.647529756161447	0.916122865533844
337875	26.9514895578067	0.612928825819377	0.67332609095319	0.91030012657268	0.362664251821608	0.853891533818873
3766	30.7605303366769	0.370642791624917	0.644639787575854	0.574961084885417	0.565317615966721	0.894704805905224
644997	20.9349332118301	-0.139339843429372	0.511067336660602	-0.272644783640139	0.785126283255408	0.946747450786471
92312	28.3850353518852	-0.653318181543489	0.613210801133929	-1.06540553482651	0.286692453190798	0.827430354614585
104472716	20.627744082983	0.0973760897786843	0.598129734425141	0.162800951322495	0.870675159215127	0.971288927775489
115572	20.0836049862054	0.807177074016628	0.567941444344752	1.421232914157	0.155249059008878	0.781481732903594
100506504	19.1559852564236	-0.402218885380719	0.542999650443441	-0.740735072393227	0.458854089482724	0.870007902420584
100302401	16.2205722384721	-0.200413521724014	0.575865815076313	-0.348021216882713	0.727824249574279	0.933723992971923
84734	16.0012465689492	-0.100482313902394	0.728706943527895	-0.137891253534553	0.890326363042496	0.977179845081021
1325	15.3317095008005	0.033319539933471	0.699497814612813	0.0476335154126451	0.962008320899845	0.992670281353007
2827	13.1117047461825	1.58336791665805	1.02663748212436	1.54228531904142	0.123004274898821	0.762424927040329
105371215	19.1208917428749	-1.26838208621795	1.18858991408066	-1.06713179305329	0.285912326989673	0.827430354614585
100874097	13.7898907210112	-0.500403713793664	0.759968876937121	-0.658452903769461	0.510247150354731	0.879537105674929
4610	15.8810754639967	-0.0746517161074441	0.760673930425443	-0.0981389175066004	0.921821984964659	0.985133048617221
574029	16.7368553908429	-0.919008389940489	0.994161735120223	-0.924405313014139	0.355275329537962	0.853588292528273
646626	13.5681302106961	0.745477049247228	0.787275277752938	0.946907733944076	0.343685796635457	0.849195200172543
403314	13.3968805935611	-0.52787066302812	0.753880874332363	-0.700204343949703	0.483799699169521	0.873796466053908
642946	12.0118968094854	1.07389154236267	0.876454337845313	1.22526810124842	0.220474222918281	0.807095127174414
148304	11.3282020205436	-0.836799127973651	0.689340520689149	-1.21391257710643	0.224781109629864	0.809116194892001
101928098	9.67655619737742	-0.492100674858204	1.22711803514252	-0.401021467181885	0.688404318864957	0.924252142994733
101928596	13.7689835905093	0.219104123963077	0.988682415187038	0.221612239276681	0.824615753832411	0.957337414680415
100506161	10.0193380317227	-0.553152838594819	0.787827888160759	-0.702123962489059	0.482601859722377	0.873422017525974
105376719	9.21127866879383	-1.0415944623745	0.786841288203458	-1.32376691207029	0.185580468241184	0.796245690694048
100506696	7.81676784315473	-0.695488733823813	0.946893955129111	-0.734494850301353	0.462647197594994	0.870007902420584
4170	5350.86900810788	0.608344228842316	0.539498185651458	1.12761125991133	0.259484129263998	0.819230366329656
5549	2677.70792670487	0.714669800569693	0.486203180155764	1.46989947770546	0.14158898106346	0.7792846140818
84919	1273.25459961356	0.198327184009042	0.485433919722878	0.40855650161872	0.682865158056537	0.923183410606659
6282	1504.09414121157	0.450787433410748	0.410393121123941	1.09842833665481	0.272017494448853	0.822561645959106
55629	1413.81275170015	-0.0301605985943299	0.371801235033531	-0.0811202216464123	0.935346344136122	0.988067823719375
26994	1161.84607446532	0.168676399029055	0.315072342693978	0.535357681943181	0.592402546789609	0.902781990695366
25802	1668.47045333712	0.595908846476544	0.398140998821055	1.49672816474843	0.134464004607361	0.778253594473718
6281	1442.37430046795	0.639763778517302	0.299811292606909	2.13388819665347	0.0328519339075404	0.712995436482738
27129	1493.45967504543	1.13351772446493	0.642703368849729	1.76367167095083	0.0777872733113049	0.753443117623631
2331	1287.55604610023	0.317492484104135	0.301569974272571	1.05279872397765	0.292433249924304	0.829669367894252
714	973.784039264941	0.672865012446301	0.555726983186253	1.21078341128667	0.225978424530999	0.809406053779347
6277	886.789063232139	-0.03545331059064	0.416917850709798	-0.0850366817594429	0.932232228485906	0.987546610096266
712	878.287133083513	0.715221526151683	0.44066248273721	1.62305972069378	0.104576639009596	0.756103376736646
100133331	544.916405381011	0.549325777862949	0.518633677231136	1.05917876524269	0.289518373886054	0.828803729331911
1810	443.746343364975	0.0548068554757161	0.310585174346524	0.176463205595794	0.859930052725966	0.968084130645082
80176	324.896867531264	1.2604485292733	0.494165914455609	2.55065857923822	0.0107519597485301	0.615465684779764
6280	449.081337926174	1.55985418515005	1.08192522270524	1.44173936646916	0.149375913641848	0.779673420732696
56900	362.547224873379	-0.0614383081255861	0.372964449245929	-0.164729663242177	0.869156768035964	0.970657645562944
494115	369.158156764881	-0.364226613551923	0.288333446110357	-1.26321319453352	0.206512572248436	0.801113494547351
1031	493.435124769808	-0.228770831974022	0.37561533722728	-0.609056152133628	0.542487220034048	0.887085966743464
100861548	393.018407477268	0.345107531685882	0.242379129810097	1.42383352872119	0.154494667391454	0.781481732903594
3399	420.59247239706	0.0656960129564671	0.574585141058491	0.114336428602109	0.908971105987309	0.982561738764832
83442	326.526613139517	0.495899638607287	0.528305157682829	0.93866136151751	0.347904637351418	0.850133622649488
4725	405.979724879608	0.311556310600442	0.269617783916078	1.1555480728134	0.247866058424216	0.816306138174469
23612	328.877593920139	0.387135874055212	0.378344377519005	1.02323675745853	0.306195917427202	0.836244407019122
100132287	280.312233194669	0.296657616028295	0.571705299318882	0.518899538593969	0.603830799557566	0.905717122103934
79717	294.293281363361	0.105555811277937	0.340783700140561	0.309744307707201	0.756755405957084	0.938807440783669
388697	369.383557110615	-0.00107308178841877	0.566615205952754	-0.00189384573012721	0.998488930634669	0.999320645292936
100132618	319.460477064275	0.473751813219512	0.434860455016497	1.08943411099899	0.275962495918002	0.823394122500365
729737	237.266860710072	0.582689262839897	0.627735063341983	0.928240744969274	0.353282703378604	0.852740563857583
63931	251.786973910635	-0.28257366777002	0.306293138731053	-0.922559574598043	0.35623677074534	0.853588292528273
100506144	220.594796329317	0.614581250512934	0.396784276251497	1.54890525481254	0.121404497561231	0.762424927040329
728855	230.060677640175	0.555499002164763	0.334430621339145	1.66102912448747	0.0967075975206063	0.756103376736646
90231	207.305663172599	0.466285106974602	0.47817440227387	0.975136069093763	0.329492769071659	0.846403556709823
90780	187.172643181816	0.287427871784174	0.417629386112019	0.688236703025199	0.491303734395217	0.874807179229022
105378775	197.504484846392	-0.161010522337794	0.338693309129346	-0.475387372581086	0.634510893167753	0.912108530698615
100505633	207.560093077051	0.208405471952554	0.554422529333166	0.375896470519001	0.7069938645401	0.927795253691616
1163	232.339414659081	1.07884329881624	0.507946740761951	2.12392995611687	0.0336760010387899	0.712995436482738
653513	133.956275739182	0.111851979915708	0.311367386138182	0.359228310013398	0.719424299813942	0.930447597631824
4653	209.399039654115	1.24058806189667	0.50684119752351	2.44768591811073	0.0143776926657721	0.639928057232343
51249	119.808154404307	-0.262905374676103	0.323605427329819	-0.812425727360097	0.416547388667388	0.863305026426522
100996251	135.442135468752	-0.19891170170403	0.381123106095735	-0.521909321483294	0.601733467825412	0.905158620568915
127703	119.342290317235	-0.130478993925742	0.306217618661157	-0.426098911278266	0.670035773488646	0.921739446745579
65260	94.8475428002317	-0.141623451542712	0.504183071903008	-0.280896879397721	0.778789494212492	0.946105759526794
29914	98.67896526126	-0.191161864263638	0.325524845697947	-0.58724200868224	0.557041182548558	0.891070764034959
388695	108.548124673721	-0.0694028502652739	0.298088570637841	-0.232826270785115	0.815896312306937	0.955349912411728
64856	136.462860044662	1.20845515352858	0.500839136858899	2.41286086608092	0.0158278603251565	0.645989757530987
374969	103.389828198511	0.768062091247236	0.36078939228179	2.12883778647059	0.0332676834655087	0.712995436482738
6271	110.955431354278	0.543846355050496	0.815672879852487	0.666745662978092	0.50493460599461	0.878786012198161
54935	109.044195322871	0.907989654795241	0.451259643067595	2.01212244157901	0.0442070315683808	0.723341093163135
148413	91.3478546520815	-0.127425965399667	0.358918245831206	-0.35502782842529	0.722568743416545	0.931217496904806
100131187	96.8708240450671	0.290928570280358	0.493354912819852	0.589694280366049	0.555395630503148	0.890802910316122
100873949	91.3615366222032	0.1983383388309	0.353691493511021	0.560766494161442	0.574956730728244	0.896924776564647
388753	74.5166686466636	0.123135526796089	0.379892994144537	0.324132133769331	0.745837999838354	0.93739284868753
374987	88.9008744500036	0.358037104256337	0.433646915081749	0.825641995375064	0.409007205196755	0.861807094305733
127687	83.5922178920515	0.649921433845802	0.543807363858294	1.19513172685753	0.232035567895491	0.810953853460948
100506392	75.360938392204	-0.326999265612898	0.393447385395484	-0.831113073185645	0.405909755099634	0.861597053137999
79927	67.278220990102	1.26797852487745	0.483774561451979	2.62101116080142	0.00876693918060753	0.585749039555721
2312	51.2518674992715	-0.935381626115221	0.653752074911894	-1.43078953323595	0.152490543745756	0.779673420732696
105371448	82.3069756552187	0.0548809057217167	0.543028474738343	0.101064508169965	0.919499252125965	0.985133048617221
653160	51.6716547204106	-0.366116877285785	0.364067089520522	-1.00563024734799	0.3145934681582	0.839865119518321
100506023	59.5906576794285	-0.443885085515002	0.412117785090581	-1.07708306113855	0.281443159778529	0.825854316438484
2882	59.9361269534663	0.637110102829748	0.462287491325362	1.37816859591674	0.168151240718281	0.789425365258151
105371405	48.2758029637552	0.173735344943212	0.434412761277	0.399931494720595	0.689206974368347	0.9245001717043
105373477	54.2303941202236	-0.21741431578495	0.567575730017698	-0.383057809357301	0.701676901302256	0.92638848468814
57801	68.9369002840422	0.842746930222721	0.618537870978376	1.36248234710302	0.173045711492486	0.789425365258151
400793	55.1951726655636	-0.129770678666413	0.412054875642862	-0.314935428112466	0.752810681565628	0.938322019749149
100506795	59.4573458720064	1.15750496245517	0.600054586335521	1.92899944240732	0.0537309314497339	0.743630978352528
441869	49.9338670295666	-0.242917030044797	0.373557625389576	-0.650279939517935	0.515511412611312	0.88253583763696
284618	47.6445636850605	-0.132965639610056	0.364325414976807	-0.364963941970727	0.715138322552562	0.929771973008276
100506007	42.7403019623054	-0.207316754584812	0.688350402437222	-0.3011790998462	0.76327792625293	0.940486781044934
7062	34.6290356727346	0.422662885148584	0.570487881811371	0.740879690216339	0.458766390928039	0.870007902420584
6283	15.2524391788005	1.98978906091331	1.10488819533841	1.80089629820316	0.0717192265777228	0.753443117623631
400798	41.7577404458053	-0.485489165041987	0.645296950454641	-0.752350006768105	0.451840602595676	0.869393210429133
105372883	39.6370560254227	-0.205057195526206	0.620779744320117	-0.330321981995058	0.741156685016588	0.936832133625389
284593	23.8246030831171	-1.84523784249052	0.643108717286163	-2.86924713177142	0.00411450180332124	0.474854397562186
105378846	26.3031183317467	-0.269783404592501	0.492430689014707	-0.547860664680149	0.583787579862262	0.899496266997094
100506801	29.7020265262449	-0.182790776639949	0.592576798067959	-0.308467657248682	0.757726506908648	0.939189923785591
25973	28.6671756482177	-0.18612575295613	0.4787150412851	-0.388802809405109	0.697422022428805	0.925476303275241
149297	33.1308289362466	-0.73669009636493	0.44611449544455	-1.65134758876379	0.0986676202229029	0.756103376736646
51042	34.5993754505426	0.707058656623529	0.598959400481312	1.18047843652733	0.237809981860723	0.812152693077133
284615	31.4925437304728	-0.394659899540708	0.500162512602748	-0.789063333609259	0.430074990937997	0.86570066931668
100147773	29.0444184086425	-0.548969431816813	0.695652711072268	-0.789142948887011	0.430028462077799	0.86570066931668
105378954	24.2315708455796	0.293392691981129	0.528163789967234	0.555495657889251	0.578555679290477	0.898055992960941
100873933	19.873366925214	-0.502241906384641	0.679702507463033	-0.738914305700066	0.45995903493791	0.870007902420584
55509	24.8177201839182	0.817259127827549	0.58117846776174	1.40621026614254	0.159661696583812	0.783104568542182
100130093	32.7411026624759	0.0831832662746813	0.498631887231646	0.166822997896317	0.867509322552032	0.970281830503542
101928650	25.6095680152394	-0.187673265751433	0.785271721038724	-0.238991499023022	0.811112174565951	0.953887021221637
100128071	25.4419012325677	-0.140193857547777	0.540941086337777	-0.259166591498722	0.79550670677429	0.950015755264362
9077	24.8542879068377	-0.22065093515876	0.62533562856368	-0.352852012711267	0.724199387983142	0.931892965754262
100506985	18.4712917665758	0.0736317278551474	0.630255418853897	0.116828393144235	0.906996043341281	0.981702888176405
100287102	32.2790234155115	0.039438341909369	0.666625640902745	0.0591611535613325	0.952823750387883	0.991515485244701
100131234	18.8118850813864	-0.606504809924678	0.635142273112434	-0.954911734897724	0.339622334853078	0.848171503469535
400761	20.4567924003463	-0.276354687482243	0.586296039582111	-0.471356906451591	0.637385884228929	0.91241626398294
100506022	18.6365149494314	0.70898764704253	0.608470541217249	1.16519633904412	0.243939527195884	0.814623187942207
728431	19.6935385641443	-0.0448624557584482	0.507745676447013	-0.0883561551373051	0.929593608081658	0.987112297524237
654790	14.5016558763967	0.0744958630996985	0.645203407837464	0.115461050259153	0.908079691343355	0.982172191928003
100873924	18.9650976884794	0.962820836334988	0.624863332665437	1.54085027237548	0.123353230877469	0.762424927040329
[truncated: 18,564 more rows]

## Sheet: (4) Diff mRNA-peaks O.LIRvsLean
																symbol.name3	baseMean	log2FoldChange	lfcSE	stat	pvalue	padj	H3K4me3 MO.LIR vs Lean
[truncated: 580 more rows]

## Sheet: (5) mRNA FC O.HIR vs Lean
GeneID	baseMean	log2FoldChange	lfcSE	stat	pvalue	padj
[truncated: 18,933 more rows]

[truncated: 6 more sheets: (6) Diff mRNA-peaks O.HIRvsLean, (7) mRNA FC O.HIR vs O.LIR, (8) mRNA-peaks O.HIRvsO.LIR, (9) O.LIRvsLean, (10) O.HIRvsLean, (11) O.HIRvsO.LIR]
